# Supplementary material for: Crystal structures of (1E,4E)-1,5-bis­(5-bromo­thio­phen-2-yl)-2,4-di­methyl­penta-1,4-dien-3-one and (E)-4-(5-bromo­thio­phen-2-yl)-1,3-di­phenyl­but-3-en-2-one
Source: Acta Crystallogr E Crystallogr Commun. 2016 Jan 20;72(Pt 2):199–202. doi: 10.1107/S205698901600058X (PMC4770966; doi:10.1107/S205698901600058X)
Supplement: Supplementary file 1 [file e-72-00199-sup1.cif]

##############################################################################
#                                                                            #
# This CIF contains the data in a paper accepted for publication in          #
# Acta Crystallographica Section E. It conforms to the requirements of       #
# Notes for Authors for Acta Crystallographica Section E, and has been       #
# peer reviewed under the auspices of the IUCr Commission on Journals.       #
#                                                                            #
# Full details of the Crystallographic Information File format               #
# are given in the paper "The Crystallographic Information File (CIF):       #
# a New Standard Archive File for Crystallography" by S. R. Hall, F. H.      #
# Allen and I. D. Brown [Acta Cryst. (1991), A47, 655-685].                  #
#                                                                            #
# The current version of the core CIF dictionary is obtainable from          #
# ftp://ftp.iucr.org/pub/cif_core.dic.                                       #
#                                                                            #
# Software is freely available for graphical display of the structure(s)     #
# in this CIF. For information consult the CIF software page                 #
# http://www.iucr.org/resources/cif/software.                                #
#                                                                            #
# This file may be used for bona fide research purposes within the           #
# scientific community so long as proper attribution is given to the journal # 
# article from which it was obtained.                                        #
#                                                                            #
##############################################################################
data_I
_database_code_depnum_ccdc_archive 'CCDC 1446724'
_audit_creation_method     'SHELXL-2014/7'
_journal_date_recd_electronic     2015-12-18
_journal_date_accepted     2016-01-12
_journal_name_full     'Acta Crystallographica, Section E'
_journal_year     2016
_journal_volume     72
_journal_issue      2
_journal_page_first     199
_journal_page_last     202
_journal_paper_category     GO
_journal_paper_doi     10.1107/S205698901600058X
_journal_coeditor_code     BG2578
_publ_contact_author_name     'M. Sithambaresan'
_publ_contact_author_address
;
Department of Chemistry
Faculty of Science
Eastern University
Chenkalady
Sri Lanka
;
_publ_contact_author_email     'msithambaresan@gmail.com'
_publ_contact_author_fax     '94-65-2240758'
_publ_contact_author_phone     '94-65-2240755'
_publ_section_title
;\
Crystal structures of
(1<i>E</i>,4<i>E</i>)-1,5-bis(5-bromothiophen-2-yl)-2,4-dimethylpenta-1,4-\
dien-3-one and
(<i>E</i>)-4-(5-bromothiophen-2-yl)-1,3-diphenylbut-3-en-2-one
;
_publ_section_title_footnote     .
loop_
    _publ_author_name
    _publ_author_footnote
    _publ_author_address
    'Nithya, C.' .
;
Department of Applied Chemistry
Cochin University of Science and Technology
Kochi 682 022
India
;
    'Sithambaresan, M.' .
;
Department of Chemistry
Faculty of Science
Eastern University
Chenkalady
Sri Lanka
;
    'Kurup, M. R. Prathapachandra' .
;
Department of Applied Chemistry
Cochin University of Science and Technology
Kochi 682 022
India
;
_publ_section_synopsis
;
Both title structures present non-classical intermolecular C---H...O,
C---Br...\p, C---H...\p and \p--\p interactions which form three-dimensional
supramolecular architectures by means of different linkages in their crystal
structures.
;
_chemical_name_systematic
;\
 (1<i>E</i>,4<i>E</i>)-1,5-Bis(5-bromothiophen-2-yl)-\
2,4-dimethylpenta-1,4-dien-3-one
;
_chemical_name_common     ?
_chemical_formula_moiety     'C15 H12 Br2 O S2'
_chemical_formula_sum     'C15 H12 Br2 O S2'
_chemical_formula_iupac     'C15 H12 Br2 O S2'
_chemical_formula_weight     432.19
_chemical_melting_point     ?
_shelx_space_group_comment
;
The symmetry employed for this shelxl refinement is uniquely defined
by the following loop, which should always be used as a source of
symmetry information in preference to the above space-group names.
They are only intended as comments.
;
_space_group_crystal_system     monoclinic
_space_group_name_H-M_alt     'P 2/c'
_space_group_name_Hall     '-P 2yc'
loop_
    _space_group_symop_operation_xyz
    'x, y, z'
    '-x, y, -z+1/2'
    '-x, -y, -z'
    'x, -y, z-1/2'
_cell_length_a     16.564(2)
_cell_length_b     6.3581(7)
_cell_length_c     15.962(2)
_cell_angle_alpha     90
_cell_angle_beta     105.239(5)
_cell_angle_gamma     90
_cell_volume     1622.0(4)
_cell_formula_units_Z     4
_cell_measurement_reflns_used     3021
_cell_measurement_theta_min     2.549
_cell_measurement_theta_max     23.421
_cell_measurement_temperature     296(2)
_exptl_crystal_description     block
_exptl_crystal_colour     yellow
_exptl_crystal_size_max     0.600
_exptl_crystal_size_mid     0.500
_exptl_crystal_size_min     0.400
_exptl_crystal_density_diffrn     1.770
_exptl_crystal_density_meas     ?
_exptl_crystal_density_method     ?
_exptl_crystal_F_000     848
_exptl_absorpt_coefficient_mu     5.247
_exptl_absorpt_correction_type     multi-scan
_exptl_absorpt_process_details
;
(SADABS; Bruker, 2004)
;
_shelx_estimated_absorpt_T_min     0.145
_shelx_estimated_absorpt_T_max     0.228
_exptl_absorpt_correction_T_min     0.049
_exptl_absorpt_correction_T_max     0.115
_diffrn_ambient_temperature     296(2)
_diffrn_radiation_type     MoK\a
_diffrn_radiation_wavelength     0.71073
_diffrn_radiation_source     'fine-focus sealed tube'
_diffrn_radiation_monochromator     graphite
_diffrn_measurement_device_type     'Bruker Kappa APEXII CCD'
_diffrn_measurement_method     '\w and \f scan'
_diffrn_detector_area_resol_mean     ?
_diffrn_reflns_number     13847
_diffrn_reflns_av_R_equivalents     0.0585
_diffrn_reflns_theta_min     2.645
_diffrn_reflns_theta_max     28.317
_diffrn_reflns_theta_full     25.242
_diffrn_measured_fraction_theta_max     0.998
_diffrn_measured_fraction_theta_full     0.999
_diffrn_reflns_limit_h_min     -22
_diffrn_reflns_limit_h_max     21
_diffrn_reflns_limit_k_min     -5
_diffrn_reflns_limit_k_max     8
_diffrn_reflns_limit_l_min     -21
_diffrn_reflns_limit_l_max     21
_refine_special_details     ?
_reflns_number_total     4051
_reflns_number_gt     2012
_reflns_threshold_expression     'I > 2\s(I)'
_refine_ls_structure_factor_coef     Fsqd
_refine_ls_matrix_type     full
_refine_ls_R_factor_all     0.1394
_refine_ls_R_factor_gt     0.0591
_refine_ls_wR_factor_gt     0.1439
_refine_ls_wR_factor_ref     0.1810
_refine_ls_goodness_of_fit_ref     0.984
_refine_ls_restrained_S_all     0.984
_refine_ls_number_reflns     4042
_refine_ls_number_parameters     183
_refine_ls_number_restraints     0
_refine_ls_hydrogen_treatment     constr
_refine_ls_weighting_scheme     calc
_refine_ls_weighting_details
              'w=1/[\s^2^(Fo^2^)+(0.0913P)^2^+0.2774P] where P=(Fo^2^+2Fc^2^)/3'
_atom_sites_solution_hydrogens     geom
_atom_sites_solution_primary     ?
_atom_sites_solution_secondary     ?
_refine_ls_shift/su_max     0.001
_refine_ls_shift/su_mean     0.000
_refine_diff_density_max     0.883
_refine_diff_density_min     -0.800
_refine_ls_extinction_method     none
_refine_ls_extinction_coef     .
loop_
    _atom_type_symbol
    _atom_type_description
    _atom_type_scat_dispersion_real
    _atom_type_scat_dispersion_imag
    _atom_type_scat_source
    'C' 'C' 0.0033 0.0016
                         'International Tables Vol C Tables 4.2.6.8 and 6.1.1.4'
    'H' 'H' 0.0000 0.0000
                         'International Tables Vol C Tables 4.2.6.8 and 6.1.1.4'
    'S' 'S' 0.1246 0.1234
                         'International Tables Vol C Tables 4.2.6.8 and 6.1.1.4'
    'Br' 'Br' -0.2901 2.4595
                         'International Tables Vol C Tables 4.2.6.8 and 6.1.1.4'
    'O' 'O' 0.0106 0.0060
                         'International Tables Vol C Tables 4.2.6.8 and 6.1.1.4'
_computing_data_collection
;
APEX2 (Bruker, 2004)
;
_computing_cell_refinement
;
APEX2 and SAINT (Bruker, 2004)
;
_computing_data_reduction
;
SAINT and XPREP (Bruker, 2004)
;
_computing_structure_solution
;
SHELXS97 (Sheldrick, 2008)
;
_computing_structure_refinement
;
SHELXL2014 (Sheldrick, 2015)
;
_computing_molecular_graphics
;
ORTEP-3 for Windows (Farrugia, 2012) and DIAMOND (Brandenburg,
2010)
;
_computing_publication_material
;
SHELXL97 (Sheldrick, 2008) and publCIF (Westrip, 2010)
;
loop_
    _atom_site_type_symbol
    _atom_site_label
    _atom_site_fract_x
    _atom_site_fract_y
    _atom_site_fract_z
    _atom_site_U_iso_or_equiv
    _atom_site_adp_type
    _atom_site_calc_flag
    _atom_site_occupancy
    _atom_site_disorder_assembly
    _atom_site_disorder_group
    C C1 0.0832(3) 0.4182(8) 0.1493(4) 0.0604(15) Uani d 1 . .
    C C2 0.1111(4) 0.5540(9) 0.0976(4) 0.0642(15) Uani d 1 . .
    H H2 0.1009 0.5392 0.0377 0.077 Uiso calc 1 . .
    C C3 0.1566(3) 0.7172(8) 0.1450(4) 0.0578(15) Uani d 1 . .
    H H3 0.1809 0.8227 0.1195 0.069 Uiso calc 1 . .
    C C4 0.1631(3) 0.7115(7) 0.2316(3) 0.0455(12) Uani d 1 . .
    C C5 0.2056(3) 0.8689(7) 0.2940(3) 0.0462(12) Uani d 1 . .
    H H5 0.2398 0.9604 0.2733 0.055 Uiso calc 1 . .
    C C6 0.2036(3) 0.9036(7) 0.3762(3) 0.0453(12) Uani d 1 . .
    C C7 0.2488(3) 1.0879(8) 0.4230(3) 0.0505(12) Uani d 1 . .
    C C8 0.3296(3) 1.1597(7) 0.4070(3) 0.0466(12) Uani d 1 . .
    C C9 0.3833(3) 1.0165(7) 0.3931(3) 0.0456(12) Uani d 1 . .
    H H9 0.3643 0.8784 0.3904 0.055 Uiso calc 1 . .
    C C10 0.4668(3) 1.0418(7) 0.3816(3) 0.0435(11) Uani d 1 . .
    C C11 0.5166(3) 0.8833(8) 0.3700(4) 0.0636(16) Uani d 1 . .
    H H11 0.5000 0.7433 0.3691 0.076 Uiso calc 1 . .
    C C12 0.5950(3) 0.9419(10) 0.3595(4) 0.0687(17) Uani d 1 . .
    H H12 0.6358 0.8485 0.3522 0.082 Uiso calc 1 . .
    C C13 0.6027(3) 1.1518(9) 0.3616(4) 0.0572(14) Uani d 1 . .
    C C14 0.1503(4) 0.7812(9) 0.4221(4) 0.0624(15) Uani d 1 . .
    H H14A 0.1493 0.8519 0.4750 0.094 Uiso calc 1 . .
    H H14B 0.1731 0.6426 0.4353 0.094 Uiso calc 1 . .
    H H14C 0.0943 0.7709 0.3854 0.094 Uiso calc 1 . .
    C C15 0.3465(4) 1.3911(8) 0.4187(4) 0.0690(17) Uani d 1 . .
    H H15A 0.3019 1.4570 0.4371 0.104 Uiso calc 1 . .
    H H15B 0.3500 1.4514 0.3646 0.104 Uiso calc 1 . .
    H H15C 0.3984 1.4128 0.4619 0.104 Uiso calc 1 . .
    S S1 0.11240(8) 0.4921(2) 0.25627(10) 0.0591(4) Uani d 1 . .
    S S2 0.51728(9) 1.2768(2) 0.37862(11) 0.0610(4) Uani d 1 . .
    Br Br2 0.69420(4) 1.31159(11) 0.34996(5) 0.0869(3) Uani d 1 . .
    Br Br1 0.01821(5) 0.17864(10) 0.11612(6) 0.0937(3) Uani d 1 . .
    O O1 0.2192(3) 1.1834(6) 0.4736(3) 0.0749(12) Uani d 1 . .
loop_
    _atom_site_aniso_label
    _atom_site_aniso_U_11
    _atom_site_aniso_U_22
    _atom_site_aniso_U_33
    _atom_site_aniso_U_12
    _atom_site_aniso_U_13
    _atom_site_aniso_U_23
    C1 0.044(3) 0.057(3) 0.077(4) 0.004(3) 0.009(3) -0.013(3)
    C2 0.065(4) 0.077(4) 0.050(4) 0.009(3) 0.014(3) -0.016(3)
    C3 0.060(3) 0.063(3) 0.055(4) 0.004(3) 0.025(3) 0.002(3)
    C4 0.039(3) 0.054(3) 0.047(3) 0.001(2) 0.017(2) -0.003(2)
    C5 0.045(3) 0.052(3) 0.046(3) -0.002(2) 0.020(2) 0.005(2)
    C6 0.044(3) 0.047(3) 0.048(3) 0.000(2) 0.018(2) 0.004(2)
    C7 0.057(3) 0.057(3) 0.039(3) 0.007(2) 0.015(3) -0.002(3)
    C8 0.049(3) 0.047(3) 0.042(3) 0.001(2) 0.012(2) -0.004(2)
    C9 0.052(3) 0.039(2) 0.044(3) -0.006(2) 0.009(2) 0.002(2)
    C10 0.048(3) 0.038(2) 0.045(3) -0.004(2) 0.012(2) -0.004(2)
    C11 0.058(3) 0.046(3) 0.088(5) 0.003(2) 0.023(3) -0.003(3)
    C12 0.054(3) 0.067(4) 0.087(5) 0.009(3) 0.022(3) -0.004(3)
    C13 0.050(3) 0.068(4) 0.053(4) -0.009(3) 0.013(3) -0.006(3)
    C14 0.064(4) 0.081(4) 0.050(4) -0.005(3) 0.029(3) 0.005(3)
    C15 0.062(4) 0.050(3) 0.094(5) 0.000(3) 0.020(3) -0.019(3)
    S1 0.0566(8) 0.0638(8) 0.0565(10) -0.0148(7) 0.0141(7) -0.0001(7)
    S2 0.0586(8) 0.0455(7) 0.0828(12) -0.0091(6) 0.0255(8) -0.0096(7)
    Br2 0.0666(4) 0.1003(6) 0.1022(6) -0.0286(4) 0.0372(4) -0.0157(4)
    Br1 0.0836(5) 0.0756(5) 0.1146(7) -0.0153(3) 0.0128(4) -0.0333(4)
    O1 0.077(3) 0.087(3) 0.069(3) 0.000(2) 0.036(2) -0.028(2)
_geom_special_details
;
 All esds (except the esd in the dihedral angle between two l.s. planes)
 are estimated using the full covariance matrix.  The cell esds are taken
 into account individually in the estimation of esds in distances, angles
 and torsion angles; correlations between esds in cell parameters are only
 used when they are defined by crystal symmetry.  An approximate (isotropic)
 treatment of cell esds is used for estimating esds involving l.s. planes.
;
loop_
    _geom_bond_atom_site_label_1
    _geom_bond_atom_site_label_2
    _geom_bond_site_symmetry_2
    _geom_bond_distance
    _geom_bond_publ_flag
    C1 C2 . 1.357(8) ?
    C1 S1 . 1.714(6) ?
    C1 Br1 . 1.860(5) ?
    C2 C3 . 1.385(7) ?
    C2 H2 . 0.9300 ?
    C3 C4 . 1.358(7) ?
    C3 H3 . 0.9300 ?
    C4 C5 . 1.456(7) ?
    C4 S1 . 1.727(5) ?
    C5 C6 . 1.340(7) ?
    C5 H5 . 0.9300 ?
    C6 C7 . 1.483(7) ?
    C6 C14 . 1.505(7) ?
    C7 O1 . 1.213(6) ?
    C7 C8 . 1.497(7) ?
    C8 C9 . 1.332(6) ?
    C8 C15 . 1.500(7) ?
    C9 C10 . 1.450(6) ?
    C9 H9 . 0.9300 ?
    C10 C11 . 1.346(7) ?
    C10 S2 . 1.720(4) ?
    C11 C12 . 1.403(8) ?
    C11 H11 . 0.9300 ?
    C12 C13 . 1.340(8) ?
    C12 H12 . 0.9300 ?
    C13 S2 . 1.705(6) ?
    C13 Br2 . 1.874(5) ?
    C14 H14A . 0.9600 ?
    C14 H14B . 0.9600 ?
    C14 H14C . 0.9600 ?
    C15 H15A . 0.9600 ?
    C15 H15B . 0.9600 ?
    C15 H15C . 0.9600 ?
loop_
    _geom_angle_atom_site_label_1
    _geom_angle_atom_site_label_2
    _geom_angle_atom_site_label_3
    _geom_angle_site_symmetry_1
    _geom_angle_site_symmetry_3
    _geom_angle
    _geom_angle_publ_flag
    C2 C1 S1 . . 112.3(4) ?
    C2 C1 Br1 . . 127.7(5) ?
    S1 C1 Br1 . . 119.9(4) ?
    C1 C2 C3 . . 111.6(5) ?
    C1 C2 H2 . . 124.2 ?
    C3 C2 H2 . . 124.2 ?
    C4 C3 C2 . . 115.0(5) ?
    C4 C3 H3 . . 122.5 ?
    C2 C3 H3 . . 122.5 ?
    C3 C4 C5 . . 124.9(5) ?
    C3 C4 S1 . . 109.9(4) ?
    C5 C4 S1 . . 125.2(4) ?
    C6 C5 C4 . . 130.6(4) ?
    C6 C5 H5 . . 114.7 ?
    C4 C5 H5 . . 114.7 ?
    C5 C6 C7 . . 119.0(4) ?
    C5 C6 C14 . . 124.1(5) ?
    C7 C6 C14 . . 116.5(4) ?
    O1 C7 C6 . . 119.5(5) ?
    O1 C7 C8 . . 119.8(5) ?
    C6 C7 C8 . . 120.7(4) ?
    C9 C8 C7 . . 119.1(4) ?
    C9 C8 C15 . . 125.4(5) ?
    C7 C8 C15 . . 115.0(4) ?
    C8 C9 C10 . . 130.3(4) ?
    C8 C9 H9 . . 114.9 ?
    C10 C9 H9 . . 114.9 ?
    C11 C10 C9 . . 125.0(4) ?
    C11 C10 S2 . . 109.1(4) ?
    C9 C10 S2 . . 125.9(3) ?
    C10 C11 C12 . . 115.9(5) ?
    C10 C11 H11 . . 122.0 ?
    C12 C11 H11 . . 122.0 ?
    C13 C12 C11 . . 110.3(5) ?
    C13 C12 H12 . . 124.9 ?
    C11 C12 H12 . . 124.9 ?
    C12 C13 S2 . . 113.0(4) ?
    C12 C13 Br2 . . 127.7(4) ?
    S2 C13 Br2 . . 119.3(3) ?
    C6 C14 H14A . . 109.5 ?
    C6 C14 H14B . . 109.5 ?
    H14A C14 H14B . . 109.5 ?
    C6 C14 H14C . . 109.5 ?
    H14A C14 H14C . . 109.5 ?
    H14B C14 H14C . . 109.5 ?
    C8 C15 H15A . . 109.5 ?
    C8 C15 H15B . . 109.5 ?
    H15A C15 H15B . . 109.5 ?
    C8 C15 H15C . . 109.5 ?
    H15A C15 H15C . . 109.5 ?
    H15B C15 H15C . . 109.5 ?
    C1 S1 C4 . . 91.2(3) ?
    C13 S2 C10 . . 91.7(2) ?
loop_
    _geom_torsion_atom_site_label_1
    _geom_torsion_atom_site_label_2
    _geom_torsion_atom_site_label_3
    _geom_torsion_atom_site_label_4
    _geom_torsion_site_symmetry_1
    _geom_torsion_site_symmetry_2
    _geom_torsion_site_symmetry_3
    _geom_torsion_site_symmetry_4
    _geom_torsion
    _geom_torsion_publ_flag
    S1 C1 C2 C3 . . . . 0.4(6) ?
    Br1 C1 C2 C3 . . . . 178.9(4) ?
    C1 C2 C3 C4 . . . . -1.0(7) ?
    C2 C3 C4 C5 . . . . -178.1(5) ?
    C2 C3 C4 S1 . . . . 1.2(6) ?
    C3 C4 C5 C6 . . . . 166.0(5) ?
    S1 C4 C5 C6 . . . . -13.1(8) ?
    C4 C5 C6 C7 . . . . -175.4(5) ?
    C4 C5 C6 C14 . . . . -2.5(8) ?
    C5 C6 C7 O1 . . . . 143.9(5) ?
    C14 C6 C7 O1 . . . . -29.5(7) ?
    C5 C6 C7 C8 . . . . -34.8(7) ?
    C14 C6 C7 C8 . . . . 151.8(5) ?
    O1 C7 C8 C9 . . . . 144.4(5) ?
    C6 C7 C8 C9 . . . . -36.9(7) ?
    O1 C7 C8 C15 . . . . -28.7(7) ?
    C6 C7 C8 C15 . . . . 150.0(5) ?
    C7 C8 C9 C10 . . . . -175.6(5) ?
    C15 C8 C9 C10 . . . . -3.3(9) ?
    C8 C9 C10 C11 . . . . 178.2(6) ?
    C8 C9 C10 S2 . . . . -3.0(8) ?
    C9 C10 C11 C12 . . . . 179.6(5) ?
    S2 C10 C11 C12 . . . . 0.6(7) ?
    C10 C11 C12 C13 . . . . -1.3(8) ?
    C11 C12 C13 S2 . . . . 1.4(7) ?
    C11 C12 C13 Br2 . . . . -179.5(4) ?
    C2 C1 S1 C4 . . . . 0.2(4) ?
    Br1 C1 S1 C4 . . . . -178.4(3) ?
    C3 C4 S1 C1 . . . . -0.8(4) ?
    C5 C4 S1 C1 . . . . 178.5(4) ?
    C12 C13 S2 C10 . . . . -1.0(5) ?
    Br2 C13 S2 C10 . . . . 179.9(3) ?
    C11 C10 S2 C13 . . . . 0.2(5) ?
    C9 C10 S2 C13 . . . . -178.7(5) ?
loop_
    _geom_hbond_atom_site_label_D
    _geom_hbond_atom_site_label_H
    _geom_hbond_atom_site_label_A
    _geom_hbond_site_symmetry_A
    _geom_hbond_distance_DH
    _geom_hbond_distance_HA
    _geom_hbond_distance_DA
    _geom_hbond_angle_DHA
    C3 H3 O1 4_575 0.93 2.57 3.233(7) 128.6
_shelx_hkl_file
;
   0  -1   0   10.30    0.48
   0  -1   0   11.09    0.68
   0   1   0   12.23    0.67
   0   1   0   10.83    0.48
   0  -2   0  152.16    8.33
   0  -2   0  153.63    6.35
   0  -2   0  150.10    6.36
   0   2   0  157.48    6.36
   0   2   0  147.94    8.29
   0   2   0  156.98    6.36
   0  -3   0   33.21    1.99
   0   3   0   29.86    1.89
   0   3   0   32.21    1.38
   0   3   0   32.42    1.37
   0  -4   0    1.28    0.49
   0  -4   0    1.42    0.17
   0   4   0    1.94    0.41
   0   4   0    1.69    0.21
   0   4   0    1.73    0.20
   0   5   0    8.54    0.51
   0   5   0    8.60    0.90
   0   5   0    7.92    0.53
   0   6   0    7.33    1.00
   0   6   0    7.36    0.57
   0   7   0    2.26    0.66
   0   7   0    2.69    0.39
   0   8   0   -0.50    0.39
   0   8   0   -0.43    0.72
   0   8  -1    0.57    0.65
   0   8  -1    0.57    0.43
   0   7  -1    2.77    0.42
   0   7  -1    2.57    0.67
   0   6  -1    0.07    0.28
   0   6  -1    0.14    0.44
   0   5  -1    1.55    0.27
   0   5  -1    1.31    0.45
   0   5  -1    1.47    0.25
   0   4  -1    1.22    0.20
   0   4  -1    1.19    0.35
   0   4  -1    0.80    0.21
   0  -4   1    0.87    0.45
   0   3  -1    9.31    0.45
   0   3  -1    8.86    0.45
   0   3  -1    9.15    0.70
   0  -3   1    7.31    0.50
   0  -3   1    8.52    0.42
   0  -3   1    9.65    0.81
   0   2  -1   13.83    0.62
   0   2  -1   13.58    0.61
   0   2  -1   13.68    0.84
   0  -2   1   14.01    0.61
   0  -2   1   13.66    0.89
   0  -2   1   13.61    0.66
   0   1  -1  213.10    8.68
   0   1  -1  199.23    8.64
   0   1  -1  197.78   11.23
   0  -1   1  222.32    8.63
   0   0  -1    0.01    0.02
   0   0   1    0.03    0.02
   0  -1  -1  177.28   10.59
   0   1   1  215.23    8.14
   0  -2  -1   14.35    0.96
   0   2   1   14.02    0.62
   0   2   1   14.13    0.62
   0   2   1   14.05    0.95
   0  -3  -1    8.14    0.87
   0   3   1    8.50    0.44
   0   3   1    9.82    0.77
   0   3   1    8.89    0.43
   0  -4  -1    0.56    0.43
   0   4   1    0.74    0.19
   0   4   1    0.83    0.17
   0   4   1    1.14    0.39
   0   5   1    1.61    0.23
   0   5   1    1.62    0.25
   0   5   1    1.30    0.51
   0   6   1    0.31    0.57
   0   6   1    0.38    0.28
   0   7   1    2.67    0.39
   0   7   1    2.75    0.72
   0   8   1    0.47    0.38
   0   8   1    0.80    0.79
   0   8  -2   -0.08    0.63
   0   8  -2    0.15    0.46
   0   7  -2    0.01    0.55
   0   7  -2    0.35    0.37
   0   6  -2    1.60    0.50
   0   6  -2    1.07    0.32
   0   5  -2   14.56    0.77
   0   5  -2   15.20    0.79
   0   5  -2   15.60    1.15
   0   4  -2    2.15    0.36
   0   4  -2    3.22    0.33
   0   4  -2    2.77    0.26
   0  -4   2    2.74    0.52
   0  -4   2    1.80    0.31
   0   3  -2    1.79    0.19
   0   3  -2    1.55    0.25
   0   3  -2    1.73    0.19
   0  -3   2    1.50    0.33
   0  -3   2    1.30    0.26
   0   2  -2    9.97    0.48
   0   2  -2   10.24    0.51
   0   2  -2    9.78    0.62
   0  -2   2   10.38    0.68
   0  -2   2    9.35    0.55
   0  -2   2   10.18    0.47
   0   1  -2   62.02    2.52
   0   1  -2   57.99    2.48
   0  -1   2   55.79    2.53
   0  -1   2   59.05    2.47
   0   0  -2   13.00    0.58
   0   0   2    9.31    0.56
   0  -1  -2   59.44    2.46
   0  -1  -2   55.67    3.22
   0  -1  -2   58.97    2.43
   0   1   2   59.78    3.24
   0   1   2   55.87    2.43
   0   1   2   58.34    2.45
   0  -2  -2   10.14    0.79
   0  -2  -2   10.98    0.48
   0   2   2    9.26    0.78
   0   2   2   10.18    0.46
   0  -3  -2    1.97    0.18
   0  -3  -2    1.77    0.43
   0   3   2    2.04    0.19
   0   3   2    1.79    0.40
   0   3   2    1.78    0.18
   0   4   2    2.91    0.31
   0   4   2    3.10    0.27
   0   4   2    2.84    0.52
   0   5   2   14.79    0.73
   0   5   2   15.43    0.78
   0   5   2   15.98    1.32
   0   6   2    2.05    0.62
   0   6   2    1.56    0.31
   0   7   2   -0.11    0.64
   0   7   2    0.23    0.34
   0   8   2   -0.22    0.80
   0   8   2    0.31    0.39
   0   8  -3    2.42    0.54
   0   7  -3    0.94    0.42
   0   7  -3    0.92    0.56
   0   6  -3    0.20    0.44
   0   6  -3    0.26    0.33
   0   5  -3    1.91    0.41
   0   5  -3    1.53    0.30
   0   5  -3    1.43    0.28
   0  -5   3    1.52    0.30
   0   4  -3    0.73    0.28
   0   4  -3    1.22    0.24
   0   4  -3    0.92    0.24
   0  -4   3    1.18    0.42
   0  -4   3    0.54    0.30
   0   3  -3   14.33    0.69
   0   3  -3   13.49    0.67
   0   3  -3   13.87    0.86
   0  -3   3   13.87    0.98
   0  -3   3   11.70    0.79
   0   2  -3   18.59    0.86
   0   2  -3   18.30    1.07
   0   2  -3   20.35    0.93
   0  -2   3   19.67    1.11
   0  -2   3   16.58    0.94
   0  -2   3   19.57    0.85
   0   1  -3  329.86   13.20
   0   1  -3  319.06   13.14
   0  -1   3  283.45   13.21
   0  -1   3  332.83   13.14
   0   0  -3   -0.01    0.12
   0   0  -3   -0.26    0.12
   0   0   3   -0.01    0.11
   0   0   3   -0.05    0.11
   0  -1  -3  304.72   12.82
   0  -1  -3  308.61   12.80
   0   1   3  310.83   16.64
   0   1   3  315.16   12.82
   0   1   3  300.49   12.77
   0  -2  -3   18.25    1.26
   0  -2  -3   19.19    0.89
   0  -2  -3   19.66    0.84
   0   2   3   19.72    0.84
   0   2   3   19.32    1.31
   0  -3  -3   14.63    1.12
   0  -3  -3   13.11    0.67
   0   3   3   14.23    0.65
   0   3   3   15.39    1.15
   0   4   3    0.94    0.21
   0   4   3    1.06    0.17
   0   4   3    1.10    0.49
   0   5   3    1.87    0.23
   0   5   3    1.89    0.60
   0   5   3    1.81    0.27
   0   6   3    0.90    0.67
   0   6   3   -0.18    0.28
   0   7   3    0.82    0.72
   0   7   3    0.77    0.34
   0   8   3    2.17    0.96
   0   8  -4    1.06    0.56
   0   7  -4    4.19    0.55
   0   6  -4    0.28    0.37
   0   5  -4    0.42    0.30
   0   5  -4    0.12    0.28
   0   5  -4    0.37    0.34
   0  -5   4    0.23    0.35
   0   4  -4    2.63    0.31
   0   4  -4    2.77    0.31
   0   4  -4    2.35    0.33
   0  -4   4    2.65    0.42
   0  -4   4    2.47    0.47
   0   3  -4    4.35    0.44
   0   3  -4    4.66    0.38
   0  -3   4    3.22    0.44
   0  -3   4    4.67    0.54
   0   2  -4  172.15    6.55
   0   2  -4  155.09    6.46
   0  -2   4  129.98    6.55
   0  -2   4  159.27    8.32
   0   1  -4  104.72    4.35
   0   1  -4  106.15    4.42
   0  -1   4   90.45    4.43
   0  -1   4  110.04    4.36
   0   0  -4 1000.00   36.66
   0   0  -4  862.22   36.54
   0   0   4  845.92   36.45
   0   0   4  803.65   36.38
   0  -1  -4  100.10    4.26
   0  -1  -4  102.65    4.20
   0   1   4   99.60    4.27
   0   1   4   98.04    5.56
   0   1   4  100.17    4.20
   0  -2  -4  152.36    6.32
   0  -2  -4  151.23    6.39
   0   2   4  151.30    8.39
   0   2   4  152.93    6.33
   0   3   4    4.29    0.64
   0   3   4    5.25    0.32
   0  -4  -4    2.67    0.17
   0   4   4    3.86    0.30
   0   4   4    3.26    0.63
   0   4   4    2.87    0.29
   0   5   4    0.47    0.20
   0   5   4    0.90    0.60
   0   5   4    0.22    0.25
   0   6   4    0.02    0.30
   0   6   4    0.64    0.72
   0   7   4    4.42    0.46
   0   7   4    4.58    0.95
   0   8  -5    1.87    0.62
   0   7  -5    1.53    0.52
   0   6  -5    2.17    0.44
   0   5  -5    2.86    0.40
   0  -5   5    2.58    0.49
   0   4  -5    3.32    0.40
   0   4  -5    2.70    0.33
   0  -4   5    2.78    0.50
   0  -4   5    2.76    0.47
   0   3  -5   18.05    0.88
   0   3  -5   18.38    0.98
   0  -3   5   16.22    1.06
   0  -3   5   17.18    1.13
   0   2  -5   23.62    1.11
   0   2  -5   26.59    1.22
   0  -2   5   20.96    1.23
   0  -2   5   22.54    1.31
   0   1  -5  165.79    6.63
   0   1  -5  156.78    6.56
   0  -1   5  144.30    6.65
   0   0  -5   -0.03    0.19
   0   0  -5   -0.21    0.21
   0   0   5   -0.15    0.18
   0   0   5   -0.39    0.25
   0  -1  -5  156.53    6.23
   0   1   5  144.24    8.19
   0   1   5  149.43    6.23
   0   1   5  144.43    6.33
   0  -2  -5   22.72    0.99
   0   2   5   21.40    1.57
   0   2   5   22.55    1.00
   0  -3  -5   17.48    0.80
   0   3   5   17.92    0.83
   0   3   5   17.77    1.46
   0  -4  -5    2.77    0.22
   0   4   5    3.96    0.33
   0   4   5    2.71    0.67
   0   5   5    3.11    0.29
   0   5   5    2.95    0.73
   0   5   5    2.35    0.34
   0   6   5    1.83    0.36
   0   6   5    1.70    0.78
   0   7   5    1.06    0.39
   0   7   5    1.65    0.93
   0   8  -6    0.46    0.63
   0   7  -6    1.55    0.54
   0   6  -6    0.78    0.45
   0   5  -6    3.21    0.46
   0  -5   6    3.13    0.57
   0   4  -6   10.88    0.74
   0  -4   6   11.72    0.95
   0  -4   6    9.94    0.90
   0   3  -6   42.94    1.89
   0  -3   6   41.45    2.38
   0  -3   6   41.29    2.06
   0   2  -6   22.93    1.06
   0  -2   6   21.35    1.22
   0  -2   6   19.95    1.19
   0   1  -6    0.31    0.26
   0  -1   6    0.20    0.34
   0   0  -6   16.98    0.88
   0   0   6   14.91    0.98
   0  -1  -6    0.03    0.20
   0   1   6   -0.11    0.28
   0   1   6    0.15    0.36
   0   1   6   -0.07    0.18
   0  -2  -6   21.34    0.98
   0   2   6   22.09    1.01
   0   2   6   22.44    1.12
   0   2   6   20.19    1.59
   0  -3  -6   43.04    1.84
   0   3   6   43.53    1.86
   0   3   6   41.65    2.78
   0   4   6   10.74    0.59
   0   4   6    9.54    1.31
   0   5   6    2.34    0.76
   0   5   6    2.42    0.37
   0   6   6    1.04    0.80
   0   6   6    0.40    0.34
   0   7   6    1.96    0.99
   0   7   6    0.92    0.40
   0   7  -7    1.43    0.59
   0   6  -7    1.06    0.52
   0   5  -7    0.29    0.37
   0  -5   7    0.25    0.50
   0   4  -7    7.40    0.71
   0  -4   7    6.72    0.79
   0  -4   7    9.29    0.78
   0   3  -7    5.17    0.52
   0  -3   7    3.75    0.45
   0  -3   7    4.15    0.63
   0   2  -7   23.53    1.12
   0  -2   7   19.12    1.18
   0  -2   7   22.96    1.30
   0   1  -7   17.75    0.98
   0  -1   7   17.87    1.13
   0   0  -7   -0.03    0.30
   0   0   7    0.09    0.29
   0   0   7   -0.18    0.37
   0  -1  -7   16.76    0.90
   0   1   7   18.57    1.36
   0   1   7   14.53    1.02
   0  -2  -7   22.75    1.04
   0   2   7   22.51    1.06
   0   2   7   21.41    1.19
   0   2   7   21.73    1.69
   0  -3  -7    3.74    0.32
   0   3   7    2.74    0.73
   0   3   7    3.88    0.38
   0  -4  -7    5.29    0.38
   0   4   7    5.84    0.95
   0   4   7    7.18    0.46
   0   5   7    0.66    0.77
   0   5   7    0.12    0.33
   0   6   7    0.04    0.38
   0   6   7    0.89    0.85
   0   7   7    0.81    0.42
   0   7   7    0.86    1.03
   0   7  -8    1.01    0.63
   0   6  -8    2.54    0.55
   0   5  -8    2.70    0.55
   0  -5   8    2.83    0.66
   0   4  -8    5.50    0.60
   0  -4   8    6.59    0.81
   0   3  -8   10.20    0.73
   0  -3   8    8.47    0.62
   0  -3   8   10.84    0.95
   0   2  -8    5.67    0.60
   0  -2   8    5.47    0.68
   0   1  -8    1.55    0.40
   0  -1   8    1.55    0.53
   0   0  -8  310.60   12.46
   0   0   8  295.97   16.10
   0   0   8  282.74   12.59
   0  -1  -8    0.67    0.33
   0   1   8    1.52    0.48
   0   1   8    1.40    0.49
   0  -2  -8    4.98    0.46
   0   2   8    4.57    0.79
   0   2   8    4.00    0.58
   0  -3  -8   10.05    0.57
   0   3   8   10.27    0.63
   0   3   8   10.04    1.36
   0  -4  -8    5.27    0.40
   0   4   8    3.92    0.98
   0   4   8    5.75    0.48
   0   5   8    1.96    0.86
   0   6   8    2.32    0.46
   0   6   8    2.04    0.95
   0   7   8    1.46    0.46
   0   7   8    0.90    1.03
   0   7  -9    1.44    0.68
   0   6  -9    1.93    0.64
   0   5  -9    0.61    0.49
   0  -5   9    0.52    0.61
   0   4  -9    0.18    0.42
   0  -4   9    0.59    0.62
   0   3  -9    2.25    0.50
   0  -3   9    2.55    0.64
   0   2  -9    2.15    0.45
   0  -2   9    1.98    0.60
   0   1  -9   32.47    1.67
   0  -1   9   34.59    1.99
   0  -1   9   32.34    1.84
   0   0  -9    0.30    0.41
   0   0   9   -0.50    0.49
   0   0   9    0.54    0.40
   0  -1  -9   27.37    1.41
   0   1   9   27.21    1.61
   0   1   9   29.90    1.97
   0  -2  -9    1.84    0.32
   0   2   9    1.04    0.51
   0   2   9    1.34    0.65
   0  -3  -9    1.91    0.30
   0   3   9    1.32    0.75
   0  -4  -9    0.33    0.22
   0   4   9   -0.65    0.71
   0   5   9   -0.48    0.78
   0   6   9    0.86    1.07
   0   6   9    1.75    0.49
   0   7   9    0.93    0.49
   0   7 -10    0.95    0.74
   0   6 -10    0.62    0.59
   0   5 -10    9.98    1.04
   0  -5  10    9.03    1.05
   0   4 -10    0.29    0.47
   0  -4  10   -0.06    0.65
   0   3 -10    6.89    0.75
   0  -3  10    5.79    0.84
   0   2 -10    0.01    0.43
   0  -2  10    0.29    0.20
   0  -2  10   -0.42    0.55
   0   1 -10   27.67    1.48
   0  -1  10   27.97    1.70
   0  -1  10   27.93    1.75
   0   0 -10   11.14    0.86
   0   0  10    8.95    0.96
   0   0  10   10.51    1.07
   0  -1 -10   23.48    1.27
   0   1  10   26.89    1.81
   0   1  10   19.68    1.47
   0  -2 -10   -0.40    0.35
   0   2  10   -0.24    0.62
   0   2  10   -1.09    0.48
   0  -3 -10    5.62    0.51
   0   3  10    5.29    1.00
   0  -4 -10    0.03    0.26
   0   4  10   -0.20    0.84
   0   5  10    6.03    1.24
   0   6  10   -0.72    1.07
   0   6  10    0.20    0.50
   0   7  10    0.09    0.49
   0   7 -11    0.99    0.69
   0   6 -11    1.09    0.72
   0   5 -11    0.86    0.60
   0  -5  11    0.29    0.71
   0   4 -11    3.68    0.64
   0  -4  11    3.47    0.79
   0   3 -11    5.58    0.68
   0  -3  11    8.06    1.02
   0   2 -11    9.56    0.89
   0  -2  11    9.67    1.02
   0  -2  11    9.44    0.71
   0   1 -11    3.54    0.51
   0  -1  11    2.64    0.47
   0  -1  11    2.55    0.74
   0   0 -11    0.53    0.48
   0   0  11   -0.24    0.43
   0   0  11    0.16    0.62
   0  -1 -11    3.28    0.53
   0   1  11    2.68    0.70
   0   1  11    1.92    0.69
   0  -2 -11    6.79    0.66
   0   2  11   10.53    1.36
   0   2  11    6.54    0.87
   0  -3 -11    6.72    0.60
   0   3  11    6.51    1.09
   0   4  11    1.96    0.99
   0   5  11   -0.66    0.97
   0   6  11    0.05    1.07
   0   6  11    1.21    0.56
   0   7  11    0.82    0.56
   0   6 -12    1.05    0.68
   0   5 -12    0.40    0.62
   0   4 -12    0.09    0.58
   0  -4  12    1.03    0.75
   0   3 -12    0.41    0.55
   0  -3  12    1.14    0.72
   0   2 -12    4.93    0.69
   0  -2  12    5.71    0.93
   0  -2  12    3.99    0.52
   0   1 -12   18.99    1.21
   0  -1  12   16.83    1.31
   0  -1  12   16.93    1.46
   0   0 -12    2.11    0.58
   0   0  12    1.46    0.56
   0   0  12    2.16    0.76
   0  -1 -12   16.38    1.08
   0   1  12   13.12    1.35
   0   1  12   17.92    1.62
   0  -2 -12    4.05    0.57
   0   2  12    1.99    0.76
   0   2  12    4.02    0.94
   0  -3 -12    0.41    0.37
   0   3  12   -0.02    0.80
   0   4  12   -0.84    0.89
   0   5  12   -1.24    1.00
   0   6  12   -0.19    0.58
   0   6 -13    1.04    0.83
   0   5 -13    0.26    0.68
   0   4 -13    0.75    0.71
   0  -4  13   -0.20    0.76
   0   3 -13    0.29    0.59
   0  -3  13    0.00    0.76
   0   2 -13    1.86    0.63
   0  -2  13    1.24    0.79
   0  -2  13    1.19    0.28
   0   1 -13    0.87    0.59
   0  -1  13   -0.26    0.40
   0  -1  13    0.17    0.74
   0   0 -13    1.54    0.59
   0   0  13   -0.41    0.70
   0   0  13   -0.27    0.52
   0  -1 -13    0.59    0.51
   0   1  13   -0.27    0.73
   0   1  13   -0.41    0.61
   0  -2 -13    1.15    0.52
   0   2  13    0.80    0.83
   0   2  13   -1.03    0.71
   0  -3 -13    0.29    0.42
   0   3  13   -0.51    0.90
   0   4  13   -0.79    0.96
   0   5  13   -1.65    0.99
   0   6 -14    1.42    0.82
   0   5 -14    1.53    0.85
   0   4 -14    3.47    0.77
   0  -4  14    2.97    1.02
   0   3 -14    4.18    0.76
   0  -3  14    2.99    0.95
   0   2 -14    1.93    0.68
   0  -2  14    2.21    0.86
   0   1 -14    1.07    0.62
   0  -1  14    0.75    0.81
   0  -1  14   -0.15    0.42
   0   0 -14    1.26    0.61
   0   0  14   -0.34    0.55
   0   0  14   -0.49    0.77
   0  -1 -14    1.05    0.57
   0   1  14   -0.33    0.79
   0   1  14    0.19    0.66
   0  -2 -14    1.20    0.52
   0   2  14    0.85    0.85
   0  -3 -14    2.69    0.48
   0   3  14    1.66    0.98
   0   4  14    0.85    1.07
   0   5  14   -1.11    1.07
   0   5 -15    1.18    0.81
   0   4 -15    0.68    0.74
   0  -4  15   -0.20    1.01
   0   3 -15    1.68    0.73
   0  -3  15    0.04    0.87
   0   2 -15    1.53    0.71
   0  -2  15    0.29    0.87
   0   1 -15    0.48    0.65
   0  -1  15   -0.13    0.45
   0  -1  15    0.11    0.85
   0   0 -15    1.48    0.65
   0   0  15   -0.39    0.53
   0   0  15    0.22    0.81
   0  -1 -15    0.93    0.69
   0   1  15   -0.22    0.69
   0   1  15   -1.38    0.83
   0  -2 -15    0.75    0.55
   0   2  15   -0.31    0.81
   0   3  15   -0.43    0.89
   0   4  15   -0.27    1.01
   0   5 -16    2.04    0.89
   0   4 -16    1.71    0.82
   0  -4  16   -0.08    1.05
   0   3 -16    0.88    0.76
   0  -3  16    0.00    1.03
   0   2 -16    1.68    0.76
   0  -2  16    0.71    0.96
   0   1 -16    1.34    0.71
   0  -1  16   -0.14    0.93
   0   0 -16    2.00    0.77
   0   0  16   -0.37    0.59
   0   0  16   -0.81    0.86
   0  -1 -16    1.85    0.66
   0   1  16   -0.41    0.71
   0   1  16   -0.76    0.88
   0  -2 -16    1.46    0.59
   0   2  16    0.08    0.87
   0   3  16   -0.81    0.91
   0   4  16   -1.05    1.10
   0   4 -17    1.86    0.86
   0  -4  17   -1.68    0.92
   0   3 -17    1.07    0.79
   0  -3  17   -0.55    0.95
   0   2 -17    1.34    0.77
   0  -2  17   -0.52    0.95
   0   1 -17    1.29    0.73
   0  -1  17   -0.68    0.95
   0   0 -17    1.27    0.70
   0   0  17   -1.20    0.91
   0  -1 -17    1.77    0.69
   0   1  17   -1.15    0.72
   0  -2 -17    0.43    0.61
   0   2  17   -0.97    0.85
   0   3  17    0.35    0.94
   0   4  17   -1.32    1.00
   0   4 -18    2.39    0.93
   0   3 -18    1.67    0.84
   0  -3  18   -0.69    1.02
   0   2 -18    2.73    0.92
   0  -2  18   -0.74    0.95
   0   1 -18    1.52    0.79
   0  -1  18    0.19    0.97
   0   0 -18    2.00    0.77
   0   0  18   -0.10    1.01
   0  -1 -18    2.27    0.81
   0  -2 -18    1.18    0.65
   0   2  18   -0.93    0.86
   0   3  18   -0.83    1.00
   0   3 -19    1.68    0.99
   0  -3  19   -0.46    1.07
   0   2 -19    1.84    0.85
   0  -2  19   -1.12    1.04
   0   1 -19    2.51    0.83
   0  -1  19   -0.69    1.03
   0   0 -19    2.34    0.80
   0  -1 -19    2.70    0.88
   0   3  19   -1.30    0.88
   0   1 -20    3.09    0.89
   0   0 -20    1.84    0.81
   0  -1 -20    2.70    0.90
   1  -1 -20    3.30    0.81
  -1   0  20    0.13    1.06
   1   0 -20    1.56    0.79
  -1  -1  20    0.32    1.07
   1   1 -20    2.62    0.86
  -1  -2  20    1.04    1.11
   1   2 -20    2.84    0.91
  -1   3  19   -1.23    1.01
  -1   2  19   -1.43    0.88
  -1   1  19    1.04    1.04
   1  -1 -19    1.57    0.73
  -1   0  19    0.16    1.14
   1   0 -19    1.31    0.74
  -1  -1  19    0.64    1.03
   1   1 -19    2.14    0.89
  -1  -2  19    0.60    1.06
   1   2 -19    1.37    0.83
  -1  -3  19   -0.63    0.99
   1   3 -19    2.27    0.98
  -1   3  18   -1.42    0.89
  -1   2  18    0.03    0.90
   1  -2 -18    2.49    0.67
  -1   1  18   -0.36    0.95
  -1   1  18   -0.53    0.75
   1  -1 -18    2.23    0.71
  -1   0  18    1.52    1.03
   1   0 -18    2.95    0.78
  -1  -1  18    0.69    0.98
   1   1 -18    2.30    0.79
  -1  -2  18    1.07    1.02
   1   2 -18    3.01    0.83
  -1  -3  18    0.04    0.99
   1   3 -18    1.81    0.94
  -1  -4  18    0.05    1.03
   1   4 -18    1.32    0.90
  -1   4  17   -1.01    1.14
  -1   3  17   -1.12    0.99
  -1   2  17   -0.30    0.88
   1  -2 -17    1.44    0.66
  -1   1  17   -0.30    0.73
  -1   1  17   -0.87    0.86
   1  -1 -17    1.16    0.65
  -1   0  17   -0.48    0.62
  -1   0  17   -0.16    0.89
   1   0 -17    2.24    0.78
  -1  -1  17    0.95    0.94
   1   1 -17    0.88    0.71
  -1  -2  17    1.28    0.96
   1   2 -17    1.05    0.74
  -1  -3  17   -0.23    0.91
   1   3 -17    2.05    0.80
  -1  -4  17   -0.04    0.93
   1   4 -17    1.54    0.85
  -1   4  16   -1.13    1.11
  -1   3  16   -0.92    0.95
  -1   2  16    0.37    0.87
  -1   2  16   -1.27    0.94
   1  -2 -16    1.41    0.57
  -1   1  16    0.23    0.73
  -1   1  16   -0.40    0.94
   1  -1 -16    2.34    0.65
  -1   0  16    0.55    0.86
  -1   0  16   -0.39    0.60
   1   0 -16    1.90    0.68
  -1  -1  16    0.12    0.54
  -1  -1  16    1.19    0.89
   1   1 -16    2.52    0.71
  -1  -2  16    1.07    0.89
   1   2 -16    1.77    0.73
  -1  -3  16    0.46    0.90
   1   3 -16    0.63    0.74
  -1  -4  16    0.75    1.02
   1   4 -16    1.00    0.77
   1   5 -16    1.48    0.95
  -1   4  15    1.15    1.07
  -1   3  15    0.20    0.89
  -1   2  15   -0.39    0.78
  -1   2  15    0.63    0.79
   1  -2 -15    1.47    0.54
  -1   1  15    5.20    1.00
  -1   1  15    4.19    0.90
   1  -1 -15    4.84    0.71
  -1   0  15    0.01    0.82
  -1   0  15   -0.48    0.55
   1   0 -15    1.13    0.62
  -1  -1  15    4.11    0.96
  -1  -1  15    4.15    0.66
   1   1 -15    6.11    0.78
  -1  -2  15    1.87    0.88
   1   2 -15    2.15    0.70
  -1  -3  15    0.49    0.82
   1   3 -15    0.90    0.71
  -1  -4  15    2.08    0.94
   1   4 -15    1.97    0.76
   1   5 -15    1.65    0.81
  -1   5  14   -1.31    1.06
  -1   4  14    0.33    1.02
  -1   3  14    6.93    1.21
   1  -3 -14    6.53    0.63
  -1   2  14   -0.29    0.79
  -1   2  14   -1.69    0.72
   1  -2 -14    0.03    0.46
  -1   1  14    1.09    0.72
  -1   1  14   -0.31    0.72
   1  -1 -14    1.28    0.55
  -1   0  14    2.08    0.64
  -1   0  14    2.87    0.83
   1   0 -14    3.58    0.66
  -1  -1  14    0.20    0.74
  -1  -1  14    0.55    0.46
   1   1 -14    1.05    0.59
  -1  -2  14    0.99    0.76
  -1  -2  14    0.17    0.33
   1   2 -14    1.03    0.62
  -1  -3  14   10.61    1.18
   1   3 -14    8.16    0.89
  -1  -4  14    0.87    0.91
   1   4 -14   -0.37    0.64
   1   5 -14    0.29    0.69
   1   6 -14    1.45    0.80
  -1   5  13   -1.74    1.02
  -1   4  13   -1.26    0.88
  -1   3  13   -0.49    0.90
   1  -3 -13    0.26    0.38
  -1   2  13   -0.23    0.69
  -1   2  13    0.38    0.79
   1  -2 -13    0.93    0.49
  -1   1  13   -0.30    0.63
  -1   1  13   -0.04    0.69
   1  -1 -13    0.56    0.49
  -1   0  13   -0.23    0.49
  -1   0  13    0.41    0.70
   1   0 -13    0.78    0.54
  -1  -1  13    0.42    0.73
  -1  -1  13    0.56    0.43
   1   1 -13    0.57    0.53
  -1  -2  13    1.38    0.36
  -1  -2  13    1.36    0.76
   1   2 -13    1.74    0.58
  -1  -3  13    0.28    0.71
   1   3 -13   -0.27    0.56
  -1  -4  13    0.36    0.76
   1   4 -13    0.27    0.60
  -1  -5  13    0.87    0.98
   1   5 -13    0.72    0.67
   1   6 -13    0.56    0.81
  -1   5  12   -0.53    1.01
  -1   4  12    2.47    1.14
  -1   3  12   -0.12    0.79
   1  -3 -12    0.24    0.34
  -1   2  12   14.41    1.57
  -1   2  12   10.52    1.13
   1  -2 -12   11.35    0.83
  -1   1  12    4.53    0.82
  -1   1  12    4.04    0.78
   1  -1 -12    4.45    0.60
  -1   0  12    6.50    0.91
  -1   0  12    7.86    1.03
   1   0 -12    8.73    0.85
  -1  -1  12    6.70    0.81
  -1  -1  12    4.41    0.82
   1   1 -12    4.66    0.65
  -1  -2  12   14.35    1.30
   1   2 -12   12.87    1.02
  -1  -3  12    0.86    0.69
   1   3 -12    0.35    0.52
  -1  -4  12    4.70    0.87
   1   4 -12    3.69    0.67
  -1  -5  12    0.42    0.79
   1   5 -12    0.57    0.62
   1   6 -12    0.91    0.70
  -1   7  11    0.24    0.49
  -1   6  11   -0.38    0.47
  -1   6  11   -1.37    0.95
  -1   5  11    2.65    1.19
  -1   4  11    0.97    0.91
  -1   3  11   -0.28    0.75
   1  -3 -11    0.09    0.29
  -1   2  11    2.48    0.76
  -1   2  11    1.55    0.63
   1  -2 -11    1.81    0.40
  -1   1  11   20.74    1.44
  -1   1  11   22.20    1.78
   1  -1 -11   20.01    1.25
  -1   0  11    1.02    0.45
  -1   0  11   -0.27    0.55
   1   0 -11    0.17    0.44
  -1  -1  11   21.69    1.44
   1   1 -11   18.29    1.18
  -1  -2  11    3.83    0.72
   1   2 -11    2.75    0.53
  -1  -3  11   -0.37    0.17
  -1  -3  11    0.82    0.62
   1   3 -11    0.12    0.47
  -1  -4  11    2.90    0.74
   1   4 -11    2.18    0.56
  -1  -5  11    5.18    0.91
   1   5 -11    5.09    0.77
   1   6 -11    0.98    0.63
   1   7 -11    1.76    0.82
  -1   7  10    0.09    0.46
  -1   6  10   -0.78    0.96
  -1   6  10    0.06    0.47
  -1   5  10   -0.62    0.90
  -1   4  10    0.45    0.80
   1  -4 -10    0.97    0.25
  -1   3  10   -0.65    0.71
   1  -3 -10   -0.03    0.26
  -1   2  10   21.74    1.47
  -1   2  10   28.91    2.02
   1  -2 -10   23.70    1.24
  -1   1  10    2.96    0.62
  -1   1  10    3.51    0.65
   1  -1 -10    2.95    0.47
  -1   0  10    3.35    0.65
   1   0 -10    3.88    0.54
  -1  -1  10    4.51    0.62
   1   1 -10    3.16    0.49
  -1  -2  10   28.84    1.66
   1   2 -10   26.22    1.43
  -1  -3  10   -0.09    0.19
  -1  -3  10    0.37    0.62
   1   3 -10    0.35    0.42
  -1  -4  10    0.53    0.27
  -1  -4  10    1.16    0.61
   1   4 -10    0.98    0.48
  -1  -5  10    1.06    0.64
   1   5 -10    0.42    0.51
   1   6 -10    0.33    0.63
   1   7 -10    0.19    0.63
  -1   7   9    0.58    0.44
  -1   6   9    0.26    0.41
  -1   6   9   -1.18    0.87
  -1   5   9    0.47    0.84
  -1   4   9    1.22    0.84
   1  -4  -9    2.04    0.24
  -1   3   9    5.48    0.99
  -1   3   9    6.95    0.55
   1  -3  -9    5.93    0.47
  -1   2   9    0.10    0.60
  -1   2   9   -0.36    0.48
   1  -2  -9    0.01    0.29
  -1   1   9    1.17    0.49
  -1   1   9    1.78    0.55
   1  -1  -9    1.72    0.39
  -1   0   9   -0.03    0.46
   1   0  -9    0.43    0.37
  -1  -1   9    2.80    0.57
   1   1  -9    1.58    0.40
  -1  -2   9    0.32    0.49
   1   2  -9    0.33    0.36
  -1  -3   9    7.83    0.84
  -1  -3   9    6.24    0.55
   1   3  -9    6.49    0.66
  -1  -4   9    2.41    0.62
  -1  -4   9    2.02    0.37
   1   4  -9    2.76    0.48
  -1  -5   9    0.67    0.56
   1   5  -9    1.06    0.53
   1   6  -9    0.16    0.52
   1   7  -9   -0.05    0.57
  -1   7   8    0.44    0.99
  -1   7   8    0.71    0.40
  -1   6   8    5.03    1.20
  -1   6   8    6.06    0.65
  -1   5   8   -0.21    0.74
  -1   4   8    2.50    0.32
  -1   4   8    1.50    0.77
  -1   3   8    7.89    1.09
  -1   3   8    9.70    0.60
   1  -3  -8    9.48    0.53
  -1   2   8    0.20    0.53
  -1   2   8   -0.40    0.42
  -1   2   8    0.57    0.26
   1  -2  -8    0.69    0.26
  -1   1   8    7.72    0.77
  -1   1   8    9.38    1.01
   1  -1  -8    7.57    0.60
  -1   0   8  124.38    5.74
   1   0  -8  138.16    5.64
  -1  -1   8    8.37    0.80
   1   1  -8    8.28    0.64
  -1  -2   8    0.19    0.41
   1   2  -8    0.35    0.31
  -1  -3   8   11.33    1.01
  -1  -3   8   10.15    0.74
   1   3  -8   10.73    0.73
  -1  -4   8    3.48    0.66
  -1  -4   8    1.98    0.39
   1   4  -8    2.31    0.43
  -1  -5   8    0.19    0.54
   1   5  -8    0.51    0.46
   1   6  -8    5.49    0.69
   1   7  -8    0.81    0.60
  -1   7   7    1.34    0.94
  -1   7   7    1.53    0.40
  -1   6   7   -0.04    0.34
  -1   6   7    0.73    0.83
  -1   5   7    6.95    1.10
  -1   4   7    1.47    0.72
  -1   4   7    1.75    0.27
   1  -4  -7    1.64    0.17
  -1   3   7    0.00    0.56
  -1   3   7    0.33    0.21
   1  -3  -7    0.08    0.16
  -1   2   7    0.24    0.23
  -1   2   7   -0.06    0.48
  -1   2   7   -0.16    0.31
   1  -2  -7    0.02    0.18
  -1   1   7   66.08    2.87
  -1   1   7   66.41    3.00
   1  -1  -7   64.14    2.85
  -1   0   7    0.00    0.32
   1   0  -7    0.07    0.28
  -1  -1   7   66.09    3.09
   1   1  -7   69.63    2.98
  -1  -2   7   -0.13    0.36
   1   2  -7    0.22    0.26
  -1  -3   7    0.39    0.39
  -1  -3   7    0.30    0.22
   1   3  -7    0.41    0.29
  -1  -4   7    1.97    0.53
  -1  -4   7    1.61    0.38
   1   4  -7    1.80    0.39
  -1  -5   7    9.61    1.01
  -1  -5   7    7.21    0.82
   1   5  -7    8.78    0.76
   1   6  -7    0.11    0.48
   1   7  -7    1.42    0.59
   1   8  -7    0.25    0.67
  -1   7   6    0.62    0.35
  -1   7   6    1.22    0.96
  -1   6   6    2.70    0.85
  -1   6   6    2.79    0.37
  -1   5   6    2.54    0.78
  -1   5   6    2.60    0.34
  -1   4   6    3.45    0.78
  -1   4   6    4.50    0.36
  -1   3   6    8.24    0.46
  -1   3   6    6.56    0.89
   1  -3  -6    7.96    0.41
  -1   2   6   28.97    1.50
  -1   2   6   29.82    2.08
  -1   2   6   31.27    1.39
   1  -2  -6   32.87    1.36
  -1   1   6   21.84    1.17
  -1   1   6   22.48    1.05
   1  -1  -6   21.24    1.04
  -1   0   6  277.71   12.10
  -1   0   6  280.40   12.02
   1   0  -6  303.92   12.04
  -1  -1   6   22.90    1.22
   1   1  -6   23.55    1.12
  -1  -2   6   32.34    1.63
   1   2  -6   33.38    1.50
  -1  -3   6    8.18    0.67
  -1  -3   6    9.14    0.78
   1   3  -6    8.31    0.55
  -1  -4   6    3.24    0.54
  -1  -4   6    3.58    0.49
   1   4  -6    4.42    0.47
  -1  -5   6    2.83    0.56
  -1  -5   6    2.57    0.56
   1   5  -6    2.78    0.43
   1   6  -6    2.93    0.49
   1   7  -6    0.41    0.51
   1   8  -6    0.40    0.62
  -1   7   5    1.08    0.83
  -1   7   5    0.33    0.31
  -1   6   5    1.50    0.72
  -1   6   5    0.65    0.29
  -1   5   5    3.96    0.80
  -1   5   5    4.67    0.37
  -1   5   5    4.44    0.43
  -1   4   5   12.64    0.64
  -1   4   5   14.03    1.38
  -1   3   5   41.05    2.82
  -1   3   5   44.07    1.91
   1  -3  -5   48.32    1.94
  -1   2   5   20.42    1.58
  -1   2   5   21.60    1.10
  -1   2   5   22.86    1.01
   1  -2  -5   24.03    1.07
   1  -2  -5   22.48    0.98
  -1   1   5    1.37    0.21
  -1   1   5    1.66    0.30
   1  -1  -5    1.24    0.25
   1  -1  -5    1.23    0.20
  -1   0   5   -0.28    0.17
  -1   0   5    0.04    0.21
   1   0  -5   -0.02    0.15
   1   0  -5    0.01    0.18
  -1  -1   5    1.25    0.28
   1   1  -5    1.52    0.22
   1   1  -5    1.46    0.28
  -1  -2   5   23.91    1.37
  -1  -2   5   23.52    1.21
   1   2  -5   23.09    1.10
   1   2  -5   25.94    1.19
  -1  -3   5   44.79    2.53
  -1  -3   5   41.78    2.08
   1   3  -5   44.54    1.96
   1   3  -5   45.97    2.01
  -1  -4   5   11.72    0.88
  -1  -4   5   12.16    1.02
   1   4  -5   12.65    0.73
  -1  -5   5    4.43    0.57
  -1  -5   5    3.80    0.65
   1   5  -5    5.06    0.55
   1   6  -5    0.75    0.40
   1   7  -5    0.14    0.46
   1   8  -5    0.67    0.56
  -1   8   4    0.86    1.06
  -1   7   4    0.68    0.75
  -1   7   4    0.27    0.30
  -1   6   4    1.56    0.30
  -1   6   4    1.96    0.71
  -1   5   4   21.83    1.72
  -1   5   4   20.96    0.99
  -1   5   4   20.21    0.95
  -1   4   4   21.05    0.92
  -1   4   4   19.86    1.60
  -1   4   4   20.08    0.94
  -1   3   4   13.77    0.62
  -1   3   4   13.07    1.20
   1  -3  -4   12.70    0.58
   1  -3  -4   14.41    0.58
  -1   2   4   74.92    4.59
  -1   2   4   79.25    3.38
  -1   2   4   82.44    3.44
   1  -2  -4   80.33    3.36
   1  -2  -4   85.74    3.42
  -1   1   4    3.67    0.37
  -1   1   4    3.55    0.29
   1  -1  -4    4.25    0.30
   1  -1  -4    4.18    0.26
  -1   0   4   40.88    1.87
  -1   0   4   40.71    1.84
   1   0  -4   40.37    1.84
   1   0  -4   47.16    1.88
  -1  -1   4    4.59    0.38
  -1  -1   4    4.71    0.30
   1   1  -4    4.61    0.30
   1   1  -4    4.30    0.36
  -1  -2   4   83.25    3.66
  -1  -2   4   84.47    4.62
   1   2  -4   81.82    3.58
   1   2  -4   90.26    3.64
  -1  -3   4   14.40    0.94
  -1  -3   4   13.42    0.81
   1   3  -4   13.68    0.71
   1   3  -4   12.89    0.68
  -1  -4   4   20.92    1.40
  -1  -4   4   18.27    1.11
   1   4  -4   19.36    0.95
   1   4  -4   20.29    0.97
  -1  -5   4   16.89    1.10
  -1  -5   4   20.50    1.58
   1   5  -4   19.93    0.99
   1   5  -4   18.97    0.99
   1   6  -4    1.41    0.39
   1   7  -4    0.34    0.45
   1   8  -4    1.42    0.56
  -1   8   3    0.77    0.88
  -1   7   3    1.41    0.32
  -1   7   3    1.24    0.73
  -1   6   3    0.32    0.59
  -1   6   3    0.12    0.25
  -1   5   3   23.88    1.10
  -1   5   3   25.52    1.88
  -1   5   3   23.75    1.08
  -1   4   3    6.12    0.33
  -1   4   3    4.49    0.68
  -1   4   3    5.85    0.37
  -1   3   3    1.46    0.45
  -1   3   3    1.94    0.17
  -1   2   3   28.59    1.25
  -1   2   3   29.87    1.28
  -1   2   3   28.48    1.85
   1  -2  -3   30.75    1.26
  -1   1   3  168.16    7.06
  -1   1   3  142.89    7.09
   1  -1  -3  177.12    7.05
   1  -1  -3  190.27    7.08
  -1   0   3    0.09    0.10
  -1   0   3   -0.11    0.10
   1   0  -3    0.07    0.10
   1   0  -3   -0.01    0.10
  -1  -1   3  180.61    7.58
  -1  -1   3  179.09    7.62
   1   1  -3  172.62    7.58
   1   1  -3  196.64    7.62
  -1  -2   3   29.82    1.35
  -1  -2   3   30.14    1.69
   1   2  -3   28.93    1.30
   1   2  -3   30.26    1.33
  -1  -3   3    2.01    0.32
  -1  -3   3    1.59    0.28
   1   3  -3    1.83    0.22
   1   3  -3    1.99    0.23
   1   3  -3    1.46    0.25
  -1  -4   3    5.78    0.77
  -1  -4   3    4.73    0.54
   1   4  -3    5.83    0.44
   1   4  -3    5.48    0.61
   1   4  -3    5.38    0.43
  -1  -5   3   23.85    1.75
  -1  -5   3   18.98    1.18
   1   5  -3   23.25    1.11
   1   5  -3   23.53    1.11
   1   5  -3   23.80    1.51
   1   6  -3    0.44    0.47
   1   6  -3    0.23    0.33
   1   7  -3    0.76    0.43
   1   8  -3   -0.21    0.51
  -1   8   2    1.49    0.86
  -1   7   2    0.92    0.74
  -1   7   2    0.56    0.29
  -1   6   2    0.52    0.56
  -1   6   2    0.08    0.24
  -1   5   2    0.78    0.18
  -1   5   2    1.20    0.49
  -1   5   2    0.66    0.21
  -1   4   2   -0.18    0.12
  -1   4   2    0.12    0.39
  -1   4   2   -0.31    0.14
  -1   3   2   52.36    2.20
  -1   3   2   53.24    2.21
  -1   3   2   51.99    3.09
  -1   2   2  174.12    7.04
  -1   2   2  165.40    9.28
  -1   1   2   20.65    0.88
  -1   1   2   20.30    0.91
   1  -1  -2   21.33    0.88
  -1  -1   2   21.01    0.92
  -1  -1   2   20.52    0.90
   1   1  -2   20.56    0.90
   1   1  -2   21.06    0.91
  -1  -2   2  167.82    7.03
  -1  -2   2  174.27    7.01
  -1  -2   2  166.58    9.10
   1   2  -2  162.02    9.08
   1   2  -2  171.22    7.02
  -1  -3   2   54.12    2.97
  -1  -3   2   51.73    2.26
   1   3  -2   51.62    2.23
   1   3  -2   49.89    2.90
   1   3  -2   52.61    2.22
  -1  -4   2    0.05    0.25
  -1  -4   2   -0.16    0.36
   1   4  -2    0.04    0.21
   1   4  -2    0.09    0.19
   1   4  -2    0.05    0.27
  -1  -5   2    0.50    0.26
  -1  -5   2    0.61    0.52
   1   5  -2    0.62    0.25
   1   5  -2    0.31    0.27
   1   5  -2    0.81    0.40
   1   6  -2    0.48    0.32
   1   6  -2    0.39    0.44
   1   7  -2    0.47    0.40
   1   7  -2    0.53    0.60
   1   8  -2    0.74    0.48
  -1   8   1   -0.03    0.72
  -1   7   1    0.48    0.30
  -1   7   1    0.67    0.61
  -1   6   1    4.06    0.43
  -1   6   1    3.61    0.66
  -1   5   1    1.67    0.21
  -1   5   1    1.50    0.23
  -1   5   1    1.81    0.51
  -1   4   1   71.47    3.00
  -1   4   1   73.32    2.99
  -1   4   1   68.32    4.06
  -1   3   1   38.00    2.33
  -1   3   1   40.68    1.66
  -1   3   1   39.13    1.66
  -1   2   1  138.70    5.69
  -1   2   1  141.46    5.69
  -1   2   1  131.55    7.50
   1   0  -1   -0.03    0.01
  -1  -1   1   37.76    1.57
  -1  -1   1   39.32    1.56
  -1  -1   1   37.97    2.03
   1   1  -1   37.85    1.56
   1   1  -1   33.70    2.02
   1   1  -1   35.83    1.56
  -1  -2   1  140.51    7.43
  -1  -2   1  137.74    5.70
  -1  -2   1  134.93    5.71
   1   2  -1  137.03    5.70
   1   2  -1  137.02    5.70
   1   2  -1  133.83    7.41
  -1  -3   1   39.03    1.70
  -1  -3   1   39.82    2.30
   1   3  -1   37.63    2.23
   1   3  -1   39.94    1.68
   1   3  -1   38.38    1.68
  -1  -4   1   65.68    3.04
  -1  -4   1   75.76    4.12
   1   4  -1   70.84    3.01
   1   4  -1   71.52    4.00
   1   4  -1   70.91    3.02
  -1  -5   1    1.61    0.60
   1   5  -1    1.60    0.27
   1   5  -1    1.89    0.30
   1   5  -1    1.86    0.45
   1   6  -1    3.83    0.42
   1   6  -1    4.29    0.66
   1   7  -1    0.08    0.37
   1   7  -1    0.63    0.63
   1   8  -1   -0.75    0.61
   1   8  -1    0.32    0.44
  -1   8   0    0.09    0.70
  -1   8   0   -0.31    0.38
  -1   7   0    1.85    0.35
  -1   7   0    1.34    0.66
  -1   6   0    5.51    0.76
  -1   6   0    6.24    0.49
  -1   5   0   10.90    1.05
  -1   5   0   10.60    0.58
  -1   5   0   10.69    0.57
  -1   4   0    0.41    0.15
  -1   4   0    0.41    0.16
  -1   4   0    0.59    0.32
  -1   3   0  215.87    8.73
  -1   3   0  204.78   11.41
  -1   3   0  210.24    8.73
  -1   2   0    0.18    0.07
  -1   2   0    0.12    0.07
  -1   2   0    0.15    0.17
  -1   1   0   25.37    1.13
  -1   1   0   28.92    1.14
  -1   0   0    0.01    0.01
  -1  -1   0   27.72    1.16
  -1  -1   0   27.33    1.16
   1   1   0   27.71    1.53
   1   1   0   27.39    1.16
   1   1   0   27.46    1.16
  -1  -2   0    0.20    0.08
  -1  -2   0    0.26    0.09
  -1  -2   0    0.20    0.19
   1   2   0    0.11    0.09
   1   2   0    0.19    0.10
   1   2   0    0.44    0.19
  -1  -3   0  218.71   11.72
  -1  -3   0  215.09    8.94
  -1  -3   0  214.89    8.95
   1   3   0  215.73    8.95
   1   3   0  223.16    8.95
   1   3   0  203.37   11.66
  -1  -4   0    0.34    0.38
  -1  -4   0   -0.07    0.16
   1   4   0    0.64    0.37
   1   4   0    0.43    0.18
   1   4   0    0.43    0.21
   1   5   0   11.47    1.09
   1   5   0   11.08    0.65
   1   5   0   10.63    0.62
   1   6   0    6.11    0.56
   1   6   0    6.00    0.79
   1   7   0    1.27    0.40
   1   7   0    1.56    0.66
   1   8   0   -0.07    0.42
   1   8   0    0.59    0.77
  -1   8  -1    0.38    0.42
  -1   8  -1    0.55    0.67
  -1   7  -1    0.64    0.58
  -1   7  -1    0.82    0.35
  -1   6  -1    0.30    0.49
  -1   6  -1    0.15    0.26
  -1   5  -1    8.18    0.51
  -1   5  -1    7.53    0.49
  -1   5  -1    8.20    0.82
  -1   4  -1   13.30    0.64
  -1   4  -1   13.19    0.65
  -1   4  -1   13.10    0.95
  -1   3  -1    0.26    0.13
  -1   3  -1    0.22    0.12
  -1   3  -1    0.35    0.24
   1  -3   1    0.25    0.08
  -1   2  -1   21.05    0.96
  -1   2  -1   22.17    1.30
  -1   2  -1   22.38    1.00
   1  -2   1   22.43    0.95
   1  -2   1   23.60    0.99
  -1   1  -1    1.09    0.17
  -1   1  -1    1.38    0.15
  -1   1  -1    1.58    0.13
   1  -1   1    1.52    0.11
   1  -1   1    1.74    0.14
  -1   0  -1   -0.02    0.01
  -1   0  -1   -0.03    0.01
   1   0   1   -0.02    0.02
   1   0   1   -0.02    0.02
  -1  -1  -1    1.34    0.11
  -1  -1  -1    1.33    0.21
   1   1   1    1.48    0.22
   1   1   1    1.54    0.11
  -1  -2  -1   22.40    0.97
  -1  -2  -1   23.06    1.37
   1   2   1   21.99    1.35
   1   2   1   22.50    0.97
   1   2   1   22.51    0.98
  -1  -3  -1    0.09    0.31
  -1  -3  -1    0.00    0.12
   1   3   1   -0.40    0.15
   1   3   1    0.49    0.29
   1   3   1   -0.24    0.12
  -1  -4  -1   13.70    1.18
   1   4   1   13.62    1.09
   1   4   1   13.77    0.70
   1   4   1   14.06    0.67
   1   5   1    8.06    0.51
   1   5   1    8.80    0.98
   1   5   1    8.29    0.56
   1   6   1   -0.14    0.31
   1   6   1    0.74    0.55
   1   7   1    0.96    0.70
   1   7   1    0.75    0.38
   1   8   1    0.75    0.82
   1   8   1    0.71    0.43
  -1   8  -2   -0.29    0.44
  -1   7  -2    1.07    0.38
  -1   7  -2    0.44    0.56
  -1   6  -2    1.23    0.49
  -1   6  -2    1.77    0.34
  -1   5  -2   13.61    0.74
  -1   5  -2   15.49    1.12
  -1   5  -2   14.22    0.76
  -1   4  -2    6.92    0.64
  -1   4  -2    6.18    0.40
  -1   4  -2    5.66    0.42
  -1   3  -2   18.61    0.88
  -1   3  -2   18.64    1.17
  -1   3  -2   20.68    0.92
   1  -3   2   19.41    0.94
  -1   2  -2   11.11    0.69
  -1   2  -2   11.19    0.61
  -1   2  -2   11.92    0.54
   1  -2   2   11.43    0.53
   1  -2   2   11.45    0.62
  -1   1  -2  163.32    8.94
  -1   1  -2  162.66    6.94
  -1   1  -2  162.20    6.97
   1  -1   2  172.28    6.97
   1  -1   2  171.06    6.93
  -1   0  -2   94.56    4.23
   1   0   2  108.14    5.46
   1   0   2  113.97    4.26
   1   0   2   86.88    4.22
  -1  -1  -2  165.91    7.01
  -1  -1  -2  172.74    9.12
   1   1   2  168.61    7.01
   1   1   2  167.72    9.13
  -1  -2  -2   11.80    0.55
  -1  -2  -2   12.04    0.86
   1   2   2   12.18    0.55
   1   2   2   12.38    0.87
  -1  -3  -2   20.33    0.88
  -1  -3  -2   19.79    1.36
   1   3   2   19.34    0.91
   1   3   2   19.37    0.89
   1   3   2   20.89    1.36
  -1  -4  -2    6.86    0.87
   1   4   2    6.61    0.83
   1   4   2    6.44    0.44
   1   4   2    6.25    0.38
   1   5   2   15.02    0.75
   1   5   2   14.92    0.80
   1   5   2   16.01    1.33
   1   6   2    1.30    0.34
   1   6   2    1.39    0.61
   1   7   2    1.31    0.70
   1   7   2    0.67    0.39
   1   8   2   -0.09    0.74
   1   8   2   -0.28    0.41
  -1   8  -3    0.65    0.50
  -1   7  -3    0.05    0.53
  -1   7  -3    0.42    0.40
  -1   6  -3    5.85    0.83
  -1   6  -3    5.42    0.58
  -1   5  -3    0.95    0.28
  -1   5  -3    1.45    0.29
  -1   5  -3    0.94    0.36
  -1   4  -3   36.89    1.69
  -1   4  -3   37.45    1.71
  -1   4  -3   38.47    2.22
   1  -4   3   40.92    1.76
  -1   3  -3   -0.32    0.19
  -1   3  -3    0.17    0.17
  -1   3  -3    0.18    0.17
   1  -3   3   -0.18    0.25
  -1   2  -3   88.51    3.84
  -1   2  -3   89.53    4.82
  -1   2  -3   90.05    3.77
   1  -2   3   83.26    3.84
   1  -2   3   94.38    3.76
  -1   1  -3  107.54    4.62
  -1   1  -3  106.97    4.65
   1  -1   3  112.49    4.61
   1  -1   3  110.31    4.66
  -1   0  -3   -0.05    0.11
  -1   0  -3   -0.01    0.10
  -1   0  -3    0.02    0.09
   1   0   3    0.11    0.11
   1   0   3    0.18    0.15
   1   0   3    0.26    0.12
  -1  -1  -3  113.16    4.70
  -1  -1  -3  109.21    4.67
  -1  -1  -3  113.12    6.10
   1   1   3  111.88    4.67
   1   1   3  111.87    6.12
  -1  -2  -3   91.73    3.88
  -1  -2  -3   91.25    5.15
  -1  -2  -3   92.86    3.91
   1   2   3   96.59    3.89
   1   2   3   92.00    5.18
  -1  -3  -3   -0.04    0.32
  -1  -3  -3    0.30    0.13
   1   3   3    0.09    0.14
   1   3   3    0.15    0.17
   1   3   3    0.48    0.38
  -1  -4  -3   40.35    2.51
   1   4   3   38.92    1.69
   1   4   3   37.65    1.71
   1   4   3   39.01    2.46
   1   5   3    1.66    0.25
   1   5   3    1.94    0.59
   1   5   3    1.40    0.31
   1   6   3    5.83    0.87
   1   6   3    5.73    0.56
   1   7   3    0.37    0.38
   1   7   3    0.87    0.72
   1   8   3   -0.05    0.43
   1   8   3   -0.05    0.79
  -1   8  -4    0.91    0.54
  -1   7  -4    0.80    0.46
  -1   6  -4    1.04    0.38
  -1   6  -4    0.59    0.41
  -1   5  -4   29.13    1.72
  -1   5  -4   26.56    1.35
  -1   5  -4   26.78    1.34
   1  -5   4   30.03    1.35
  -1   4  -4   13.00    0.73
  -1   4  -4   12.65    0.76
  -1   4  -4   13.35    0.89
   1  -4   4   13.13    0.83
  -1   3  -4  104.88    4.44
  -1   3  -4  111.27    4.52
  -1   3  -4  107.03    5.67
   1  -3   4   95.43    4.53
  -1   2  -4    0.97    0.21
  -1   2  -4    0.46    0.24
   1  -2   4    0.69    0.32
  -1   1  -4    7.81    0.52
  -1   1  -4    7.87    0.50
   1  -1   4    7.63    0.57
   1  -1   4    7.15    0.47
  -1   0  -4  390.14   15.59
  -1   0  -4  367.36   15.56
   1   0   4  370.43   20.10
   1   0   4  351.79   15.55
   1   0   4  389.46   15.62
  -1  -1  -4    8.72    0.47
  -1  -1  -4    8.13    0.42
  -1  -1  -4    8.31    0.62
   1   1   4    7.78    0.42
   1   1   4    7.67    0.68
  -1  -2  -4    1.01    0.15
  -1  -2  -4    0.77    0.29
   1   2   4    0.93    0.34
   1   2   4    1.13    0.16
  -1  -3  -4  109.53    4.66
  -1  -3  -4  111.77    6.24
   1   3   4  111.69    6.29
   1   3   4  113.16    4.68
   1   4   4   13.93    1.26
   1   4   4   12.43    0.71
   1   4   4   13.23    0.65
   1   5   4   28.44    1.35
   1   5   4   29.77    2.11
   1   5   4   28.44    1.30
   1   6   4    1.05    0.69
   1   6   4    0.76    0.35
   1   7   4    0.04    0.38
   1   7   4    1.19    0.79
   1   8   4    0.44    0.44
  -1   8  -5    0.48    0.58
  -1   7  -5    0.23    0.49
  -1   6  -5    0.82    0.43
  -1   5  -5    2.97    0.41
   1  -5   5    2.34    0.43
  -1   4  -5   14.56    0.91
  -1   4  -5   15.99    0.87
   1  -4   5   15.03    1.00
  -1   3  -5    0.51    0.27
  -1   3  -5   -0.51    0.29
   1  -3   5   -0.21    0.36
  -1   2  -5   33.57    1.46
  -1   2  -5   31.77    1.52
   1  -2   5   27.56    1.55
  -1   1  -5    0.18    0.23
  -1   1  -5    0.42    0.26
   1  -1   5    0.38    0.10
   1  -1   5   -0.32    0.29
  -1   0  -5    0.59    0.21
  -1   0  -5   -0.66    0.21
   1   0   5   -0.11    0.17
   1   0   5   -0.09    0.19
   1   0   5   -0.26    0.25
  -1  -1  -5    0.42    0.19
   1   1   5    0.42    0.29
   1   1   5    0.37    0.16
   1   1   5    0.63    0.24
  -1  -2  -5   29.47    1.30
  -1  -2  -5   28.40    1.83
   1   2   5   31.28    1.94
   1   2   5   30.01    1.31
  -1  -3  -5   -0.18    0.34
  -1  -3  -5    0.14    0.15
   1   3   5    0.29    0.47
   1   3   5    0.19    0.18
  -1  -4  -5   15.01    0.75
   1   4   5   15.56    0.85
   1   4   5   16.90    0.79
   1   4   5   17.38    1.49
   1   5   5    2.78    0.38
   1   5   5    2.65    0.75
   1   6   5    0.49    0.37
   1   6   5    0.90    0.79
   1   7   5    0.13    0.41
   1   7   5    0.64    0.90
   1   8   5   -0.27    0.44
  -1   8  -6    1.12    0.64
  -1   7  -6    2.34    0.58
  -1   6  -6    0.27    0.45
  -1   5  -6    0.44    0.35
   1  -5   6   -0.09    0.41
  -1   4  -6    3.30    0.41
   1  -4   6    2.22    0.50
  -1   3  -6    4.68    0.50
   1  -3   6    3.68    0.59
  -1   2  -6    8.75    0.61
   1  -2   6    7.03    0.74
  -1   1  -6    2.20    0.36
   1  -1   6    1.31    0.42
   1  -1   6    2.13    0.28
  -1   0  -6    6.38    0.47
   1   0   6    5.77    0.63
   1   0   6    5.31    0.60
  -1  -1  -6    2.15    0.27
   1   1   6    2.46    0.28
   1   1   6    1.72    0.35
   1   1   6    1.66    0.43
  -1  -2  -6    8.30    0.46
   1   2   6    7.83    0.46
   1   2   6    7.86    0.95
  -1  -3  -6    4.33    0.34
   1   3   6    3.46    0.69
   1   3   6    4.74    0.38
  -1  -4  -6    3.30    0.33
   1   4   6    2.80    0.74
   1   4   6    4.25    0.39
   1   5   6    0.02    0.33
   1   5   6    0.76    0.70
   1   6   6    1.05    0.80
   1   6   6    0.64    0.39
   1   7   6    1.46    0.95
   1   7   6    2.02    0.47
   1   8   6    0.04    0.47
  -1   7  -7    1.49    0.61
  -1   6  -7    3.57    0.59
  -1   5  -7    3.58    0.54
   1  -5   7    2.66    0.59
  -1   4  -7   31.89    1.57
   1  -4   7   31.41    1.75
  -1   3  -7    0.42    0.34
   1  -3   7   -0.32    0.48
  -1   2  -7   47.81    2.25
   1  -2   7   50.70    2.45
   1  -1   7   11.77    0.78
   1  -1   7   12.23    0.96
  -1   0  -7    0.08    0.34
   1   0   7   -0.16    0.28
   1   0   7   -0.40    0.38
  -1  -1  -7   13.51    0.74
   1   1   7   12.01    1.13
   1   1   7   12.52    0.89
  -1  -2  -7   48.24    2.05
   1   2   7   44.87    2.92
  -1  -3  -7    0.16    0.22
   1   3   7   -0.48    0.59
   1   3   7    0.27    0.23
  -1  -4  -7   31.96    1.45
   1   4   7   33.63    1.49
   1   4   7   31.97    2.42
   1   5   7    3.13    0.90
   1   5   7    3.53    0.46
   1   6   7    3.06    0.49
   1   6   7    2.69    0.94
   1   7   7    0.64    0.46
   1   7   7    1.14    0.98
  -1   7  -8    1.98    0.66
  -1   6  -8    2.42    0.57
  -1   5  -8    6.99    0.76
   1  -5   8    6.18    0.79
  -1   4  -8    0.72    0.42
   1  -4   8    0.39    0.58
  -1   3  -8   61.78    2.84
   1  -3   8   64.01    3.03
  -1   2  -8    4.76    0.53
   1  -2   8    4.43    0.69
  -1   1  -8    3.28    0.43
   1  -1   8    2.74    0.59
   1  -1   8    1.94    0.30
  -1   0  -8   44.23    1.93
   1   0   8   38.10    2.07
   1   0   8   37.99    2.41
  -1  -1  -8    2.20    0.37
   1   1   8    1.57    0.49
   1   1   8    1.59    0.49
  -1  -2  -8    4.44    0.43
   1   2   8    3.83    0.72
  -1  -3  -8   61.90    2.68
   1   3   8   62.23    3.91
  -1  -4  -8    0.38    0.23
   1   4   8   -0.39    0.70
   1   5   8    7.40    0.69
   1   5   8    5.18    1.06
   1   6   8    2.19    0.49
   1   6   8    0.90    0.98
   1   7   8    1.43    0.51
  -1   7  -9    1.27    0.70
  -1   6  -9    0.43    0.62
  -1   5  -9    1.30    0.54
   1  -5   9    0.16    0.62
  -1   4  -9    9.25    0.85
   1  -4   9    9.82    1.02
  -1   3  -9   10.62    0.86
   1  -3   9   10.44    1.16
  -1   2  -9   27.32    1.45
   1  -2   9   26.37    1.71
  -1   1  -9    8.07    0.75
   1  -1   9    5.31    0.61
   1  -1   9    5.48    0.79
  -1   0  -9    0.24    0.42
   1   0   9   -0.05    0.54
   1   0   9   -0.16    0.36
  -1  -1  -9    5.44    0.60
   1   1   9    5.12    0.72
   1   1   9    4.13    0.69
  -1  -2  -9   24.36    1.20
   1   2   9   24.47    1.99
  -1  -3  -9   10.31    0.60
   1   3   9    8.15    1.14
  -1  -4  -9    8.59    0.56
   1   4   9    6.92    1.16
   1   5   9   -0.56    0.91
   1   6   9    0.08    0.49
   1   6   9   -0.54    0.93
   1   7   9    0.01    0.50
  -1   7 -10    2.23    0.78
  -1   6 -10    0.59    0.66
  -1   5 -10    1.77    0.66
   1  -5  10    0.81    0.76
  -1   4 -10    0.85    0.52
   1  -4  10    0.47    0.63
  -1   3 -10    0.50    0.48
   1  -3  10   -0.16    0.61
  -1   2 -10    3.09    0.57
   1  -2  10    2.71    0.74
  -1   1 -10    1.95    0.44
   1  -1  10    1.14    0.64
   1  -1  10    1.00    0.33
  -1   0 -10    0.31    0.44
   1   0  10   -0.04    0.40
   1   0  10   -0.43    0.58
  -1  -1 -10    0.75    0.42
   1   1  10    0.77    0.60
   1   1  10    0.98    0.58
  -1  -2 -10    3.02    0.46
   1   2  10    2.30    0.73
  -1  -3 -10    0.41    0.32
   1   3  10    0.24    0.74
  -1  -4 -10    0.91    0.31
   1   4  10   -0.20    0.82
   1   5  10   -0.18    0.89
   1   6  10   -0.88    0.98
   1   6  10    0.31    0.54
   1   7  10    0.99    0.55
  -1   7 -11    1.97    0.82
  -1   6 -11    1.64    0.76
  -1   5 -11    1.75    0.65
  -1   4 -11    4.27    0.68
   1  -4  11    3.08    0.86
  -1   3 -11    2.27    0.58
   1  -3  11    3.57    0.88
  -1   2 -11    2.57    0.59
   1  -2  11    1.96    0.75
  -1   1 -11    0.90    0.53
   1  -1  11   -0.06    0.31
   1  -1  11   -0.01    0.67
  -1   0 -11    0.50    0.52
   1   0  11   -0.06    0.43
   1   0  11   -0.57    0.64
  -1  -1 -11   -0.13    0.46
   1   1  11   -0.22    0.50
   1   1  11   -0.90    0.63
  -1  -2 -11    1.58    0.48
   1   2  11    0.66    0.76
  -1  -3 -11    2.34    0.41
   1   3  11    0.81    0.85
   1   4  11    1.87    1.00
   1   5  11   -0.09    1.01
   1   6  11   -1.32    1.08
   1   6  11    1.26    0.60
   1   7  11    0.33    0.59
  -1   6 -12    0.99    0.79
  -1   5 -12    3.15    0.81
  -1   4 -12    4.37    0.73
   1  -4  12    2.98    0.87
  -1   3 -12    7.61    0.82
   1  -3  12    6.67    1.02
  -1   2 -12    2.11    0.64
   1  -2  12    1.62    0.80
  -1   1 -12    2.37    0.62
   1  -1  12    0.73    0.79
   1  -1  12    0.25    0.35
  -1   0 -12   22.69    1.31
   1   0  12   18.14    1.58
   1   0  12   18.43    1.55
  -1  -1 -12    1.53    0.53
   1   1  12   -1.13    0.68
   1   1  12    1.11    0.65
  -1  -2 -12    0.79    0.45
   1   2  12    0.76    0.73
  -1  -3 -12    5.59    0.54
   1   3  12    6.51    1.14
   1   4  12    2.43    1.10
   1   5  12    0.06    1.18
   1   6  12   -0.10    0.63
  -1   6 -13    2.01    0.79
  -1   5 -13    1.05    0.82
  -1   4 -13    0.98    0.67
   1  -4  13   -0.86    0.90
  -1   3 -13    5.28    0.78
   1  -3  13    4.39    0.98
  -1   2 -13    3.45    0.70
   1  -2  13    2.78    0.87
  -1   1 -13    3.21    0.57
   1  -1  13    1.06    0.82
   1  -1  13    1.31    0.43
  -1   0 -13    0.90    0.59
   1   0  13   -1.18    0.74
   1   0  13   -0.38    0.50
  -1  -1 -13    2.96    0.67
   1   1  13    1.34    0.68
   1   1  13    0.24    0.79
  -1  -2 -13    1.81    0.53
   1   2  13    1.81    0.88
  -1  -3 -13    3.98    0.51
   1   3  13    2.64    1.08
   1   4  13   -0.84    0.95
   1   5  13   -2.28    1.02
   1   6  13   -0.43    0.69
  -1   6 -14    1.45    0.82
  -1   5 -14    1.46    0.86
  -1   4 -14    1.25    0.72
   1  -4  14   -1.63    0.81
  -1   3 -14    0.98    0.69
   1  -3  14    0.05    0.88
  -1   2 -14    1.81    0.69
   1  -2  14   -0.80    0.83
  -1   1 -14    2.37    0.68
   1  -1  14    0.14    0.41
   1  -1  14   -0.21    0.83
  -1   0 -14    4.27    0.73
   1   0  14    1.13    0.93
   1   0  14    1.82    0.63
  -1  -1 -14    1.89    0.68
   1   1  14    0.13    0.70
  -1  -2 -14    0.43    0.52
   1   2  14   -0.41    0.82
  -1  -3 -14   -0.29    0.47
   1   3  14   -0.54    0.86
   1   4  14   -1.06    1.06
   1   5  14   -2.34    1.06
  -1   5 -15    2.54    0.95
  -1   4 -15    1.11    0.78
   1  -4  15    0.35    0.94
  -1   3 -15    1.34    0.71
   1  -3  15    0.02    0.92
  -1   2 -15    0.49    0.71
   1  -2  15   -0.53    0.88
  -1   1 -15    1.63    0.72
   1  -1  15   -0.35    0.90
  -1   0 -15    1.55    0.69
   1   0  15   -0.87    0.53
   1   0  15   -1.44    0.87
  -1  -1 -15    1.16    0.64
   1   1  15   -0.88    0.67
  -1  -2 -15    0.31    0.62
   1   2  15   -1.12    0.82
  -1  -3 -15   -0.06    0.47
   1   3  15   -1.56    0.92
   1   4  15   -0.99    0.96
  -1   5 -16    1.59    0.97
  -1   4 -16    1.60    0.80
   1  -4  16   -0.58    0.98
  -1   3 -16    2.99    0.82
   1  -3  16    0.56    1.00
  -1   2 -16    1.96    0.75
   1  -2  16   -0.91    0.94
  -1   1 -16    2.43    0.75
   1  -1  16   -1.48    0.92
  -1   0 -16    1.39    0.71
   1   0  16   -0.41    0.58
   1   0  16   -1.09    0.96
  -1  -1 -16    0.77    0.66
   1   1  16   -0.70    0.70
  -1  -2 -16    1.46    0.69
   1   2  16   -0.87    0.82
   1   3  16    0.29    1.03
   1   4  16   -0.83    1.13
  -1   4 -17    2.61    0.99
  -1   3 -17    2.37    0.86
   1  -3  17   -0.77    1.00
  -1   2 -17    2.45    0.83
   1  -2  17   -0.10    1.02
  -1   1 -17    2.43    0.78
   1  -1  17   -0.88    1.00
  -1   0 -17    1.48    0.75
  -1  -1 -17    1.64    0.72
   1   1  17   -0.27    0.73
  -1  -2 -17    0.86    0.73
   1   2  17   -0.91    0.84
   1   3  17   -1.59    0.98
   1   4  17   -1.38    1.05
  -1   3 -18    1.97    0.87
  -1   2 -18    2.02    0.82
   1  -2  18   -1.26    1.04
  -1   1 -18    1.51    0.81
  -1   0 -18    2.55    0.81
  -1  -1 -18    2.56    0.78
  -1  -2 -18    1.90    0.80
   1   2  18   -1.14    0.84
   1   3  18   -0.99    0.91
  -1   2 -19    1.84    0.88
  -1   1 -19    1.79    0.84
  -1   0 -19    1.96    0.82
  -1  -1 -19    2.08    0.80
  -1   1 -20    1.06    0.81
  -1   0 -20    2.52    0.88
  -1  -1 -20    1.92    0.81
  -2   1  20    0.73    1.04
   2  -1 -20    1.93    0.80
  -2   0  20   -0.23    1.13
   2   0 -20    1.49    0.76
  -2  -1  20    0.33    1.05
   2   1 -20    1.67    0.79
  -2  -2  20    0.58    1.17
   2   2 -20    2.26    0.96
  -2   3  19   -0.20    1.04
  -2   2  19   -0.48    0.90
  -2   1  19    1.01    0.97
  -2   0  19    0.25    1.00
   2   0 -19    1.34    0.72
  -2  -1  19    0.95    0.98
   2   1 -19    1.47    0.77
  -2  -2  19    0.54    1.01
   2   2 -19    1.61    0.81
  -2  -3  19    0.54    1.03
   2   3 -19    1.64    0.85
  -2   3  18   -0.90    0.87
  -2   2  18    1.56    0.95
  -2   2  18    0.95    0.93
  -2   1  18    0.67    0.79
  -2   1  18    0.20    0.94
   2  -1 -18    2.64    0.69
  -2   0  18    0.30    0.92
   2   0 -18    1.15    0.71
  -2  -1  18    1.76    1.00
   2   1 -18    2.41    0.78
  -2  -2  18    3.29    1.07
   2   2 -18    2.72    0.82
  -2  -3  18    1.23    0.94
   2   3 -18    0.98    0.80
  -2  -4  18    0.53    1.12
   2   4 -18    1.67    0.91
  -2   4  17   -0.47    1.01
  -2   3  17   -0.35    0.97
  -2   2  17    0.03    0.87
  -2   2  17   -0.21    0.98
   2  -2 -17    0.98    0.56
  -2   1  17   -0.22    0.72
  -2   1  17    0.29    0.84
   2  -1 -17    1.83    0.64
  -2   0  17    0.06    0.85
  -2   0  17   -0.35    0.64
   2   0 -17    1.49    0.67
  -2  -1  17    0.58    0.89
   2   1 -17    1.31    0.71
  -2  -2  17    0.86    0.91
   2   2 -17    0.59    0.73
  -2  -3  17    0.52    0.91
   2   3 -17    1.17    0.79
  -2  -4  17   -0.03    0.91
   2   4 -17    0.13    0.78
   2   5 -17    0.82    0.99
  -2   4  16   -0.53    0.98
  -2   3  16   -0.43    0.90
  -2   2  16   -0.59    0.79
  -2   2  16    0.06    0.86
   2  -2 -16    1.70    0.60
  -2   1  16    0.95    0.77
  -2   1  16    1.68    0.85
   2  -1 -16    3.15    0.64
  -2   0  16    1.33    0.66
  -2   0  16    2.24    0.89
   2   0 -16    2.27    0.66
  -2  -1  16    2.26    0.90
  -2  -1  16    1.60    0.56
   2   1 -16    2.02    0.69
  -2  -2  16    0.47    0.80
   2   2 -16    0.80    0.69
  -2  -3  16    0.54    0.87
   2   3 -16    1.01    0.72
  -2  -4  16   -0.07    0.87
   2   4 -16   -0.05    0.75
   2   5 -16    0.44    0.82
  -2   5  15   -0.87    1.30
  -2   4  15   -0.48    0.99
  -2   3  15    0.12    0.94
  -2   2  15   -0.21    0.77
  -2   2  15   -0.48    0.79
   2  -2 -15    0.44    0.49
  -2   1  15    6.84    1.03
  -2   1  15    9.46    1.10
   2  -1 -15   10.50    0.94
  -2   0  15    0.62    0.60
  -2   0  15    0.41    0.77
   2   0 -15    1.36    0.61
  -2  -1  15   10.15    1.12
  -2  -1  15   10.16    1.14
   2   1 -15    9.81    1.04
  -2  -2  15    1.05    0.78
   2   2 -15    0.75    0.62
  -2  -3  15    0.97    0.83
   2   3 -15   -0.05    0.66
  -2  -4  15    0.30    0.94
   2   4 -15    0.12    0.68
   2   5 -15    0.40    0.85
  -2   5  14   -1.68    1.05
  -2   4  14    0.98    1.03
  -2   3  14   -2.18    0.64
  -2   3  14   -0.13    0.94
   2  -3 -14   -0.13    0.39
  -2   2  14    1.68    0.77
  -2   2  14    1.89    0.82
   2  -2 -14    1.68    0.52
  -2   1  14    0.87    0.72
  -2   1  14    0.43    0.68
   2  -1 -14    1.22    0.59
  -2   0  14   15.26    1.42
  -2   0  14   14.93    1.37
   2   0 -14   14.91    1.12
  -2  -1  14    0.79    0.71
  -2  -1  14    1.13    0.45
   2   1 -14    0.76    0.47
  -2  -2  14    2.06    0.77
   2   2 -14    0.85    0.60
  -2  -3  14    0.74    0.85
   2   3 -14    0.11    0.58
  -2  -4  14    1.64    0.83
   2   4 -14    1.63    0.69
  -2  -5  14   -0.06    0.80
   2   5 -14    0.00    0.70
   2   6 -14    0.53    0.87
  -2   5  13   -0.84    1.03
  -2   4  13   -0.07    0.92
  -2   3  13    1.56    0.96
  -2   3  13   -0.57    0.72
   2  -3 -13    1.10    0.38
  -2   2  13    1.41    0.82
  -2   2  13    1.35    0.70
   2  -2 -13    2.25    0.50
  -2   1  13    1.68    0.67
  -2   1  13    1.87    0.77
   2  -1 -13    1.82    0.57
  -2   0  13    0.82    0.49
  -2   0  13    0.41    0.51
   2   0 -13    0.76    0.50
  -2  -1  13    1.65    0.68
   2   1 -13    0.91    0.55
  -2  -2  13    2.31    0.74
   2   2 -13    1.24    0.55
  -2  -3  13    2.30    0.74
   2   3 -13    2.00    0.59
  -2  -4  13    2.00    0.79
   2   4 -13    1.30    0.65
  -2  -5  13    1.44    0.89
   2   5 -13    0.18    0.65
   2   6 -13    0.12    0.71
  -2   6  12   -1.23    1.08
  -2   5  12   -1.71    0.90
  -2   4  12   -0.18    0.89
  -2   3  12   -1.59    0.59
  -2   3  12    0.11    0.78
   2  -3 -12    0.17    0.31
  -2   2  12    5.84    0.87
  -2   2  12    6.23    0.98
   2  -2 -12    5.93    0.64
  -2   1  12    2.18    0.64
  -2   1  12    1.72    0.60
   2  -1 -12    2.33    0.55
  -2   0  12    0.56    0.56
   2   0 -12    0.79    0.48
  -2  -1  12    1.81    0.65
   2   1 -12    1.49    0.49
  -2  -2  12    6.82    0.87
   2   2 -12    5.36    0.66
  -2  -3  12    0.99    0.72
  -2  -3  12   -0.12    0.23
   2   3 -12   -0.07    0.48
  -2  -4  12    1.49    0.72
   2   4 -12    1.45    0.58
  -2  -5  12    0.20    0.70
   2   5 -12    0.29    0.59
   2   6 -12    0.66    0.67
  -2   7  11    0.38    0.46
  -2   6  11   -1.61    0.94
  -2   5  11   -0.87    0.95
  -2   4  11   -0.48    0.85
  -2   3  11   -0.38    0.50
  -2   3  11    1.01    0.81
   2  -3 -11    0.89    0.30
  -2   2  11    3.07    0.76
  -2   2  11    2.73    0.71
   2  -2 -11    1.94    0.43
  -2   1  11   11.58    1.21
  -2   1  11    8.60    0.98
   2  -1 -11    9.32    0.86
  -2   0  11    0.22    0.51
   2   0 -11    0.20    0.41
  -2  -1  11    6.38    0.78
   2   1 -11    6.35    0.71
  -2  -2  11    3.34    0.68
   2   2 -11    2.89    0.52
  -2  -3  11    2.35    0.66
  -2  -3  11    0.62    0.25
   2   3 -11    0.99    0.47
  -2  -4  11    0.92    0.70
   2   4 -11    0.11    0.55
  -2  -5  11    0.65    0.73
   2   5 -11    0.30    0.54
   2   6 -11   -0.26    0.60
   2   7 -11    0.31    0.78
  -2   7  10    0.23    0.42
  -2   6  10    0.19    0.43
  -2   6  10   -0.55    0.95
  -2   5  10    0.26    0.92
  -2   4  10    2.92    0.97
  -2   3  10    6.91    1.06
   2  -3 -10    6.76    0.49
  -2   2  10   34.64    2.27
  -2   2  10   27.89    1.64
   2  -2 -10   24.96    1.37
  -2   1  10    0.27    0.46
   2  -1 -10    0.23    0.42
  -2   0  10   15.26    1.09
   2   0 -10   14.93    0.96
  -2  -1  10    0.67    0.47
   2   1 -10    0.20    0.35
  -2  -2  10   29.88    1.67
   2   2 -10   28.07    1.46
  -2  -3  10    8.68    0.93
  -2  -3  10    6.54    0.62
   2   3 -10    8.12    0.71
  -2  -4  10    4.26    0.50
  -2  -4  10    6.03    0.84
   2   4 -10    5.39    0.59
  -2  -5  10    1.54    0.70
   2   5 -10    1.25    0.51
   2   6 -10    0.56    0.65
   2   7 -10    0.16    0.71
  -2   7   9    0.29    0.38
  -2   6   9    0.05    0.93
  -2   6   9    0.75    0.40
  -2   5   9   -0.45    0.82
  -2   4   9    0.44    0.79
  -2   4   9    1.63    0.33
  -2   3   9    1.88    0.52
  -2   3   9    3.33    0.39
  -2   3   9    3.43    0.81
   2  -3  -9    3.26    0.35
  -2   2   9    1.47    0.64
  -2   2   9    0.28    0.42
   2  -2  -9    0.47    0.28
  -2   1   9    8.78    0.82
   2  -1  -9   10.13    0.70
  -2   0   9    0.01    0.39
   2   0  -9    0.25    0.33
  -2  -1   9    9.39    0.82
   2   1  -9    8.67    0.68
  -2  -2   9    1.09    0.45
   2   2  -9    0.79    0.28
  -2  -3   9    3.27    0.59
  -2  -3   9    2.52    0.33
   2   3  -9    2.67    0.43
  -2  -4   9    1.66    0.56
  -2  -4   9    0.98    0.35
   2   4  -9    1.28    0.41
  -2  -5   9    1.06    0.61
   2   5  -9    1.28    0.52
   2   6  -9    1.07    0.53
   2   7  -9    0.54    0.66
  -2   7   8   -0.12    0.35
  -2   7   8    0.68    1.04
  -2   6   8    0.05    0.86
  -2   6   8   -0.03    0.33
  -2   5   8    0.15    0.76
  -2   4   8    0.56    0.27
  -2   4   8   -0.57    0.69
   2  -4  -8    0.50    0.13
  -2   3   8   29.90    2.17
  -2   3   8   27.57    1.32
  -2   3   8   24.12    1.43
   2  -3  -8   29.46    1.23
  -2   2   8   -0.19    0.27
  -2   2   8   -0.04    0.34
  -2   2   8   -0.08    0.47
   2  -2  -8   -0.40    0.21
  -2   1   8    3.72    0.50
   2  -1  -8    4.63    0.49
  -2   0   8    5.10    0.53
   2   0  -8    4.72    0.46
  -2  -1   8    3.73    0.49
   2   1  -8    3.85    0.40
  -2  -2   8    0.52    0.37
   2   2  -8    0.29    0.28
  -2  -3   8   30.95    1.69
  -2  -3   8   31.65    1.81
   2   3  -8   29.85    1.47
  -2  -4   8    0.20    0.32
  -2  -4   8    0.65    0.46
   2   4  -8    0.58    0.36
  -2  -5   8    0.54    0.56
  -2  -5   8   -0.04    0.42
   2   5  -8    0.50    0.41
   2   6  -8    0.42    0.46
   2   7  -8    0.17    0.59
  -2   7   7    0.79    0.33
  -2   7   7    1.29    0.95
  -2   6   7    1.45    0.83
  -2   6   7    0.97    0.32
  -2   5   7    1.17    0.77
  -2   4   7    5.46    0.43
  -2   4   7    4.52    0.89
  -2   3   7    0.24    0.31
  -2   3   7    0.20    0.55
  -2   3   7    0.45    0.22
   2  -3  -7    0.51    0.14
  -2   2   7   19.26    1.51
  -2   2   7   16.71    1.07
  -2   2   7   18.64    0.93
   2  -2  -7   19.28    0.88
  -2   1   7   16.50    0.88
  -2   1   7   15.16    0.94
   2  -1  -7   17.07    0.86
  -2   0   7    0.10    0.22
   2   0  -7    0.27    0.25
  -2  -1   7   15.79    0.93
   2   1  -7   16.10    0.84
  -2  -2   7   20.57    1.14
   2   2  -7   20.45    1.01
  -2  -3   7    0.75    0.26
  -2  -3   7    0.82    0.38
   2   3  -7    0.61    0.28
  -2  -4   7    5.96    0.75
  -2  -4   7    5.58    0.67
   2   4  -7    6.64    0.57
  -2  -5   7    1.61    0.50
  -2  -5   7    1.58    0.54
   2   5  -7    1.78    0.45
   2   6  -7    0.54    0.47
   2   7  -7    1.22    0.56
   2   8  -7   -0.21    0.62
  -2   7   6    0.76    0.86
  -2   7   6    0.11    0.28
  -2   6   6    2.91    0.33
  -2   6   6    2.95    0.89
  -2   5   6    3.27    0.36
  -2   5   6    2.54    0.79
  -2   5   6    3.17    0.32
  -2   4   6    5.40    0.39
  -2   4   6    4.26    0.85
  -2   3   6    3.90    0.76
  -2   3   6    6.26    0.49
  -2   3   6    5.79    0.39
  -2   2   6    3.78    0.36
  -2   2   6    3.65    0.42
   2  -2  -6    4.31    0.30
  -2   1   6    3.53    0.38
  -2   1   6    4.45    0.42
   2  -1  -6    3.54    0.40
  -2   0   6   51.18    2.25
  -2   0   6   51.46    2.28
   2   0  -6   50.01    2.23
  -2  -1   6    4.29    0.44
   2   1  -6    3.74    0.35
  -2  -2   6    5.21    0.50
   2   2  -6    4.51    0.39
  -2  -3   6    6.66    0.60
  -2  -3   6    5.99    0.65
   2   3  -6    6.26    0.53
  -2  -4   6    5.63    0.62
  -2  -4   6    6.01    0.76
   2   4  -6    6.45    0.53
  -2  -5   6    3.01    0.55
  -2  -5   6    2.72    0.57
   2   5  -6    2.76    0.41
   2   6  -6    3.03    0.50
   2   7  -6    0.07    0.53
   2   8  -6    0.25    0.60
  -2   7   5    0.70    0.80
  -2   7   5    0.42    0.26
  -2   6   5    0.75    0.26
  -2   6   5    1.31    0.74
  -2   5   5    0.60    0.65
  -2   5   5    0.28    0.18
  -2   5   5    0.05    0.21
  -2   4   5   10.50    0.53
  -2   4   5    9.75    1.25
  -2   3   5    1.15    0.17
  -2   3   5    0.50    0.51
  -2   2   5   24.87    1.14
  -2   2   5   21.33    1.21
   2  -2  -5   28.26    1.13
   2  -2  -5   26.43    1.10
  -2   1   5    6.83    0.42
  -2   1   5    5.13    0.41
   2  -1  -5    4.93    0.38
   2  -1  -5    6.53    0.39
  -2   0   5    0.00    0.16
  -2   0   5    0.17    0.17
   2   0  -5    0.20    0.16
   2   0  -5   -0.21    0.16
  -2  -1   5    6.36    0.45
   2   1  -5    6.51    0.44
   2   1  -5    6.42    0.39
  -2  -2   5   26.84    1.31
   2   2  -5   26.60    1.24
   2   2  -5   29.79    1.30
  -2  -3   5    1.16    0.28
  -2  -3   5    1.39    0.30
   2   3  -5    1.11    0.24
  -2  -4   5   11.84    0.97
  -2  -4   5   11.50    0.82
   2   4  -5   10.88    0.66
  -2  -5   5    0.40    0.39
  -2  -5   5   -0.14    0.44
   2   5  -5    0.11    0.30
   2   6  -5    0.53    0.40
   2   7  -5    0.52    0.49
   2   8  -5    0.10    0.55
  -2   8   4    0.16    0.85
  -2   7   4    0.76    0.82
  -2   7   4    1.05    0.26
  -2   6   4    1.22    0.72
  -2   6   4    0.37    0.23
  -2   5   4   10.69    0.55
  -2   5   4   12.01    1.30
  -2   5   4   10.91    0.57
  -2   4   4    1.38    0.16
  -2   4   4    1.19    0.57
  -2   4   4    1.25    0.18
  -2   3   4   67.49    4.07
  -2   3   4   70.05    2.89
  -2   2   4   39.59    1.64
  -2   2   4   32.96    1.69
   2  -2  -4   41.60    1.61
  -2   1   4  100.39    4.14
  -2   1   4   91.24    4.14
   2  -1  -4   91.45    4.13
   2  -1  -4  109.28    4.12
  -2   0   4   22.55    1.04
  -2   0   4   23.25    1.03
   2   0  -4   23.78    1.04
   2   0  -4   22.19    1.02
  -2  -1   4  100.29    4.36
  -2  -1   4  101.93    4.33
   2   1  -4  100.56    4.33
   2   1  -4  109.58    4.36
  -2  -2   4   42.25    2.35
  -2  -2   4   40.37    1.86
   2   2  -4   42.23    1.83
   2   2  -4   43.64    1.85
  -2  -3   4   71.20    3.12
  -2  -3   4   72.52    4.01
   2   3  -4   73.69    3.10
   2   3  -4   70.57    3.07
  -2  -4   4    1.48    0.35
  -2  -4   4    1.40    0.40
   2   4  -4    1.42    0.29
   2   4  -4    1.42    0.30
  -2  -5   4   10.86    1.14
  -2  -5   4    9.47    0.81
   2   5  -4   10.48    0.69
   2   6  -4    0.21    0.37
   2   7  -4    0.66    0.46
   2   8  -4   -0.28    0.51
  -2   8   3    0.17    0.79
  -2   7   3    0.92    0.78
  -2   7   3    0.80    0.25
  -2   6   3    4.47    0.38
  -2   6   3    3.96    0.82
  -2   5   3    1.08    0.56
  -2   5   3    0.82    0.16
  -2   5   3    0.78    0.18
  -2   4   3   43.38    1.82
  -2   4   3   43.56    1.83
  -2   4   3   42.30    2.75
  -2   3   3    0.67    0.09
  -2   3   3    0.60    0.39
  -2   2   3  113.48    4.24
  -2   2   3   90.27    4.28
  -2   1   3    0.12    0.11
  -2   1   3    0.36    0.08
   2  -1  -3    0.07    0.10
   2  -1  -3    0.31    0.07
  -2   0   3    0.13    0.08
  -2   0   3    0.06    0.08
   2   0  -3    0.08    0.08
   2   0  -3    0.00    0.07
  -2  -1   3    0.31    0.10
  -2  -1   3    0.32    0.12
   2   1  -3    0.23    0.09
   2   1  -3    0.27    0.11
  -2  -2   3  117.88    6.43
  -2  -2   3  118.67    4.98
   2   2  -3  120.03    4.98
   2   2  -3  117.56    4.96
  -2  -3   3    0.65    0.22
  -2  -3   3    0.40    0.25
   2   3  -3    0.64    0.19
   2   3  -3    0.59    0.19
  -2  -4   3   41.96    2.51
  -2  -4   3   40.52    1.89
   2   4  -3   42.34    1.84
   2   4  -3   41.38    1.84
   2   4  -3   41.71    2.41
  -2  -5   3    0.55    0.50
  -2  -5   3    0.49    0.35
   2   5  -3    0.86    0.41
   2   5  -3    0.47    0.28
   2   5  -3    0.62    0.32
   2   6  -3    3.64    0.45
   2   7  -3    0.25    0.41
   2   8  -3    0.33    0.52
  -2   8   2   -0.21    0.80
  -2   7   2    0.63    0.26
  -2   7   2    0.32    0.71
  -2   6   2    0.34    0.21
  -2   6   2    0.53    0.60
  -2   5   2    7.42    0.41
  -2   5   2    7.40    0.42
  -2   5   2    7.93    0.98
  -2   4   2    0.06    0.44
  -2   4   2    0.21    0.12
  -2   4   2    0.29    0.11
  -2   3   2    0.65    0.09
  -2   3   2    0.40    0.37
  -2   3   2    0.71    0.08
  -2   2   2   12.03    0.54
  -2   2   2   13.37    0.53
  -2   1   2    6.66    0.30
  -2   1   2    6.70    0.31
   2  -1  -2    6.38    0.29
  -2   0   2    1.27    0.12
  -2   0   2    1.29    0.11
   2   0  -2    1.05    0.11
   2   0  -2    1.33    0.12
  -2  -1   2    6.43    0.33
  -2  -1   2    6.51    0.34
   2   1  -2    6.66    0.33
   2   1  -2    6.42    0.33
  -2  -2   2   12.30    0.79
  -2  -2   2   11.94    0.59
  -2  -2   2   12.29    0.58
   2   2  -2   12.49    0.59
   2   2  -2   12.24    0.58
  -2  -3   2    0.70    0.19
  -2  -3   2    0.66    0.28
   2   3  -2    0.79    0.18
   2   3  -2    0.59    0.18
   2   3  -2    0.75    0.26
  -2  -4   2    0.14    0.38
  -2  -4   2    0.46    0.24
   2   4  -2    0.30    0.24
   2   4  -2    0.19    0.21
   2   4  -2    0.51    0.34
  -2  -5   2    6.91    0.60
  -2  -5   2    8.08    0.99
   2   5  -2    8.43    0.61
   2   5  -2    8.51    0.91
   2   5  -2    7.32    0.56
   2   6  -2   -0.01    0.48
   2   6  -2    0.05    0.33
   2   7  -2    0.81    0.55
   2   7  -2    1.00    0.42
   2   8  -2   -0.31    0.48
  -2   8   1    0.51    0.73
  -2   7   1   -0.17    0.26
  -2   7   1    0.17    0.65
  -2   6   1    1.46    0.24
  -2   6   1    2.05    0.62
  -2   5   1   -0.11    0.16
  -2   5   1    0.11    0.16
  -2   5   1    0.56    0.43
  -2   4   1    4.35    0.27
  -2   4   1    3.57    0.55
  -2   4   1    4.05    0.27
  -2   3   1   20.94    1.41
  -2   3   1   21.34    0.91
  -2   3   1   21.44    0.91
  -2   2   1    6.85    0.63
  -2   1   1   38.46    1.66
  -2   1   1   41.34    1.66
  -2   0   1   -0.47    0.03
  -2   0   1   -0.42    0.03
   2   0  -1   -0.45    0.04
   2   0  -1   -0.44    0.03
  -2  -1   1   41.53    1.75
  -2  -1   1   41.47    2.27
  -2  -1   1   40.54    1.75
   2   1  -1   41.00    1.75
   2   1  -1   42.17    1.75
  -2  -2   1    9.41    0.65
  -2  -2   1    8.66    0.44
  -2  -2   1    9.01    0.44
   2   2  -1    8.55    0.61
   2   2  -1    9.24    0.46
   2   2  -1    9.40    0.44
  -2  -3   1   21.93    1.39
  -2  -3   1   21.31    0.99
   2   3  -1   21.89    1.00
   2   3  -1   21.39    1.36
   2   3  -1   22.38    0.99
  -2  -4   1    3.54    0.55
  -2  -4   1    3.41    0.37
   2   4  -1    3.52    0.48
   2   4  -1    3.82    0.38
   2   4  -1    3.95    0.37
  -2  -5   1   -0.22    0.26
   2   5  -1    0.12    0.28
   2   5  -1   -0.07    0.24
   2   5  -1    0.64    0.43
   2   6  -1    1.71    0.39
   2   6  -1    1.65    0.57
   2   7  -1   -0.16    0.56
   2   7  -1    0.13    0.41
   2   8  -1    0.17    0.46
  -2   8   0    0.29    0.70
  -2   7   0    0.65    0.63
  -2   7   0    0.58    0.31
  -2   6   0    0.66    0.51
  -2   6   0    0.67    0.25
  -2   5   0   10.64    0.55
  -2   5   0    9.94    0.55
  -2   5   0   10.35    1.02
  -2   4   0    2.93    0.47
  -2   4   0    3.38    0.26
  -2   4   0    3.62    0.26
  -2   3   0   68.48    3.78
  -2   3   0   64.65    2.80
  -2   3   0   68.06    2.82
  -2   2   0    0.00    0.09
  -2   2   0   -0.19    0.18
  -2   1   0   22.27    0.90
   2  -1   0   19.53    0.90
  -2  -1   0   22.05    1.29
  -2  -1   0   22.66    0.98
  -2  -1   0   22.08    0.98
   2   1   0   22.39    1.29
   2   1   0   23.01    0.98
   2   1   0   22.94    0.99
  -2  -2   0    0.15    0.10
  -2  -2   0    0.11    0.17
  -2  -2   0    0.00    0.10
   2   2   0    0.01    0.17
   2   2   0    0.09    0.11
   2   2   0    0.00    0.12
  -2  -3   0   69.87    3.92
  -2  -3   0   69.60    2.94
   2   3   0   67.63    3.89
   2   3   0   71.57    2.94
   2   3   0   68.93    2.95
  -2  -4   0    3.44    0.54
  -2  -4   0    3.50    0.33
   2   4   0    3.53    0.33
   2   4   0    3.00    0.47
   2   4   0    3.18    0.32
   2   5   0   11.11    1.03
   2   5   0   10.73    0.63
   2   5   0   10.10    0.64
   2   6   0    0.32    0.33
   2   6   0    0.32    0.50
   2   7   0    0.83    0.69
   2   7   0    0.01    0.40
   2   8   0   -0.52    0.45
   2   8   0   -0.14    0.77
  -2   8  -1    0.60    0.66
  -2   7  -1    0.12    0.57
  -2   7  -1    0.47    0.35
  -2   6  -1    2.92    0.33
  -2   6  -1    1.79    0.50
  -2   5  -1   -0.25    0.19
  -2   5  -1    0.28    0.21
  -2   5  -1    0.55    0.38
  -2   4  -1   40.61    1.76
  -2   4  -1   40.76    1.76
  -2   4  -1   40.97    2.40
  -2   3  -1    5.85    0.38
  -2   3  -1    6.11    0.34
  -2   3  -1    5.74    0.56
   2  -3   1    5.86    0.27
  -2   2  -1  168.79    6.74
  -2   2  -1  163.55    6.77
  -2   2  -1  173.29    8.76
   2  -2   1  141.26    6.70
  -2   1  -1   26.11    1.03
   2  -1   1   20.78    1.02
  -2   0  -1   -0.01    0.05
   2   0   1    0.05    0.05
  -2  -1  -1   27.83    1.55
  -2  -1  -1   27.55    1.18
   2   1   1   26.76    1.55
   2   1   1   27.19    1.19
   2   1   1   28.07    1.17
  -2  -2  -1  178.54    7.46
  -2  -2  -1  181.44    9.74
   2   2   1  180.85    7.48
   2   2   1  177.40    9.73
   2   2   1  178.97    7.46
  -2  -3  -1    5.78    0.35
  -2  -3  -1    6.08    0.65
   2   3   1    5.70    0.40
   2   3   1    6.41    0.65
   2   3   1    5.89    0.35
  -2  -4  -1   42.95    1.85
  -2  -4  -1   43.16    2.63
   2   4   1   43.47    1.88
   2   4   1   41.60    2.57
   2   4   1   42.91    1.86
   2   5   1    0.17    0.22
   2   5   1    0.55    0.47
   2   5   1    0.08    0.27
   2   6   1    2.90    0.41
   2   6   1    2.71    0.68
   2   7   1    0.86    0.70
   2   7   1   -0.35    0.40
   2   8   1    1.03    0.48
   2   8   1    1.56    0.86
  -2   8  -2    0.22    0.45
  -2   7  -2   -0.01    0.52
  -2   7  -2    0.82    0.39
  -2   6  -2    0.58    0.31
  -2   6  -2    0.14    0.44
  -2   5  -2   11.74    0.95
  -2   5  -2   11.23    0.65
  -2   5  -2   10.38    0.63
  -2   4  -2    0.54    0.21
  -2   4  -2    0.65    0.28
  -2   4  -2    0.23    0.20
  -2   3  -2   32.78    1.88
  -2   3  -2   33.66    1.45
  -2   3  -2   31.77    1.50
  -2   2  -2   69.67    3.00
  -2   2  -2   71.56    3.84
  -2   2  -2   65.96    3.03
   2  -2   2   74.04    2.96
  -2   1  -2    0.44    0.11
  -2   1  -2   -0.13    0.15
   2  -1   2    0.14    0.13
  -2   0  -2   10.33    0.61
  -2   0  -2   10.39    0.49
   2   0   2   10.81    0.62
   2   0   2   10.39    0.48
  -2  -1  -2    0.29    0.14
  -2  -1  -2    0.37    0.10
   2   1   2    0.39    0.16
   2   1   2    0.34    0.09
  -2  -2  -2   73.54    3.09
  -2  -2  -2   72.13    4.09
   2   2   2   73.74    4.11
   2   2   2   73.16    3.11
   2   2   2   75.46    3.09
  -2  -3  -2   33.69    2.10
  -2  -3  -2   34.78    1.49
   2   3   2   34.14    1.52
   2   3   2   34.93    2.11
   2   3   2   34.51    1.49
  -2  -4  -2    0.29    0.18
  -2  -4  -2    0.18    0.41
   2   4   2    0.72    0.41
   2   4   2    0.39    0.18
   2   4   2    0.19    0.23
   2   5   2   10.73    0.71
   2   5   2   12.60    1.20
   2   5   2   11.59    0.63
   2   6   2    0.84    0.59
   2   6   2    0.13    0.35
   2   7   2    0.97    0.68
   2   7   2   -0.18    0.40
   2   8   2   -0.10    0.47
   2   8   2   -0.28    0.82
  -2   8  -3    0.66    0.49
  -2   7  -3    1.28    0.45
  -2   7  -3    0.23    0.53
  -2   6  -3    0.19    0.34
  -2   6  -3   -0.13    0.41
  -2   5  -3    0.67    0.29
  -2   5  -3    0.18    0.32
  -2   5  -3   -0.14    0.25
  -2   4  -3    0.35    0.23
  -2   4  -3    0.13    0.24
  -2   4  -3   -0.06    0.25
  -2   3  -3   53.96    2.49
  -2   3  -3   55.11    3.08
  -2   3  -3   56.28    2.43
   2  -3   3   58.46    2.44
  -2   2  -3   10.02    0.58
  -2   2  -3   10.04    0.60
  -2   2  -3    9.40    0.61
   2  -2   3   10.98    0.58
  -2   1  -3  118.29    4.62
  -2   1  -3  103.82    4.61
  -2   1  -3  112.70    5.85
   2  -1   3  101.44    4.61
  -2   0  -3    0.20    0.10
  -2   0  -3    0.12    0.11
  -2   0  -3   -0.04    0.10
   2   0   3   -0.09    0.11
   2   0   3    0.09    0.10
  -2  -1  -3  110.78    4.71
  -2  -1  -3  111.58    6.13
   2   1   3  114.18    6.15
   2   1   3  113.96    4.71
  -2  -2  -3    9.82    0.51
  -2  -2  -3    9.76    0.77
   2   2   3   10.68    0.83
   2   2   3   10.56    0.50
  -2  -3  -3   58.54    3.32
  -2  -3  -3   57.21    2.43
   2   3   3   57.87    2.44
   2   3   3   56.39    3.34
   2   3   3   56.16    2.46
  -2  -4  -3    0.33    0.42
  -2  -4  -3    0.00    0.17
   2   4   3    0.32    0.20
   2   4   3    0.48    0.44
   2   4   3    0.32    0.25
   2   5   3    0.89    0.55
   2   5   3   -0.20    0.30
   2   5   3    0.22    0.24
   2   6   3   -0.14    0.36
   2   6   3    0.47    0.69
   2   7   3    1.13    0.80
   2   7   3    0.73    0.43
   2   8   3    0.15    0.48
  -2   8  -4    1.14    0.56
  -2   7  -4    1.53    0.51
  -2   6  -4    2.67    0.47
  -2   6  -4    2.89    0.50
  -2   5  -4    5.54    0.56
  -2   5  -4    5.92    0.66
  -2   5  -4    4.52    0.46
  -2   4  -4    1.21    0.31
  -2   4  -4    0.52    0.31
  -2   4  -4    1.02    0.25
  -2   3  -4   35.80    1.69
  -2   3  -4   34.92    1.76
  -2   3  -4   37.65    2.07
   2  -3   4   40.65    1.75
  -2   2  -4    7.14    0.56
  -2   2  -4    7.31    0.54
   2  -2   4    8.00    0.58
  -2   1  -4   43.65    2.07
  -2   1  -4   46.32    2.06
   2  -1   4   49.62    2.10
  -2   0  -4  333.40   13.67
  -2   0  -4  327.04   17.62
  -2   0  -4  330.62   13.65
   2   0   4  333.66   17.62
   2   0   4  315.19   13.64
  -2  -1  -4   44.49    2.50
  -2  -1  -4   43.66    1.90
   2   1   4   44.30    2.53
   2   1   4   44.40    1.89
  -2  -2  -4    7.65    0.42
  -2  -2  -4    7.46    0.69
   2   2   4    8.44    0.44
   2   2   4    8.35    0.78
  -2  -3  -4   38.09    1.69
  -2  -3  -4   39.44    2.38
   2   3   4   39.57    2.44
   2   3   4   39.02    1.70
  -2  -4  -4    1.30    0.22
   2   4   4    1.47    0.55
   2   4   4    1.05    0.29
   2   4   4    1.47    0.24
   2   5   4    5.73    0.48
   2   5   4    5.47    0.84
   2   5   4    5.61    0.58
   2   6   4    2.87    0.84
   2   6   4    3.09    0.45
   2   7   4    0.89    0.46
   2   7   4    0.60    0.76
   2   8   4   -0.24    0.48
  -2   8  -5    2.39    0.62
  -2   7  -5    1.20    0.54
  -2   6  -5    1.72    0.49
  -2   5  -5    0.65    0.39
  -2   5  -5    0.64    0.30
  -2   4  -5   14.62    0.99
  -2   4  -5   17.25    1.03
  -2   4  -5   16.14    0.92
   2  -4   5   18.32    1.00
  -2   3  -5    4.08    0.49
  -2   3  -5    3.78    0.42
   2  -3   5    4.13    0.49
  -2   2  -5   72.44    3.10
  -2   2  -5   66.29    3.05
   2  -2   5   69.79    3.12
  -2   1  -5   22.89    1.15
  -2   1  -5   23.80    1.17
   2  -1   5   23.53    1.22
  -2   0  -5   -0.14    0.14
  -2   0  -5   -0.26    0.23
   2   0   5    0.08    0.17
  -2  -1  -5   22.53    1.05
  -2  -1  -5   23.17    1.40
   2   1   5   23.79    1.49
   2   1   5   22.91    1.05
  -2  -2  -5   69.88    2.99
  -2  -2  -5   71.07    3.98
   2   2   5   69.65    4.06
   2   2   5   71.10    2.99
  -2  -3  -5    3.41    0.53
  -2  -3  -5    4.34    0.37
   2   3   5    3.75    0.65
   2   3   5    4.85    0.37
  -2  -4  -5   17.31    0.85
   2   4   5   17.50    0.95
   2   4   5   18.27    0.88
   2   4   5   17.23    1.53
   2   5   5    1.08    0.67
   2   5   5    0.43    0.35
   2   6   5    2.15    0.82
   2   6   5    1.49    0.43
   2   7   5    0.30    0.83
   2   7   5    0.63    0.45
   2   8   5    0.90    0.52
  -2   7  -6    1.11    0.56
  -2   6  -6    0.45    0.49
  -2   5  -6    2.07    0.47
  -2   4  -6    3.14    0.49
   2  -4   6    2.62    0.49
  -2   3  -6   15.05    0.90
   2  -3   6   14.46    0.97
  -2   2  -6   54.91    2.41
   2  -2   6   50.55    2.48
  -2   1  -6    7.91    0.65
   2  -1   6    7.24    0.71
   2  -1   6    7.72    0.47
  -2   0  -6   21.93    1.12
   2   0   6   22.56    1.21
   2   0   6   22.47    1.37
  -2  -1  -6    6.17    0.64
  -2  -1  -6    8.03    0.49
   2   1   6    7.63    0.79
  -2  -2  -6   50.40    3.04
  -2  -2  -6   52.59    2.27
   2   2   6   55.14    2.29
   2   2   6   51.44    3.16
  -2  -3  -6   15.63    1.26
  -2  -3  -6   15.86    0.81
   2   3   6   17.95    0.82
   2   3   6   16.99    1.45
  -2  -4  -6    2.89    0.30
   2   4   6    3.19    0.33
   2   4   6    2.69    0.70
   2   5   6    2.13    0.41
   2   5   6    2.23    0.79
   2   6   6    0.21    0.42
   2   6   6    1.33    0.83
   2   7   6    0.43    0.91
   2   7   6    0.15    0.47
  -2   7  -7    1.73    0.65
  -2   6  -7    0.77    0.54
  -2   5  -7    0.99    0.45
  -2   4  -7    0.24    0.45
   2  -4   7   -0.26    0.46
  -2   3  -7   26.73    1.40
   2  -3   7   27.48    1.57
  -2   2  -7    0.81    0.40
   2  -2   7    0.18    0.43
  -2   1  -7  206.67    8.02
   2  -1   7  186.05   10.14
   2  -1   7  172.56    8.09
  -2   0  -7   -0.63    0.31
   2   0   7   -0.23    0.38
   2   0   7    0.16    0.26
  -2  -1  -7  191.91    7.63
   2   1   7  169.97    9.94
  -2  -2  -7    0.61    0.34
  -2  -2  -7    0.34    0.26
   2   2   7    0.52    0.49
  -2  -3  -7   30.25    1.37
   2   3   7   29.61    2.18
  -2  -4  -7   -0.07    0.22
   2   4   7    0.62    0.66
   2   5   7    1.03    0.41
   2   5   7    1.17    0.80
   2   6   7    0.25    0.86
   2   6   7    0.09    0.45
   2   7   7    0.64    0.49
   2   7   7    1.20    1.01
  -2   7  -8    2.40    0.72
  -2   6  -8    2.39    0.64
  -2   5  -8    1.25    0.58
  -2   4  -8    0.87    0.46
   2  -4   8   -0.47    0.54
  -2   3  -8    1.24    0.46
   2  -3   8    1.25    0.56
  -2   2  -8   13.49    0.91
   2  -2   8    9.78    1.02
  -2   1  -8   15.06    0.94
   2  -1   8   12.43    0.81
   2  -1   8   11.71    1.07
  -2   0  -8  163.63    6.47
   2   0   8  144.94    6.58
   2   0   8  144.20    8.27
  -2  -1  -8   13.27    0.79
   2   1   8   11.36    1.16
  -2  -2  -8   12.22    0.73
   2   2   8    9.93    1.20
  -2  -3  -8    1.48    0.30
   2   3   8    0.77    0.71
  -2  -4  -8    0.51    0.27
   2   4   8    0.76    0.76
   2   5   8    0.62    0.43
   2   5   8    1.13    0.84
   2   6   8    1.88    0.50
   2   6   8    0.56    0.94
   2   7   8    0.83    0.53
  -2   7  -9    1.94    0.72
  -2   6  -9    1.08    0.66
  -2   5  -9    1.63    0.57
  -2   4  -9    0.10    0.54
   2  -4   9   -1.21    0.51
  -2   3  -9    4.01    0.60
   2  -3   9    2.13    0.67
  -2   2  -9    8.72    0.82
   2  -2   9    6.47    0.87
  -2   1  -9    1.55    0.50
   2  -1   9    0.92    0.24
   2  -1   9    0.71    0.48
  -2   0  -9   -0.79    0.41
   2   0   9    0.01    0.34
   2   0   9   -0.42    0.42
  -2  -1  -9    0.60    0.39
   2   1   9    0.59    0.49
  -2  -2  -9    6.86    0.58
   2   2   9    5.51    0.87
  -2  -3  -9    4.02    0.41
   2   3   9    2.12    0.77
  -2  -4  -9   -0.11    0.26
   2   4   9   -0.27    0.77
   2   5   9    0.81    0.94
   2   5   9    0.90    0.50
   2   6   9    0.05    0.50
   2   6   9   -0.34    0.97
   2   7   9    0.49    0.55
  -2   7 -10    2.18    0.79
  -2   6 -10    0.65    0.72
  -2   5 -10    0.62    0.59
  -2   4 -10    3.13    0.70
   2  -4  10    1.31    0.78
  -2   3 -10    0.68    0.53
   2  -3  10   -1.14    0.69
  -2   2 -10   11.76    0.95
   2  -2  10    7.14    1.00
  -2   1 -10    2.27    0.57
   2  -1  10    0.12    0.65
   2  -1  10    1.15    0.28
  -2   0 -10   20.05    1.17
   2   0  10   17.55    1.34
   2   0  10   15.63    1.38
  -2  -1 -10    1.01    0.45
   2   1  10    0.97    0.57
  -2  -2 -10    8.26    0.68
   2   2  10    7.26    1.04
  -2  -3 -10    0.56    0.35
   2   3  10   -0.44    0.71
  -2  -4 -10    2.05    0.36
   2   4  10    1.35    0.92
   2   5  10   -1.23    1.01
   2   6  10   -0.31    0.55
   2   6  10   -1.56    1.02
   2   7  10   -0.03    0.55
  -2   6 -11    1.43    0.81
  -2   5 -11    0.51    0.64
  -2   4 -11    1.08    0.68
   2  -4  11   -0.44    0.78
  -2   3 -11    7.09    0.78
   2  -3  11    3.88    0.89
  -2   2 -11    1.62    0.58
   2  -2  11   -1.10    0.69
   2  -1  11   48.94    2.55
   2  -1  11   43.51    2.60
  -2   0 -11    0.32    0.54
   2   0  11   -0.24    0.39
   2   0  11   -0.81    0.67
  -2  -1 -11   47.31    2.29
   2   1  11   48.26    3.06
  -2  -2 -11    0.25    0.42
   2   2  11   -0.29    0.68
  -2  -3 -11    5.31    0.58
   2   3  11    5.42    1.11
  -2  -4 -11    0.54    0.35
   2   4  11   -0.30    0.89
   2   5  11   -1.14    0.95
   2   6  11   -0.93    1.11
   2   6  11    0.38    0.60
  -2   6 -12    3.33    0.89
  -2   5 -12    1.22    0.72
  -2   4 -12    1.18    0.74
   2  -4  12   -2.81    0.81
  -2   3 -12    1.10    0.62
   2  -3  12   -1.36    0.75
  -2   2 -12    2.34    0.65
   2  -2  12   -0.71    0.77
  -2   1 -12    2.03    0.64
   2  -1  12    0.06    0.78
   2  -1  12    0.35    0.32
  -2   0 -12   43.83    1.98
   2   0  12   33.05    2.34
   2   0  12   33.89    2.24
  -2  -1 -12    0.46    0.52
   2   1  12    0.26    0.61
  -2  -2 -12    0.08    0.46
   2   2  12   -0.55    0.74
  -2  -3 -12    0.56    0.43
   2   3  12   -0.78    0.87
   2   4  12   -1.07    1.01
   2   5  12   -1.36    1.03
   2   6  12    1.12    0.72
  -2   6 -13    2.54    0.84
  -2   5 -13    1.73    0.77
  -2   4 -13    1.70    0.72
   2  -4  13   -2.79    0.86
  -2   3 -13    1.81    0.69
   2  -3  13   -1.01    0.81
  -2   2 -13    1.61    0.67
   2  -2  13   -0.99    0.81
  -2   1 -13    5.00    0.76
   2  -1  13    1.68    0.93
   2  -1  13    2.06    0.42
  -2   0 -13    0.97    0.60
   2   0  13   -0.51    0.49
  -2  -1 -13    3.51    0.67
   2   1  13    2.39    0.75
  -2  -2 -13   -0.27    0.50
   2   2  13   -0.09    0.70
  -2  -3 -13    0.30    0.43
   2   3  13   -1.15    0.89
   2   4  13   -1.09    1.06
   2   5  13   -1.52    1.10
   2   6  13    0.49    0.77
  -2   5 -14    1.75    0.88
  -2   4 -14    1.76    0.77
  -2   3 -14    1.20    0.73
   2  -3  14   -1.32    0.88
  -2   2 -14    4.43    0.79
   2  -2  14    2.15    1.00
  -2   1 -14    2.41    0.72
   2  -1  14   -0.25    0.36
   2  -1  14   -1.89    0.86
  -2   0 -14    9.93    1.06
   2   0  14    5.47    0.80
  -2  -1 -14    0.59    0.63
   2   1  14   -0.48    0.64
  -2  -2 -14    2.12    0.61
   2   2  14    1.28    0.88
  -2  -3 -14   -0.53    0.51
   2   3  14   -1.30    0.84
   2   4  14   -2.02    1.08
   2   5  14   -2.06    1.11
  -2   5 -15    1.94    0.93
  -2   4 -15    1.77    0.78
  -2   3 -15    2.73    0.78
  -2   2 -15    2.60    0.77
   2  -2  15   -0.53    0.98
  -2   1 -15    5.90    0.88
  -2   0 -15    1.16    0.78
   2   0  15   -0.72    0.55
  -2  -1 -15    4.18    0.77
   2   1  15    2.27    0.79
  -2  -2 -15    0.77    0.69
   2   2  15    0.03    0.87
  -2  -3 -15    0.03    0.50
   2   3  15   -1.02    0.98
   2   4  15   -1.56    0.99
  -2   5 -16    2.19    0.92
  -2   4 -16    1.78    0.84
  -2   3 -16    1.82    0.83
  -2   2 -16    3.49    0.86
  -2   1 -16    3.77    0.83
  -2   0 -16    7.21    0.93
  -2  -1 -16    2.71    0.76
   2   1  16   -0.21    0.74
  -2  -2 -16    2.14    0.70
   2   2  16    0.47    0.91
   2   3  16   -1.09    0.98
   2   4  16   -2.11    1.11
  -2   4 -17    1.09    0.89
  -2   3 -17    3.31    0.98
  -2   2 -17    2.14    0.83
  -2   1 -17    2.23    0.83
  -2   0 -17    1.55    0.79
  -2  -1 -17    1.78    0.84
   2   1  17   -0.98    0.70
  -2  -2 -17    0.22    0.67
   2   2  17   -1.39    0.82
   2   3  17   -1.40    0.98
  -2   3 -18    2.00    0.90
  -2   2 -18    1.70    0.86
  -2   1 -18    2.07    0.86
  -2   0 -18    4.35    0.89
  -2  -1 -18    1.95    0.81
  -2  -2 -18    1.14    0.72
   2   3  18   -1.55    1.01
  -2   2 -19    2.52    0.92
  -2   1 -19    3.33    0.92
  -2   0 -19    3.22    0.97
  -2  -1 -19    3.47    0.97
  -3   0  21   -0.35    1.04
   3   0 -21    1.95    0.89
  -3   2  20   -0.03    0.88
  -3   2  20    0.28    0.96
  -3   1  20   -0.17    0.97
   3  -1 -20    2.36    0.71
  -3   0  20    0.32    0.98
   3   0 -20    2.36    0.77
  -3  -1  20    0.60    1.03
   3   1 -20    1.35    0.81
  -3  -2  20    1.33    1.07
   3   2 -20    1.93    0.86
  -3   3  19    0.14    1.02
  -3   2  19    0.38    1.04
  -3   2  19    0.57    0.94
  -3   1  19    0.31    0.81
  -3   1  19    0.32    0.92
   3  -1 -19    1.58    0.67
  -3   0  19    1.21    0.94
   3   0 -19    1.30    0.73
  -3  -1  19    1.59    1.01
   3   1 -19    1.16    0.77
  -3  -2  19    0.99    0.99
   3   2 -19    1.43    0.79
  -3  -3  19    1.21    1.00
   3   3 -19    1.33    0.87
  -3   3  18   -0.57    0.87
  -3   2  18    0.10    0.92
  -3   2  18    0.38    0.90
  -3   1  18    0.00    0.78
  -3   1  18    0.42    0.99
   3  -1 -18    2.16    0.72
  -3   0  18    0.16    0.86
  -3   0  18   -0.37    0.67
   3   0 -18    2.30    0.72
  -3  -1  18    1.54    0.93
   3   1 -18    0.84    0.72
  -3  -2  18    0.70    0.93
   3   2 -18    0.98    0.76
  -3  -3  18    0.55    0.95
   3   3 -18    0.29    0.79
  -3  -4  18    0.51    0.96
   3   4 -18    0.01    0.87
  -3   4  17   -0.67    0.99
  -3   3  17   -0.11    0.90
  -3   3  17   -0.80    0.81
  -3   2  17    0.49    0.95
  -3   2  17    0.55    0.90
   3  -2 -17    2.05    0.56
  -3   1  17    0.94    0.77
  -3   1  17    0.92    0.84
   3  -1 -17    2.23    0.64
  -3   0  17    0.70    0.66
  -3   0  17   -0.22    0.79
   3   0 -17    1.37    0.66
  -3  -1  17    1.79    0.89
   3   1 -17    1.46    0.69
  -3  -2  17    0.53    0.87
   3   2 -17    0.71    0.74
  -3  -3  17    0.96    0.93
   3   3 -17    1.04    0.79
  -3  -4  17    0.43    0.92
   3   4 -17   -0.44    0.88
   3   5 -17    0.05    0.95
  -3   4  16   -0.59    0.98
  -3   3  16   -0.48    0.79
  -3   3  16    2.28    0.97
  -3   2  16    2.35    0.86
  -3   2  16    1.49    0.92
   3  -2 -16    2.91    0.63
  -3   1  16    1.76    0.80
  -3   1  16    1.33    0.81
   3  -1 -16    2.79    0.69
  -3   0  16    1.47    0.79
  -3   0  16    1.10    0.64
   3   0 -16    1.79    0.63
  -3  -1  16    1.80    0.55
  -3  -1  16    0.35    0.79
   3   1 -16    1.62    0.66
  -3  -2  16    2.14    0.88
   3   2 -16    2.52    0.72
  -3  -3  16    1.00    0.87
   3   3 -16    0.68    0.70
  -3  -4  16    1.10    0.90
   3   4 -16    1.05    0.77
   3   5 -16    0.09    0.81
  -3   5  15   -0.28    1.08
  -3   4  15    1.22    1.05
  -3   3  15    0.82    0.75
  -3   3  15    1.67    1.00
  -3   2  15    1.43    0.87
  -3   2  15    2.24    0.88
   3  -2 -15    2.20    0.51
  -3   1  15    4.19    0.85
  -3   1  15    3.54    0.84
   3  -1 -15    4.54    0.66
  -3   0  15    0.53    0.70
  -3   0  15    1.07    0.55
   3   0 -15    0.89    0.57
  -3  -1  15    3.42    0.86
   3   1 -15    3.42    0.69
  -3  -2  15    2.36    0.83
   3   2 -15    2.20    0.67
  -3  -3  15    2.46    0.86
   3   3 -15    1.31    0.65
  -3  -4  15    1.76    0.86
   3   4 -15    0.87    0.73
  -3  -5  15    0.55    0.88
   3   5 -15   -0.49    0.74
   3   6 -15    0.33    0.81
  -3   5  14   -0.80    1.03
  -3   4  14   -1.20    1.00
  -3   3  14    2.07    0.94
  -3   3  14    0.18    0.68
   3  -3 -14    1.66    0.42
  -3   2  14    1.18    0.70
  -3   2  14    2.00    0.86
   3  -2 -14    2.00    0.52
  -3   1  14    2.16    0.72
  -3   1  14    1.98    0.64
   3  -1 -14    2.65    0.56
  -3   0  14    0.90    0.66
   3   0 -14    0.76    0.54
  -3  -1  14    1.08    0.69
   3   1 -14    1.76    0.58
  -3  -2  14    1.71    0.74
   3   2 -14    1.13    0.58
  -3  -3  14    2.66    0.80
   3   3 -14    1.21    0.62
  -3  -4  14   -0.40    0.74
   3   4 -14    0.14    0.64
  -3  -5  14    0.69    0.89
   3   5 -14    0.05    0.67
   3   6 -14    0.09    0.78
  -3   5  13   -0.50    1.10
  -3   4  13   -0.66    0.91
  -3   3  13    3.88    0.82
  -3   3  13    3.46    0.97
   3  -3 -13    3.45    0.44
  -3   2  13    3.82    0.74
  -3   2  13    3.44    0.83
   3  -2 -13    3.34    0.49
  -3   1  13    1.10    0.62
   3  -1 -13    1.34    0.49
  -3   0  13    0.77    0.60
   3   0 -13    0.61    0.50
  -3  -1  13    0.73    0.61
   3   1 -13    1.03    0.50
  -3  -2  13    3.31    0.65
   3   2 -13    2.19    0.59
  -3  -3  13    4.76    0.89
   3   3 -13    3.97    0.65
  -3  -4  13    0.25    0.70
   3   4 -13    0.41    0.59
  -3  -5  13    1.32    0.86
   3   5 -13    0.16    0.63
   3   6 -13    0.10    0.71
  -3   6  12   -1.72    1.03
  -3   5  12    1.60    1.18
  -3   4  12   -0.42    0.86
  -3   3  12    1.88    0.70
  -3   3  12    3.05    0.89
   3  -3 -12    2.17    0.36
  -3   2  12   10.44    1.32
  -3   2  12    7.56    0.89
   3  -2 -12    6.23    0.65
  -3   1  12    2.90    0.63
   3  -1 -12    2.97    0.51
  -3   0  12    9.52    0.98
   3   0 -12    9.77    0.84
  -3  -1  12    2.98    0.64
   3   1 -12    2.73    0.51
  -3  -2  12    6.61    0.83
   3   2 -12    7.04    0.78
  -3  -3  12    2.20    0.69
   3   3 -12    3.18    0.58
  -3  -4  12    0.26    0.65
   3   4 -12    0.15    0.51
  -3  -5  12    3.88    0.89
   3   5 -12    2.31    0.65
   3   6 -12    0.21    0.66
   3   7 -12   -0.73    0.82
  -3   6  11   -1.07    0.98
  -3   5  11   -0.01    1.01
  -3   4  11   19.46    2.09
  -3   3  11    2.48    0.66
  -3   3  11    4.01    0.93
   3  -3 -11    3.32    0.36
  -3   2  11   20.01    1.69
  -3   2  11   16.83    1.25
   3  -2 -11   14.78    0.92
  -3   1  11    6.03    0.74
   3  -1 -11    8.39    0.71
  -3   0  11    0.62    0.46
   3   0 -11    0.52    0.40
  -3  -1  11    6.94    0.74
   3   1 -11    5.66    0.60
  -3  -2  11   14.78    1.16
   3   2 -11   15.36    0.99
  -3  -3  11    4.15    0.70
   3   3 -11    3.71    0.54
  -3  -4  11   21.36    1.47
   3   4 -11   20.99    1.26
  -3  -5  11    1.22    0.67
   3   5 -11    0.98    0.63
   3   6 -11    0.25    0.60
   3   7 -11    0.39    0.78
  -3   6  10   -1.04    0.91
  -3   5  10    2.16    1.01
  -3   4  10   -0.75    0.75
  -3   3  10   23.31    1.16
  -3   3  10   18.43    1.31
  -3   3  10   24.55    2.00
   3  -3 -10   19.35    0.99
  -3   2  10    1.86    0.54
   3  -2 -10    1.45    0.36
  -3   1  10    3.92    0.57
   3  -1 -10    4.49    0.52
  -3   0  10    2.76    0.52
   3   0 -10    2.65    0.43
  -3  -1  10    3.83    0.57
   3   1 -10    3.62    0.46
  -3  -2  10    1.80    0.51
   3   2 -10    1.39    0.40
  -3  -3  10   22.91    1.40
   3   3 -10   22.14    1.21
  -3  -4  10    0.63    0.54
  -3  -4  10   -0.44    0.32
   3   4 -10    0.51    0.44
  -3  -5  10    4.09    0.78
   3   5 -10    3.83    0.59
   3   6 -10    1.19    0.57
   3   7 -10   -0.06    0.69
  -3   6   9   -0.32    0.90
  -3   6   9    0.60    0.36
  -3   5   9   -0.02    0.83
  -3   4   9    3.30    0.94
  -3   4   9    4.68    0.46
  -3   3   9    4.00    0.84
  -3   3   9    2.29    0.52
  -3   3   9    4.74    0.47
   3  -3  -9    3.88    0.34
  -3   2   9    0.65    0.38
  -3   2   9   -0.29    0.29
   3  -2  -9   -0.09    0.26
  -3   1   9   -0.14    0.34
   3  -1  -9    0.35    0.31
  -3   0   9    0.34    0.35
   3   0  -9    0.17    0.30
  -3  -1   9   -0.06    0.28
   3   1  -9    0.03    0.23
  -3  -2   9    0.35    0.40
   3   2  -9    0.34    0.31
  -3  -3   9    4.13    0.61
  -3  -3   9    3.14    0.40
   3   3  -9    3.67    0.44
  -3  -4   9    3.98    0.51
  -3  -4   9    4.81    0.71
   3   4  -9    3.95    0.54
  -3  -5   9    1.06    0.61
   3   5  -9    0.85    0.52
   3   6  -9    1.37    0.60
   3   7  -9   -0.06    0.63
  -3   7   8    0.47    0.95
  -3   6   8    1.71    0.94
  -3   6   8    2.63    0.36
  -3   5   8    9.04    1.27
  -3   4   8    2.94    0.35
  -3   4   8    2.02    0.80
  -3   3   8   18.17    1.63
  -3   3   8   16.95    0.89
  -3   3   8   12.75    0.95
   3  -3  -8   15.41    0.72
  -3   2   8    0.24    0.35
  -3   2   8   -0.26    0.28
   3  -2  -8   -0.15    0.21
  -3   1   8   15.75    0.93
  -3   1   8   15.21    0.90
   3  -1  -8   16.84    0.88
  -3   0   8    0.83    0.32
   3   0  -8    0.85    0.28
  -3  -1   8   16.28    0.95
   3   1  -8   16.06    0.84
  -3  -2   8    0.26    0.34
   3   2  -8    0.38    0.29
  -3  -3   8   17.06    1.14
  -3  -3   8   18.07    1.10
   3   3  -8   18.03    0.96
  -3  -4   8    2.74    0.45
  -3  -4   8    3.01    0.58
   3   4  -8    2.76    0.47
  -3  -5   8   14.52    1.14
  -3  -5   8   11.65    1.18
   3   5  -8   13.26    0.88
   3   6  -8    2.30    0.57
   3   7  -8    0.36    0.60
  -3   7   7    1.40    1.02
  -3   6   7    1.46    0.92
  -3   6   7    1.57    0.29
  -3   5   7    4.60    0.97
  -3   4   7   51.97    3.64
  -3   4   7   60.14    2.48
  -3   3   7    0.37    0.55
  -3   3   7    1.00    0.26
  -3   3   7    0.14    0.32
  -3   2   7   50.18    2.38
  -3   2   7   55.07    2.33
   3  -2  -7   51.69    2.25
  -3   1   7    8.67    0.59
  -3   1   7    7.91    0.57
   3  -1  -7    9.70    0.61
  -3   0   7    0.16    0.19
   3   0  -7    0.23    0.22
  -3  -1   7    8.74    0.62
   3   1  -7    8.88    0.52
  -3  -2   7   54.96    2.48
   3   2  -7   54.85    2.40
  -3  -3   7    0.73    0.27
  -3  -3   7    1.41    0.38
   3   3  -7    1.00    0.30
  -3  -4   7   69.25    3.13
  -3  -4   7   67.23    3.87
   3   4  -7   67.41    2.98
  -3  -5   7    5.76    0.70
  -3  -5   7    4.93    0.70
   3   5  -7    6.85    0.64
   3   6  -7    1.52    0.51
   3   7  -7    0.13    0.56
   3   8  -7    0.31    0.65
  -3   7   6    0.23    0.83
  -3   6   6    0.62    0.76
  -3   6   6    0.32    0.23
  -3   5   6    9.50    0.53
  -3   5   6    8.88    0.53
  -3   5   6    7.42    1.11
  -3   4   6    3.53    0.35
  -3   4   6    2.45    0.74
  -3   3   6   38.85    2.59
  -3   3   6   41.52    1.71
  -3   3   6   35.11    1.77
  -3   2   6    0.99    0.25
  -3   2   6    1.24    0.26
   3  -2  -6    1.30    0.17
  -3   1   6   22.85    1.08
  -3   1   6   22.87    1.07
   3  -1  -6   21.70    1.06
  -3   0   6   10.83    0.60
  -3   0   6   11.28    0.61
   3   0  -6   10.93    0.59
  -3  -1   6   24.36    1.12
   3   1  -6   22.44    1.08
  -3  -2   6    1.69    0.30
   3   2  -6    1.43    0.24
  -3  -3   6   49.76    2.82
  -3  -3   6   49.23    2.25
   3   3  -6   49.76    2.19
  -3  -4   6    3.95    0.51
  -3  -4   6    3.95    0.52
   3   4  -6    4.02    0.43
  -3  -5   6   10.00    0.88
  -3  -5   6    9.43    1.11
   3   5  -6   10.28    0.76
   3   6  -6   -0.08    0.44
   3   7  -6    0.26    0.50
   3   8  -6   -0.07    0.61
  -3   7   5    2.17    0.93
  -3   6   5    0.91    0.73
  -3   6   5    0.18    0.20
  -3   5   5    2.56    0.23
  -3   5   5    2.16    0.73
  -3   5   5    2.76    0.30
  -3   4   5    0.78    0.61
  -3   4   5    1.51    0.19
  -3   3   5    2.70    0.29
  -3   3   5    2.39    0.29
  -3   3   5    1.85    0.59
  -3   2   5    2.90    0.29
  -3   2   5    1.91    0.25
   3  -2  -5    2.22    0.18
  -3   1   5   36.23    1.58
  -3   1   5   35.30    1.56
   3  -1  -5   38.11    1.55
   3  -1  -5   32.74    1.57
  -3   0   5    0.23    0.15
  -3   0   5   -0.09    0.13
   3   0  -5    0.23    0.13
   3   0  -5   -0.08    0.13
  -3  -1   5   35.54    1.60
   3   1  -5   35.14    1.58
   3   1  -5   37.75    1.62
  -3  -2   5    2.96    0.33
   3   2  -5    2.28    0.25
  -3  -3   5    4.22    0.44
  -3  -3   5    3.96    0.53
   3   3  -5    3.35    0.35
  -3  -4   5    1.93    0.40
  -3  -4   5    1.68    0.40
   3   4  -5    1.55    0.34
  -3  -5   5    2.96    0.51
  -3  -5   5    2.14    0.56
   3   5  -5    2.81    0.39
   3   6  -5    0.64    0.44
   3   7  -5    0.82    0.52
   3   8  -5    0.09    0.58
  -3   8   4    0.44    0.84
  -3   7   4   -0.30    0.69
  -3   6   4   13.44    1.47
  -3   6   4   12.53    0.62
  -3   5   4    7.71    0.41
  -3   5   4    8.11    0.42
  -3   5   4    8.38    1.20
  -3   4   4    5.96    0.83
  -3   4   4    6.64    0.34
  -3   3   4   18.59    1.59
  -3   3   4   23.76    0.94
  -3   3   4   20.51    0.98
  -3   2   4    5.84    0.31
  -3   2   4    4.22    0.33
   3  -2  -4    4.90    0.23
   3  -2  -4    5.53    0.23
  -3   1   4    1.35    0.15
  -3   1   4    1.62    0.17
   3  -1  -4    1.28    0.17
   3  -1  -4    1.35    0.13
  -3   0   4  150.35    6.30
  -3   0   4  149.40    6.30
   3   0  -4  156.16    6.30
   3   0  -4  147.99    6.29
  -3  -1   4    1.38    0.18
  -3  -1   4    1.57    0.17
   3   1  -4    1.44    0.17
   3   1  -4    1.47    0.17
  -3  -2   4    6.66    0.44
   3   2  -4    5.73    0.39
   3   2  -4    5.69    0.38
  -3  -3   4   24.46    1.20
  -3  -3   4   25.60    1.54
   3   3  -4   25.28    1.18
   3   3  -4   24.99    1.16
  -3  -4   4    7.91    0.83
  -3  -4   4    6.94    0.60
   3   4  -4    6.85    0.56
  -3  -5   4    7.02    0.68
  -3  -5   4    7.82    1.02
   3   5  -4    8.11    0.64
   3   6  -4   14.11    0.91
   3   7  -4    0.01    0.46
   3   8  -4   -0.26    0.54
  -3   8   3   -0.15    0.76
  -3   7   3    0.80    0.76
  -3   6   3    1.67    0.20
  -3   6   3    2.37    0.69
  -3   5   3    8.70    0.41
  -3   5   3    8.04    0.42
  -3   5   3    9.70    1.23
  -3   4   3   78.13    3.26
  -3   4   3   81.45    3.25
  -3   4   3   74.06    4.56
  -3   3   3    3.02    0.16
  -3   3   3    1.51    0.51
  -3   3   3    3.51    0.19
  -3   2   3   18.46    0.83
  -3   2   3   19.58    0.81
  -3   1   3   43.56    1.88
  -3   1   3   43.62    1.88
   3  -1  -3   45.06    1.87
   3  -1  -3   46.25    1.89
  -3   0   3    0.12    0.09
  -3   0   3   -0.01    0.08
   3   0  -3    0.07    0.08
   3   0  -3    0.00    0.08
  -3  -1   3   45.15    1.90
  -3  -1   3   43.69    1.90
   3   1  -3   45.41    1.90
   3   1  -3   43.41    1.90
  -3  -2   3   20.24    1.23
  -3  -2   3   20.76    0.95
   3   2  -3   20.84    0.95
   3   2  -3   20.92    0.95
  -3  -3   3    2.45    0.27
  -3  -3   3    2.46    0.35
   3   3  -3    2.67    0.30
   3   3  -3    2.63    0.29
  -3  -4   3   79.29    3.45
  -3  -4   3   80.19    4.55
   3   4  -3   79.65    3.42
   3   4  -3   80.64    3.43
  -3  -5   3    7.25    0.63
  -3  -5   3    8.47    1.05
   3   5  -3    8.96    0.64
   3   6  -3    1.43    0.41
   3   7  -3    0.71    0.48
   3   8  -3   -0.49    0.53
  -3   8   2    0.09    0.78
  -3   7   2   -0.39    0.22
  -3   7   2    0.40    0.64
  -3   6   2    0.69    0.56
  -3   6   2    0.30    0.18
  -3   5   2    0.31    0.13
  -3   5   2    0.30    0.13
  -3   5   2    0.43    0.52
  -3   4   2    2.75    0.18
  -3   4   2    2.82    0.58
  -3   4   2    2.96    0.18
  -3   3   2   84.43    4.81
  -3   2   2   14.43    0.58
  -3   2   2   13.15    0.58
  -3   1   2    7.09    0.32
  -3   1   2    7.02    0.32
   3  -1  -2    7.10    0.31
  -3   0   2  131.50    5.49
  -3   0   2  132.04    5.49
   3   0  -2  130.24    5.49
   3   0  -2  133.03    5.49
  -3  -1   2    7.50    0.38
  -3  -1   2    7.28    0.38
   3   1  -2    7.24    0.37
   3   1  -2    7.50    0.38
  -3  -2   2   13.66    0.65
  -3  -2   2   13.91    0.87
   3   2  -2   13.54    0.65
   3   2  -2   13.51    0.65
  -3  -3   2   97.52    5.40
  -3  -3   2   97.69    4.13
   3   3  -2   97.97    4.13
   3   3  -2   97.60    4.12
  -3  -4   2    2.85    0.32
  -3  -4   2    2.91    0.50
   3   4  -2    3.02    0.29
   3   4  -2    2.48    0.43
   3   4  -2    2.62    0.34
  -3  -5   2   -0.25    0.29
   3   5  -2    0.39    0.26
   3   5  -2    0.26    0.41
   3   5  -2   -0.33    0.31
   3   6  -2   -0.18    0.37
   3   7  -2    0.06    0.45
   3   8  -2   -0.66    0.50
  -3   8   1   -0.31    0.67
  -3   7   1    0.39    0.65
  -3   7   1    0.36    0.28
  -3   6   1    0.26    0.21
  -3   6   1    0.65    0.51
  -3   5   1    6.56    0.37
  -3   5   1    6.33    0.39
  -3   5   1    7.31    0.97
  -3   4   1    8.36    0.40
  -3   4   1    7.94    0.87
  -3   4   1    8.50    0.41
  -3   3   1    0.36    0.34
  -3   3   1    0.68    0.08
  -3   3   1    0.49    0.11
  -3   2   1    8.33    0.37
  -3   2   1    8.42    0.37
  -3   1   1  249.26   10.17
  -3   1   1  248.52   10.17
   3  -1  -1  235.56   10.16
  -3   0   1   -0.10    0.06
  -3   0   1   -0.04    0.06
   3   0  -1    0.03    0.06
   3   0  -1   -0.04    0.06
  -3  -1   1  248.76   10.50
  -3  -1   1  251.36   10.49
   3   1  -1  258.88   10.49
   3   1  -1  251.91   10.50
  -3  -2   1    7.96    0.59
  -3  -2   1    8.05    0.43
   3   2  -1    7.83    0.42
   3   2  -1    7.90    0.41
  -3  -3   1    0.78    0.19
  -3  -3   1    0.67    0.28
   3   3  -1    1.03    0.20
   3   3  -1    0.58    0.27
   3   3  -1    0.41    0.19
  -3  -4   1    8.29    0.52
  -3  -4   1    9.34    0.93
   3   4  -1    8.44    0.50
   3   4  -1    8.88    0.87
   3   4  -1    8.35    0.53
  -3  -5   1    5.48    0.55
   3   5  -1    7.10    0.52
   3   5  -1    6.68    0.57
   3   5  -1    7.72    0.94
   3   6  -1    0.73    0.51
   3   6  -1    0.28    0.39
   3   7  -1    0.71    0.66
   3   7  -1    0.77    0.46
   3   8  -1   -0.15    0.51
  -3   8   0    0.41    0.73
  -3   7   0    0.36    0.32
  -3   7   0    0.43    0.58
  -3   6   0   11.13    1.13
  -3   6   0    9.38    0.60
  -3   5   0   15.45    0.72
  -3   5   0   16.52    1.25
  -3   5   0   14.53    0.75
  -3   4   0   23.27    1.54
  -3   4   0   22.40    1.01
  -3   4   0   22.80    1.01
  -3   3   0    0.03    0.16
  -3   3   0    0.64    0.13
  -3   3   0    0.30    0.29
  -3   2   0   28.49    1.23
  -3   1   0    1.06    0.12
  -3   1   0    1.30    0.13
   3  -1   0    1.27    0.12
   3  -1   0    0.98    0.13
  -3   0   0   31.22    1.32
  -3   0   0   30.38    1.33
   3   0   0   31.84    1.33
   3   0   0   29.83    1.32
  -3  -1   0    1.00    0.14
  -3  -1   0    1.01    0.17
  -3  -1   0    1.22    0.16
   3   1   0    1.03    0.14
   3   1   0    1.09    0.15
  -3  -2   0   32.72    1.91
  -3  -2   0   33.20    1.43
   3   2   0   33.97    1.43
   3   2   0   32.65    1.44
   3   2   0   32.79    1.90
  -3  -3   0    0.67    0.17
  -3  -3   0    0.80    0.31
   3   3   0    0.58    0.21
   3   3   0    0.56    0.18
   3   3   0    0.59    0.29
  -3  -4   0   24.72    1.72
  -3  -4   0   25.01    1.16
   3   4   0   25.78    1.16
   3   4   0   25.35    1.66
   3   4   0   24.99    1.18
  -3  -5   0   15.49    0.85
   3   5   0   16.38    0.88
   3   5   0   16.48    1.29
   3   5   0   16.27    0.84
   3   6   0   11.19    1.20
   3   6   0   11.74    0.78
   3   7   0   -0.28    0.41
   3   7   0    0.13    0.62
   3   8   0    1.00    0.52
  -3   7  -1    0.22    0.57
  -3   7  -1    0.41    0.35
  -3   6  -1    0.25    0.29
  -3   6  -1    0.59    0.48
  -3   5  -1   21.39    1.45
  -3   5  -1   20.72    0.97
  -3   5  -1   20.72    1.01
  -3   4  -1   18.71    1.22
  -3   4  -1   17.41    0.85
  -3   4  -1   16.84    0.85
  -3   3  -1    2.64    0.29
  -3   3  -1    1.94    0.27
  -3   3  -1    2.11    0.33
  -3   2  -1   44.31    2.22
  -3   2  -1   56.35    2.22
   3  -2   1   54.90    2.18
  -3   1  -1  411.62   17.08
   3  -1   1  408.41   17.00
  -3   0  -1    0.10    0.08
   3   0   1    0.07    0.08
   3   0   1   -0.05    0.09
  -3  -1  -1  414.26   22.60
  -3  -1  -1  418.23   17.48
   3   1   1  426.90   17.46
   3   1   1  426.95   17.45
   3   1   1  418.74   22.61
  -3  -2  -1   57.13    2.37
  -3  -2  -1   55.33    3.12
   3   2   1   55.92    2.36
   3   2   1   57.12    2.38
   3   2   1   52.71    3.12
  -3  -3  -1    2.90    0.42
  -3  -3  -1    3.64    0.30
   3   3   1    3.41    0.35
   3   3   1    2.68    0.42
   3   3   1    3.39    0.30
  -3  -4  -1   17.82    0.89
  -3  -4  -1   19.89    1.39
   3   4   1   18.23    1.34
   3   4   1   18.98    0.93
   3   4   1   17.99    0.88
  -3  -5  -1   21.31    1.06
   3   5   1   22.69    1.11
   3   5   1   21.97    1.67
   3   5   1   22.41    1.06
   3   6   1    0.32    0.55
   3   6   1    0.42    0.37
   3   7   1    1.03    0.68
   3   7   1    0.41    0.45
   3   8   1    0.00    0.74
   3   8   1    0.01    0.50
  -3   7  -2   -0.01    0.52
  -3   7  -2    0.45    0.40
  -3   6  -2    0.68    0.45
  -3   6  -2    0.64    0.35
  -3   5  -2    0.44    0.23
  -3   5  -2    0.94    0.36
  -3   5  -2    0.78    0.30
  -3   4  -2   12.32    0.71
  -3   4  -2   13.64    0.92
  -3   4  -2   12.04    0.71
   3  -4   2   12.65    0.54
  -3   3  -2   18.61    1.11
  -3   3  -2   16.57    0.92
  -3   3  -2   17.39    0.88
  -3   2  -2    2.11    0.22
  -3   2  -2    1.22    0.25
   3  -2   2    2.20    0.23
  -3   1  -2   31.06    1.31
   3  -1   2   28.54    1.31
  -3   0  -2   27.26    1.22
  -3   0  -2   27.79    1.56
   3   0   2   28.72    1.22
  -3  -1  -2   30.11    1.78
  -3  -1  -2   30.95    1.36
   3   1   2   32.46    1.80
   3   1   2   31.68    1.35
  -3  -2  -2    1.95    0.30
  -3  -2  -2    2.08    0.21
   3   2   2    2.38    0.26
   3   2   2    2.79    0.22
   3   2   2    1.80    0.33
  -3  -3  -2   20.20    1.34
  -3  -3  -2   19.79    0.91
   3   3   2   19.50    0.94
   3   3   2   20.22    1.35
   3   3   2   19.38    0.91
  -3  -4  -2   14.18    0.70
  -3  -4  -2   13.68    1.18
   3   4   2   13.68    1.17
   3   4   2   13.88    0.76
   3   4   2   14.04    0.71
  -3  -5  -2    0.41    0.25
   3   5   2    0.84    0.27
   3   5   2    1.49    0.59
   3   5   2    0.68    0.33
   3   6   2    0.74    0.41
   3   6   2    1.40    0.63
   3   7   2    0.02    0.45
   3   7   2    0.28    0.75
   3   8   2    0.03    0.50
  -3   8  -3    1.27    0.48
  -3   7  -3    1.73    0.49
  -3   7  -3    1.54    0.54
  -3   6  -3    0.79    0.43
  -3   6  -3    0.90    0.40
  -3   5  -3    1.78    0.32
  -3   5  -3    2.04    0.38
  -3   5  -3    2.44    0.40
  -3   4  -3    2.22    0.36
  -3   4  -3    2.36    0.32
  -3   4  -3    1.95    0.35
  -3   3  -3    0.80    0.19
  -3   3  -3    0.52    0.28
  -3   3  -3    0.74    0.27
  -3   2  -3   15.55    0.91
  -3   2  -3   13.95    0.83
  -3   2  -3   16.98    0.81
  -3   1  -3  178.68    7.11
  -3   1  -3  177.04    7.11
   3  -1   3  153.26    7.11
  -3   0  -3   -0.11    0.14
  -3   0  -3   -0.05    0.10
   3   0   3    0.06    0.12
  -3  -1  -3  164.22    7.14
  -3  -1  -3  172.85    9.28
   3   1   3  173.18    7.14
   3   1   3  175.37    9.29
  -3  -2  -3   16.66    1.10
  -3  -2  -3   16.97    0.79
   3   2   3   16.83    1.15
   3   2   3   16.91    0.78
  -3  -3  -3    1.09    0.21
  -3  -3  -3    1.84    0.39
   3   3   3    0.69    0.22
   3   3   3    0.73    0.39
   3   3   3    1.10    0.19
  -3  -4  -3    2.60    0.28
   3   4   3    2.81    0.29
   3   4   3    2.26    0.56
   3   4   3    2.29    0.34
  -3  -5  -3    2.13    0.29
   3   5   3    2.81    0.33
   3   5   3    2.20    0.40
   3   5   3    2.80    0.66
   3   6   3    0.66    0.40
   3   6   3    1.23    0.65
   3   7   3    2.32    0.86
   3   7   3    1.39    0.49
   3   8   3    0.17    0.53
  -3   8  -4    1.62    0.56
  -3   7  -4    0.90    0.51
  -3   6  -4   14.82    1.12
  -3   6  -4   12.34    0.95
  -3   5  -4    0.37    0.39
  -3   5  -4    0.57    0.32
  -3   4  -4    0.46    0.34
  -3   4  -4    0.66    0.24
  -3   4  -4    0.08    0.31
  -3   3  -4   24.07    1.31
  -3   3  -4   20.06    1.17
  -3   3  -4   24.20    1.21
  -3   2  -4   32.79    1.81
  -3   2  -4   34.05    1.57
  -3   2  -4   33.51    1.57
  -3   1  -4    5.99    0.41
  -3   1  -4    4.93    0.46
  -3   1  -4    5.92    0.36
  -3   0  -4  261.03   14.10
  -3   0  -4  261.77   10.95
  -3   0  -4  263.04   10.93
   3   0   4  262.79   14.11
  -3  -1  -4    5.79    0.50
  -3  -1  -4    5.64    0.37
   3   1   4    5.81    0.36
   3   1   4    6.73    0.60
  -3  -2  -4   32.84    1.99
  -3  -2  -4   33.04    1.46
   3   2   4   34.58    1.46
   3   2   4   32.71    2.04
  -3  -3  -4   24.57    1.63
  -3  -3  -4   24.29    1.12
   3   3   4   25.64    1.70
   3   3   4   22.76    1.17
   3   3   4   25.73    1.13
  -3  -4  -4    1.01    0.23
   3   4   4    0.50    0.30
   3   4   4    0.59    0.51
   3   4   4    0.94    0.24
  -3  -5  -4    0.29    0.24
   3   5   4    1.81    0.65
   3   5   4    0.78    0.36
   3   6   4   14.76    1.62
   3   6   4   15.28    0.94
   3   7   4    1.40    0.87
   3   7   4    0.42    0.48
   3   8   4    0.55    0.54
  -3   8  -5    1.56    0.62
  -3   7  -5    1.02    0.54
  -3   6  -5    1.48    0.52
  -3   6  -5    1.12    0.39
  -3   5  -5   10.15    0.84
  -3   5  -5   11.31    0.83
  -3   4  -5   -0.37    0.35
  -3   4  -5    0.77    0.39
  -3   4  -5    0.72    0.21
  -3   3  -5    0.53    0.37
  -3   3  -5    1.07    0.36
  -3   2  -5    7.79    0.68
  -3   2  -5    6.88    0.58
  -3   1  -5   95.43    4.16
  -3   1  -5   97.90    5.21
  -3   0  -5   -0.24    0.22
  -3   0  -5    0.03    0.15
   3   0   5    0.25    0.18
  -3  -1  -5   98.90    5.50
  -3  -1  -5   99.70    4.24
   3   1   5  102.19    5.55
  -3  -2  -5    7.47    0.70
  -3  -2  -5    6.93    0.45
   3   2   5    8.13    0.84
  -3  -3  -5    0.93    0.24
  -3  -3  -5    1.19    0.39
   3   3   5    1.16    0.26
   3   3   5    1.08    0.49
  -3  -4  -5    0.75    0.26
   3   4   5    0.69    0.34
   3   4   5    0.84    0.58
   3   4   5    1.34    0.29
  -3  -5  -5   11.26    0.65
   3   5   5   11.11    1.41
   3   5   5   11.10    0.78
   3   6   5    2.22    0.49
   3   6   5    2.89    0.91
   3   7   5    0.48    0.50
   3   7   5    1.06    0.89
   3   8   5    0.47    0.54
  -3   7  -6    0.72    0.59
  -3   6  -6    0.00    0.53
  -3   5  -6    7.07    0.69
  -3   4  -6    0.07    0.39
  -3   3  -6   -0.04    0.38
  -3   2  -6    0.14    0.37
  -3   1  -6   20.33    1.10
  -3   0  -6   39.72    1.77
  -3   0  -6   36.78    2.17
   3   0   6   39.11    2.20
  -3  -1  -6   22.73    1.41
  -3  -1  -6   23.79    1.10
   3   1   6   22.52    1.52
  -3  -2  -6    0.30    0.30
  -3  -2  -6    0.71    0.25
   3   2   6    0.20    0.42
  -3  -3  -6    0.17    0.24
  -3  -3  -6    0.02    0.38
   3   3   6   -0.12    0.51
  -3  -4  -6   -0.06    0.23
   3   4   6    0.26    0.32
   3   4   6    0.23    0.58
   3   5   6    8.04    0.70
   3   5   6    6.80    1.04
   3   6   6    0.22    0.46
   3   6   6    1.00    0.85
   3   7   6   -0.07    0.51
   3   7   6    0.88    0.92
  -3   7  -7    1.76    0.65
  -3   6  -7    2.00    0.60
  -3   5  -7    0.28    0.52
  -3   4  -7    1.97    0.50
  -3   3  -7    1.83    0.52
  -3   2  -7   24.57    1.35
  -3   1  -7   19.23    1.11
  -3   0  -7   -0.52    0.32
   3   0   7    0.09    0.24
  -3  -1  -7   20.59    1.00
  -3  -1  -7   17.97    1.24
   3   1   7   19.29    1.39
  -3  -2  -7   21.64    1.47
  -3  -2  -7   21.66    1.07
   3   2   7   21.32    1.62
  -3  -3  -7    0.96    0.29
   3   3   7    0.68    0.60
  -3  -4  -7    1.47    0.31
   3   4   7    1.12    0.69
   3   5   7    0.86    0.43
   3   5   7    0.60    0.77
   3   6   7    1.82    0.51
   3   6   7    1.90    0.95
   3   7   7    0.70    0.54
  -3   7  -8    2.13    0.74
  -3   6  -8    3.22    0.71
  -3   5  -8    3.29    0.66
  -3   4  -8    4.89    0.65
  -3   3  -8    3.20    0.57
  -3   2  -8   21.72    1.24
   3  -2   8   18.92    1.33
  -3   1  -8    5.80    0.59
  -3   0  -8    2.12    0.46
   3   0   8    1.26    0.34
  -3  -1  -8    5.05    0.49
   3   1   8    3.87    0.60
  -3  -2  -8   21.75    1.07
  -3  -2  -8   21.17    1.43
   3   2   8   19.12    1.69
  -3  -3  -8    2.49    0.36
   3   3   8    2.32    0.72
  -3  -4  -8    3.40    0.38
   3   4   8    2.94    0.90
   3   5   8    2.15    0.53
   3   5   8    1.76    0.89
   3   6   8    1.03    0.97
   3   6   8    1.91    0.57
   3   7   8    0.50    0.53
  -3   7  -9    1.29    0.75
  -3   6  -9    2.04    0.74
  -3   5  -9    3.97    0.69
  -3   4  -9    2.24    0.66
  -3   3  -9    6.56    0.79
  -3   2  -9    0.68    0.53
   3  -2   9   -1.74    0.53
  -3   1  -9   14.91    0.92
   3  -1   9   11.07    0.78
  -3   0  -9   -0.78    0.42
   3   0   9   -0.15    0.32
  -3  -1  -9   11.58    0.81
   3   1   9    9.90    1.12
  -3  -2  -9   -0.01    0.33
   3   2   9   -0.58    0.52
  -3  -3  -9    4.50    0.46
   3   3   9    2.56    0.86
  -3  -4  -9    1.32    0.34
   3   4   9    0.65    0.84
   3   5   9    1.77    1.00
   3   5   9    3.60    0.63
   3   6   9    0.36    0.56
   3   6   9   -0.33    1.00
   3   7   9   -0.05    0.59
  -3   7 -10    3.02    0.80
  -3   6 -10    1.20    0.68
  -3   5 -10    2.39    0.76
  -3   4 -10    4.45    0.72
  -3   3 -10    4.57    0.70
  -3   2 -10    7.84    0.79
   3  -2  10    4.41    0.88
  -3   1 -10    1.00    0.55
   3  -1  10    0.41    0.22
  -3   0 -10    0.93    0.54
   3   0  10    1.60    0.43
  -3  -1 -10    0.22    0.45
   3   1  10   -0.25    0.49
  -3  -2 -10    6.31    0.61
   3   2  10    4.37    0.89
  -3  -3 -10    3.07    0.46
   3   3  10    1.79    0.90
  -3  -4 -10    3.64    0.44
   3   4  10    1.89    0.97
   3   5  10    0.43    0.60
   3   5  10   -0.71    0.95
   3   6  10   -1.32    1.05
   3   6  10    0.19    0.58
   3   7  10    0.43    0.64
  -3   6 -11    1.79    0.84
  -3   5 -11    1.26    0.69
  -3   4 -11    2.81    0.71
  -3   3 -11    1.71    0.64
  -3   2 -11   16.50    1.22
  -3   1 -11    1.20    0.62
  -3   0 -11   -0.24    0.54
   3   0  11   -0.27    0.39
  -3  -1 -11   -0.36    0.49
   3   1  11   -0.06    0.56
  -3  -2 -11   11.71    0.86
   3   2  11    8.33    1.11
  -3  -3 -11    0.96    0.40
   3   3  11   -0.31    0.78
  -3  -4 -11    2.37    0.43
   3   4  11    1.52    1.01
   3   5  11   -1.20    1.10
   3   6  11    0.55    0.66
  -3   6 -12    2.28    0.80
  -3   5 -12    0.64    0.72
  -3   4 -12    1.42    0.71
  -3   3 -12   11.91    1.26
  -3   2 -12    1.52    0.65
  -3   1 -12    3.80    0.71
   3  -1  12    1.72    0.34
  -3   0 -12    1.47    0.62
   3   0  12   -0.33    0.44
  -3  -1 -12    2.54    0.62
   3   1  12    2.44    0.71
  -3  -2 -12    0.27    0.49
   3   2  12   -0.62    0.66
  -3  -3 -12    6.68    0.65
   3   3  12    5.19    1.12
   3   4  12   -1.30    0.93
   3   5  12   -2.46    1.01
   3   6  12    0.57    0.74
  -3   6 -13    3.14    0.96
  -3   5 -13    2.20    0.79
  -3   4 -13    1.10    0.74
  -3   3 -13    1.96    0.74
  -3   2 -13    1.14    0.68
  -3   1 -13    3.09    0.75
  -3   0 -13    0.93    0.65
   3   0  13   -0.57    0.46
  -3  -1 -13    1.09    0.63
   3   1  13    0.27    0.65
  -3  -2 -13   -0.18    0.53
   3   2  13   -1.26    0.73
  -3  -3 -13    0.42    0.47
   3   3  13   -1.08    0.82
   3   4  13   -1.39    0.94
   3   5  13   -1.90    1.05
   3   6  13    0.11    0.79
  -3   5 -14    3.89    0.89
  -3   4 -14    1.70    0.81
  -3   3 -14    1.61    0.78
  -3   2 -14    1.21    0.73
  -3   1 -14    3.36    0.79
  -3   0 -14    2.87    0.76
  -3  -1 -14    2.04    0.69
   3   1  14    0.28    0.68
  -3  -2 -14   -0.39    0.56
   3   2  14   -1.11    0.78
  -3  -3 -14   -0.32    0.54
   3   3  14   -0.96    0.86
   3   4  14   -1.49    0.98
  -3   5 -15    2.30    0.88
  -3   4 -15    3.63    0.96
  -3   3 -15    1.00    0.78
  -3   2 -15    3.64    0.85
  -3   1 -15    3.05    0.80
  -3   0 -15    1.20    0.76
   3   0  15   -1.04    0.51
  -3  -1 -15    1.83    0.73
   3   1  15   -0.04    0.68
  -3  -2 -15    2.29    0.69
   3   2  15   -0.39    0.85
  -3  -3 -15   -0.62    0.51
   3   3  15   -1.81    0.96
   3   4  15   -1.05    1.04
  -3   4 -16    2.10    0.90
  -3   3 -16    2.05    0.84
  -3   2 -16    3.11    0.86
  -3   1 -16    2.06    0.81
  -3   0 -16    5.85    0.92
  -3  -1 -16    1.08    0.75
   3   1  16   -0.88    0.69
  -3  -2 -16    2.08    0.80
   3   2  16    0.12    0.88
   3   3  16   -1.64    0.94
   3   4  16   -2.39    1.15
  -3   4 -17    2.45    0.92
  -3   3 -17    1.97    0.89
  -3   2 -17    1.70    0.85
  -3   1 -17    0.62    0.83
  -3   0 -17    2.37    0.86
  -3  -1 -17    0.60    0.77
  -3  -2 -17    1.06    0.73
   3   2  17   -1.87    0.84
   3   3  17   -1.60    0.88
  -3   3 -18    2.79    0.94
  -3   2 -18    2.24    0.90
  -3   1 -18    2.74    0.91
  -3   0 -18    2.65    0.98
  -3  -1 -18    1.97    0.93
  -3  -2 -18    1.56    0.79
   3   3  18   -0.94    0.98
  -3   2 -19    3.27    0.96
  -3   1 -19    2.28    0.92
  -3   0 -19    2.57    0.90
  -3  -1 -19    2.80    0.90
  -4   0  21    0.70    1.04
   4   0 -21    2.08    0.79
   4   1 -21    2.51    0.94
  -4   2  20    0.64    0.96
  -4   2  20    0.86    0.96
  -4   1  20    0.17    1.04
   4  -1 -20    1.89    0.70
  -4   0  20   -0.16    0.95
   4   0 -20    2.33    0.77
  -4  -1  20   -0.14    0.95
   4   1 -20    2.48    0.80
  -4  -2  20    1.06    1.04
   4   2 -20    1.24    0.85
  -4   3  19    0.00    1.01
  -4   3  19   -0.48    0.90
  -4   2  19    0.38    0.94
  -4   2  19    0.44    0.91
  -4   1  19    0.41    0.84
  -4   1  19    0.33    0.88
   4  -1 -19    0.85    0.64
  -4   0  19    0.63    0.94
   4   0 -19    0.76    0.69
  -4  -1  19    0.91    0.95
   4   1 -19    1.74    0.77
  -4  -2  19    0.55    0.96
   4   2 -19    1.22    0.81
  -4  -3  19    0.38    1.09
   4   3 -19    0.46    0.86
  -4   3  18   -0.31    0.93
  -4   3  18    1.53    0.99
  -4   2  18    0.44    0.84
  -4   2  18    0.12    0.84
  -4   1  18    0.91    0.81
  -4   1  18    0.21    0.84
   4  -1 -18    1.17    0.69
  -4   0  18    0.86    0.87
  -4   0  18    0.62    0.68
   4   0 -18    0.76    0.67
  -4  -1  18    0.49    0.86
   4   1 -18    1.24    0.73
  -4  -2  18    0.42    0.90
   4   2 -18    0.65    0.74
  -4  -3  18    2.33    1.09
   4   3 -18    1.28    0.80
  -4  -4  18    0.38    1.05
   4   4 -18   -0.46    0.83
  -4   4  17    0.60    1.04
  -4   3  17   -0.29    0.95
  -4   3  17    0.56    0.91
  -4   2  17    1.44    0.92
  -4   2  17    1.08    0.81
   4  -2 -17    2.04    0.62
  -4   1  17    0.65    0.78
  -4   1  17    0.52    0.76
   4  -1 -17    1.01    0.59
  -4   0  17    1.12    0.81
  -4   0  17    0.88    0.64
   4   0 -17    0.70    0.63
  -4  -1  17    0.86    0.81
   4   1 -17    0.61    0.75
  -4  -2  17    0.73    0.82
   4   2 -17    0.58    0.72
  -4  -3  17    0.02    0.85
   4   3 -17    0.55    0.75
  -4  -4  17    2.65    1.06
   4   4 -17    1.26    0.90
   4   5 -17    0.19    0.83
  -4   4  16    0.26    0.99
  -4   3  16    0.57    0.76
  -4   3  16    0.05    0.85
  -4   2  16    2.31    0.92
  -4   2  16    1.78    0.79
   4  -2 -16    2.81    0.60
  -4   1  16   -0.02    0.70
  -4   1  16    1.19    0.71
   4  -1 -16    1.97    0.64
  -4   0  16    1.18    0.75
   4   0 -16    3.10    0.67
  -4  -1  16   -0.01    0.75
   4   1 -16    0.42    0.63
  -4  -2  16    1.57    0.83
   4   2 -16    1.29    0.68
  -4  -3  16    0.80    0.84
   4   3 -16   -0.01    0.70
  -4  -4  16    0.72    0.87
   4   4 -16    0.70    0.75
   4   5 -16    0.03    0.81
  -4   5  15   -0.62    1.09
  -4   4  15    0.48    0.98
  -4   3  15    0.31    0.78
  -4   3  15    0.83    0.87
  -4   2  15    0.66    0.69
  -4   2  15    1.21    0.81
   4  -2 -15    1.28    0.51
  -4   1  15    0.53    0.67
  -4   1  15    1.11    0.58
   4  -1 -15    1.39    0.59
  -4   0  15    0.52    0.70
   4   0 -15    0.90    0.56
  -4  -1  15    0.21    0.67
   4   1 -15    0.12    0.56
  -4  -2  15    0.10    0.72
   4   2 -15   -0.20    0.58
  -4  -3  15    0.27    0.74
   4   3 -15    0.15    0.65
  -4  -4  15    0.30    0.81
   4   4 -15   -0.11    0.69
  -4  -5  15    0.35    0.82
   4   5 -15   -0.06    0.74
   4   6 -15    0.67    0.83
  -4   5  14    0.86    1.08
  -4   4  14   -2.33    0.66
  -4   4  14    0.15    0.95
  -4   3  14    1.35    0.74
  -4   3  14    1.52    0.87
  -4   2  14    4.44    0.91
  -4   2  14    3.75    0.76
   4  -2 -14    3.34    0.51
  -4   1  14    5.47    0.82
   4  -1 -14    8.56    0.82
  -4   0  14    0.39    0.59
   4   0 -14    0.57    0.51
  -4  -1  14    3.76    0.78
   4   1 -14    4.12    0.64
  -4  -2  14    2.94    0.77
   4   2 -14    2.28    0.62
  -4  -3  14    2.00    0.75
   4   3 -14    0.92    0.62
  -4  -4  14    0.60    0.75
   4   4 -14    0.23    0.62
  -4  -5  14    1.47    0.83
   4   5 -14    1.51    0.73
   4   6 -14    0.38    0.76
  -4   5  13   -0.54    1.07
  -4   4  13    7.28    1.26
  -4   4  13    3.52    0.81
  -4   3  13    1.20    0.68
  -4   3  13    1.01    0.79
   4  -3 -13    0.44    0.32
  -4   2  13   14.02    1.43
  -4   2  13   10.88    1.18
   4  -2 -13   11.53    0.88
  -4   1  13    3.15    0.66
   4  -1 -13    3.84    0.56
  -4   0  13    0.13    0.52
   4   0 -13    0.34    0.44
  -4  -1  13    2.70    0.67
   4   1 -13    2.37    0.55
  -4  -2  13   10.06    1.07
   4   2 -13    8.95    0.89
  -4  -3  13    0.80    0.64
   4   3 -13    0.62    0.52
  -4  -4  13    8.88    1.10
   4   4 -13    7.78    0.82
  -4  -5  13    0.67    0.74
   4   5 -13    0.19    0.62
   4   6 -13    1.95    0.75
  -4   6  12   -1.63    0.98
  -4   5  12   -0.06    0.99
  -4   4  12   -0.19    0.91
  -4   3  12    0.38    0.57
  -4   3  12    0.62    0.81
   4  -3 -12    0.12    0.29
  -4   2  12    4.46    0.67
   4  -2 -12    4.82    0.53
  -4   1  12    6.84    0.77
   4  -1 -12    8.42    0.75
  -4   0  12   34.94    1.86
   4   0 -12   33.89    1.72
  -4  -1  12    5.81    0.72
   4   1 -12    5.48    0.61
  -4  -2  12    3.66    0.66
   4   2 -12    3.51    0.55
  -4  -3  12    0.28    0.57
   4   3 -12    0.60    0.48
  -4  -4  12    0.45    0.63
   4   4 -12    0.21    0.50
  -4  -5  12    1.62    0.69
   4   5 -12    1.39    0.61
   4   6 -12   -0.21    0.73
   4   7 -12    0.01    0.73
  -4   6  11   -1.37    0.96
  -4   5  11   -0.39    0.89
  -4   4  11    1.40    0.88
  -4   4  11   -1.03    0.49
  -4   3  11    3.44    0.63
  -4   3  11    4.12    0.93
   4  -3 -11    3.04    0.33
  -4   2  11    1.03    0.52
   4  -2 -11    0.46    0.35
  -4   1  11   35.97    1.96
   4  -1 -11   41.57    1.88
  -4   0  11    0.36    0.42
   4   0 -11    0.05    0.35
  -4  -1  11   35.27    1.81
   4   1 -11   33.93    1.69
  -4  -2  11    0.46    0.49
   4   2 -11    0.71    0.41
  -4  -3  11    2.78    0.61
   4   3 -11    3.14    0.51
  -4  -4  11    2.54    0.65
  -4  -4  11    1.16    0.41
   4   4 -11    2.17    0.51
  -4  -5  11    0.39    0.69
   4   5 -11    0.76    0.61
   4   6 -11    0.19    0.60
   4   7 -11    0.20    0.68
  -4   6  10   -0.32    1.02
  -4   5  10   -0.55    0.85
  -4   4  10   -0.08    0.75
  -4   3  10   19.24    1.24
  -4   3  10   21.88    1.84
  -4   3  10   20.87    1.09
   4  -3 -10   16.22    0.89
  -4   2  10    0.44    0.42
   4  -2 -10    0.36    0.30
  -4   1  10    1.48    0.41
   4  -1 -10    2.29    0.43
  -4   0  10   25.25    1.36
   4   0 -10   24.70    1.28
  -4  -1  10    1.75    0.44
   4   1 -10    1.63    0.38
  -4  -2  10    0.62    0.43
   4   2 -10    0.66    0.35
  -4  -3  10   18.54    1.30
   4   3 -10   19.76    1.09
  -4  -4  10    0.25    0.57
  -4  -4  10   -0.36    0.34
   4   4 -10    0.61    0.43
  -4  -5  10    0.14    0.57
   4   5 -10    0.81    0.55
   4   6 -10    0.58    0.56
   4   7 -10    0.63    0.73
  -4   6   9    1.63    0.34
  -4   6   9    0.73    0.93
  -4   5   9   -0.29    0.79
  -4   4   9    8.92    0.67
  -4   4   9    6.60    1.12
  -4   3   9    2.06    0.50
  -4   3   9    2.62    0.43
  -4   3   9    2.85    0.73
   4  -3  -9    2.52    0.24
  -4   2   9    9.08    0.71
  -4   2   9    8.36    0.69
   4  -2  -9    8.58    0.59
  -4   1   9   21.95    1.19
   4  -1  -9   22.69    1.14
  -4   0   9    0.60    0.32
   4   0  -9    0.15    0.28
  -4  -1   9   22.00    1.20
   4   1  -9   22.24    1.12
  -4  -2   9    9.16    0.77
   4   2  -9    9.84    0.67
  -4  -3   9    2.90    0.53
   4   3  -9    2.91    0.42
  -4  -4   9    8.92    0.87
  -4  -4   9    7.31    0.86
   4   4  -9    9.60    0.74
  -4  -5   9    0.11    0.59
   4   5  -9    1.04    0.48
   4   6  -9    1.72    0.55
   4   7  -9   -0.03    0.58
  -4   7   8    1.62    1.07
  -4   6   8   -0.71    0.80
  -4   6   8    0.27    0.26
  -4   5   8   -0.17    0.74
  -4   4   8    1.70    0.37
  -4   4   8    2.42    0.36
  -4   4   8    1.94    0.81
  -4   3   8    7.21    0.61
  -4   3   8    7.83    0.70
  -4   2   8  105.78    4.33
  -4   2   8  103.96    4.36
   4  -2  -8   91.89    4.25
  -4   1   8   -0.47    0.28
  -4   1   8    0.89    0.30
   4  -1  -8    0.40    0.24
  -4   0   8   93.40    4.04
   4   0  -8   93.86    4.01
  -4  -1   8    0.34    0.30
   4   1  -8    0.33    0.20
  -4  -2   8  105.32    4.52
   4   2  -8  103.28    4.45
  -4  -3   8    7.43    0.73
  -4  -3   8    9.03    0.73
   4   3  -8    9.08    0.64
  -4  -4   8    2.12    0.45
  -4  -4   8    2.03    0.50
   4   4  -8    3.03    0.47
  -4  -5   8   -0.03    0.51
  -4  -5   8   -0.17    0.45
   4   5  -8    0.14    0.47
   4   6  -8    0.13    0.48
   4   7  -8    1.79    0.58
  -4   7   7    0.98    0.92
  -4   6   7   -0.02    0.22
  -4   6   7    0.60    0.87
  -4   5   7    0.42    0.73
  -4   4   7   -0.06    0.64
  -4   4   7    0.45    0.26
  -4   4   7   -0.47    0.25
  -4   3   7    5.83    0.58
  -4   3   7    5.83    0.52
   4  -3  -7    7.09    0.33
   4  -3  -7    7.50    0.34
  -4   2   7    0.02    0.24
  -4   2   7    0.93    0.26
   4  -2  -7    0.18    0.20
  -4   1   7  207.12    8.96
  -4   1   7  223.38    8.98
   4  -1  -7  211.10    8.96
  -4   0   7    0.23    0.23
   4   0  -7    0.12    0.20
  -4  -1   7  214.15    9.00
   4   1  -7  214.44    8.97
  -4  -2   7    0.97    0.31
   4   2  -7    0.86    0.27
  -4  -3   7    7.51    0.64
  -4  -3   7    7.17    0.68
   4   3  -7    7.88    0.62
  -4  -4   7    0.08    0.37
  -4  -4   7   -0.13    0.34
   4   4  -7    0.37    0.34
  -4  -5   7    0.98    0.51
  -4  -5   7    0.65    0.48
   4   5  -7    1.35    0.42
   4   6  -7   -0.18    0.49
   4   7  -7    0.81    0.53
  -4   7   6    0.65    0.82
  -4   6   6    0.70    0.75
  -4   6   6    0.15    0.17
  -4   5   6    1.15    0.78
  -4   5   6    1.09    0.24
  -4   4   6    1.69    0.27
  -4   4   6    0.67    0.67
  -4   3   6    6.65    0.52
  -4   3   6    7.08    0.48
  -4   2   6   14.15    0.70
  -4   2   6   14.07    0.70
   4  -2  -6   12.53    0.64
  -4   1   6   14.26    0.71
  -4   1   6   14.77    0.73
   4  -1  -6   14.32    0.73
  -4   0   6    1.26    0.22
  -4   0   6    1.49    0.21
   4   0  -6    1.29    0.22
  -4  -1   6   14.42    0.76
   4   1  -6   14.60    0.73
  -4  -2   6   14.44    0.79
   4   2  -6   14.31    0.75
  -4  -3   6    8.79    0.74
  -4  -3   6    9.14    0.64
   4   3  -6    8.47    0.58
  -4  -4   6    2.03    0.44
  -4  -4   6    1.91    0.40
   4   4  -6    2.39    0.37
  -4  -5   6    1.54    0.53
  -4  -5   6    1.66    0.49
   4   5  -6    1.69    0.44
   4   6  -6    0.23    0.47
   4   7  -6    0.23    0.55
   4   8  -6    0.67    0.64
  -4   7   5    0.17    0.76
  -4   6   5    2.50    0.79
  -4   6   5    1.99    0.19
  -4   5   5    0.08    0.17
  -4   5   5    0.62    0.66
  -4   5   5    0.83    0.15
  -4   4   5    0.80    0.20
  -4   4   5    0.67    0.62
  -4   3   5    5.57    0.39
  -4   3   5    4.76    0.37
  -4   2   5   15.00    0.72
  -4   2   5   14.83    0.73
   4  -2  -5   16.07    0.67
  -4   1   5   24.26    1.07
  -4   1   5   22.49    1.05
   4  -1  -5   24.43    1.05
   4  -1  -5   23.85    1.07
  -4   0   5    0.04    0.13
  -4   0   5    0.06    0.15
   4   0  -5    0.04    0.14
  -4  -1   5   24.66    1.10
   4   1  -5   23.20    1.08
  -4  -2   5   15.74    0.81
   4   2  -5   15.84    0.78
  -4  -3   5    6.27    0.61
  -4  -3   5    6.69    0.51
   4   3  -5    6.33    0.48
  -4  -4   5    2.07    0.36
  -4  -4   5    1.64    0.40
   4   4  -5    1.60    0.33
  -4  -5   5    0.63    0.50
  -4  -5   5    0.34    0.40
   4   5  -5    0.68    0.36
   4   6  -5    1.92    0.44
   4   7  -5    0.32    0.50
   4   8  -5   -0.04    0.59
  -4   8   4    0.05    0.83
  -4   7   4    1.37    0.77
  -4   6   4    2.22    0.73
  -4   5   4   11.58    1.35
  -4   5   4   12.29    0.51
  -4   5   4   10.96    0.53
  -4   4   4   -0.45    0.57
  -4   3   4    1.90    0.22
  -4   3   4    2.72    0.21
  -4   2   4   44.80    1.91
  -4   2   4   45.53    1.92
  -4   1   4   17.14    0.78
  -4   1   4   17.15    0.78
   4  -1  -4   18.02    0.77
   4  -1  -4   16.89    0.78
  -4   0   4  294.62   12.36
  -4   0   4  293.51   12.36
   4   0  -4  308.77   12.36
   4   0  -4  292.89   12.35
  -4  -1   4   18.15    0.83
  -4  -1   4   17.36    0.82
   4   1  -4   17.27    0.82
   4   1  -4   17.50    0.82
  -4  -2   4   46.30    2.05
   4   2  -4   47.69    2.04
  -4  -3   4    2.60    0.30
  -4  -3   4    2.22    0.37
   4   3  -4    2.20    0.30
  -4  -4   4    0.50    0.32
  -4  -4   4    0.34    0.34
   4   4  -4    0.32    0.28
  -4  -5   4   11.61    0.84
   4   5  -4   13.59    0.83
   4   6  -4    2.02    0.43
   4   7  -4    0.15    0.48
   4   8  -4   -0.70    0.58
  -4   8   3   -0.03    0.75
  -4   7   3    2.59    0.78
  -4   6   3    0.56    0.67
  -4   5   3    0.36    0.08
  -4   5   3    0.14    0.53
  -4   5   3    0.22    0.08
  -4   4   3    0.31    0.50
  -4   3   3   16.44    0.72
  -4   3   3   17.94    0.73
  -4   2   3    5.11    0.25
  -4   2   3    4.92    0.25
  -4   1   3  431.74   18.37
  -4   1   3  449.73   18.38
   4  -1  -3  435.88   18.39
   4  -1  -3  450.06   18.35
  -4   0   3   -0.14    0.12
  -4   0   3    0.04    0.10
   4   0  -3   -0.13    0.10
   4   0  -3   -0.09    0.10
  -4  -1   3  438.51   18.72
  -4  -1   3  457.02   18.72
   4   1  -3  458.44   18.72
   4   1  -3  451.27   18.72
  -4  -2   3    4.89    0.36
   4   2  -3    5.09    0.36
   4   2  -3    4.90    0.34
  -4  -3   3   18.05    1.21
  -4  -3   3   18.16    0.88
   4   3  -3   17.75    0.88
  -4  -4   3    0.81    0.37
  -4  -4   3    0.73    0.30
   4   4  -3    0.91    0.32
  -4  -5   3   -0.22    0.33
   4   5  -3    0.55    0.33
   4   6  -3    0.02    0.41
   4   7  -3    4.14    0.59
   4   8  -3   -0.24    0.54
  -4   8   2   -0.14    0.77
  -4   7   2    0.64    0.69
  -4   6   2    3.30    0.33
  -4   6   2    5.60    0.81
  -4   5   2    2.63    0.18
  -4   5   2    1.94    0.19
  -4   5   2    2.20    0.59
  -4   4   2    0.81    0.47
  -4   4   2    1.25    0.11
  -4   3   2    1.29    0.09
  -4   2   2    4.89    0.24
  -4   2   2    4.93    0.24
  -4   1   2   18.41    0.81
  -4   1   2   19.01    0.81
   4  -1  -2   18.98    0.81
   4  -1  -2   18.30    0.80
  -4   0   2  400.12   16.78
  -4   0   2  408.40   16.78
   4   0  -2  398.88   16.77
   4   0  -2  411.28   16.77
  -4  -1   2   19.43    0.86
  -4  -1   2   18.32    0.85
   4   1  -2   18.55    0.86
   4   1  -2   19.63    0.86
  -4  -2   2    5.04    0.47
  -4  -2   2    4.94    0.36
   4   2  -2    5.39    0.35
   4   2  -2    5.18    0.33
  -4  -3   2    1.16    0.24
  -4  -3   2    1.67    0.33
   4   3  -2    1.61    0.23
   4   3  -2    1.35    0.25
  -4  -4   2    0.92    0.28
  -4  -4   2    1.16    0.40
   4   4  -2    0.77    0.31
  -4  -5   2    2.36    0.37
   4   5  -2    2.07    0.39
   4   6  -2    6.67    0.69
   4   7  -2    0.89    0.51
   4   8  -2   -0.65    0.54
  -4   8   1    0.22    0.70
  -4   7   1    0.20    0.58
  -4   6   1    0.00    0.23
  -4   6   1    0.78    0.58
  -4   5   1    1.27    0.23
  -4   5   1    1.43    0.53
  -4   5   1    1.90    0.18
  -4   4   1    0.43    0.17
  -4   4   1    0.97    0.13
  -4   4   1    0.49    0.40
  -4   3   1   16.46    0.78
  -4   3   1   19.01    0.78
  -4   2   1   11.00    0.49
  -4   1   1   12.06    0.55
  -4   1   1   12.13    0.54
   4  -1  -1   12.13    0.53
   4  -1  -1   12.09    0.54
  -4   0   1   -0.14    0.08
  -4   0   1   -0.14    0.09
   4   0  -1   -0.19    0.09
  -4  -1   1   12.43    0.59
  -4  -1   1   12.31    0.59
   4   1  -1   12.01    0.58
   4   1  -1   12.74    0.59
  -4  -2   1   10.82    0.56
  -4  -2   1   11.44    0.77
   4   2  -1   10.65    0.57
   4   2  -1   11.23    0.55
  -4  -3   1   18.16    1.22
  -4  -3   1   18.37    0.89
   4   3  -1   18.68    0.87
   4   3  -1   18.60    0.89
  -4  -4   1    0.99    0.26
  -4  -4   1    1.34    0.45
   4   4  -1    0.49    0.30
   4   4  -1    1.04    0.38
   4   4  -1    0.93    0.24
  -4  -5   1    2.15    0.35
   4   5  -1    1.44    0.49
   4   5  -1    1.90    0.35
   4   6  -1    0.37    0.51
   4   6  -1    0.06    0.40
   4   7  -1    0.55    0.50
   4   8  -1    0.64    0.56
  -4   7   0    0.40    0.31
  -4   7   0    0.62    0.61
  -4   6   0    0.00    0.48
  -4   6   0   -0.24    0.27
  -4   5   0    0.25    0.38
  -4   5   0   -0.09    0.17
  -4   5   0   -0.44    0.23
  -4   4   0    2.66    0.28
  -4   4   0    1.43    0.25
  -4   4   0    2.18    0.43
  -4   3   0    5.39    0.35
  -4   2   0  172.84    7.26
   4  -2   0  176.54    7.25
  -4   1   0  153.07    6.60
  -4   1   0  168.80    6.62
   4  -1   0  158.90    6.61
   4  -1   0  155.00    6.60
  -4   0   0   34.44    1.47
  -4   0   0   33.89    1.46
   4   0   0   34.07    1.46
   4   0   0   34.23    1.47
  -4  -1   0  158.89    6.69
  -4  -1   0  161.82    6.70
  -4  -1   0  161.74    8.67
   4   1   0  158.86    6.68
   4   1   0  160.66    6.70
  -4  -2   0  182.93    9.93
  -4  -2   0  181.29    7.64
   4   2   0  183.50    7.64
   4   2   0  185.05    7.65
  -4  -3   0    5.35    0.62
  -4  -3   0    5.45    0.38
   4   3   0    5.18    0.44
   4   3   0    5.53    0.62
   4   3   0    5.58    0.39
  -4  -4   0    3.19    0.32
  -4  -4   0    2.77    0.51
   4   4   0    2.96    0.36
   4   4   0    3.04    0.31
   4   4   0    2.64    0.51
  -4  -5   0    0.01    0.27
   4   5   0   -0.04    0.46
   4   5   0    0.05    0.34
   4   6   0    0.10    0.42
   4   6   0    0.58    0.60
   4   7   0    0.67    0.50
   4   7   0    1.41    0.65
   4   8   0    0.27    0.53
  -4   7  -1    1.43    0.40
  -4   7  -1    1.88    0.62
  -4   6  -1   -0.31    0.32
  -4   6  -1   -0.02    0.43
  -4   5  -1    0.33    0.39
  -4   5  -1    0.06    0.20
  -4   5  -1   -0.15    0.28
  -4   4  -1    1.90    0.39
  -4   4  -1    1.96    0.28
  -4   4  -1    1.03    0.29
  -4   3  -1   40.28    1.71
  -4   3  -1   36.09    2.26
  -4   3  -1   34.26    1.70
   4  -3   1   39.37    1.61
   4  -3   1   41.49    1.61
  -4   2  -1    1.76    0.20
   4  -2   1    1.66    0.18
   4  -2   1    1.74    0.18
  -4   1  -1  256.97   11.07
   4  -1   1  269.81   11.07
   4  -1   1  273.31   11.08
  -4   0  -1   -0.05    0.10
   4   0   1    0.09    0.10
   4   0   1    0.02    0.12
  -4  -1  -1  270.85   11.43
  -4  -1  -1  268.09   14.80
   4   1   1  274.67   11.42
   4   1   1  286.71   11.45
  -4  -2  -1    1.38    0.19
  -4  -2  -1    1.25    0.27
   4   2   1    1.90    0.19
   4   2   1    1.35    0.29
   4   2   1    1.54    0.22
  -4  -3  -1   41.34    1.78
  -4  -3  -1   40.69    2.40
   4   3   1   41.05    1.77
   4   3   1   38.33    2.39
   4   3   1   41.31    1.80
  -4  -4  -1    2.14    0.29
  -4  -4  -1    2.45    0.50
   4   4   1    2.67    0.29
   4   4   1    2.21    0.48
   4   4   1    2.34    0.32
  -4  -5  -1   -0.08    0.26
   4   5   1    0.51    0.48
   4   5   1    0.56    0.35
   4   6   1    0.72    0.58
   4   6   1   -0.22    0.42
   4   7   1    2.43    0.76
   4   7   1    2.37    0.55
   4   8   1    0.54    0.56
  -4   7  -2    0.67    0.42
  -4   7  -2    0.54    0.55
  -4   6  -2    0.53    0.44
  -4   6  -2    0.35    0.38
  -4   5  -2    0.60    0.35
  -4   5  -2    0.09    0.25
  -4   5  -2    0.21    0.33
  -4   4  -2    9.71    0.64
  -4   4  -2    9.11    0.66
  -4   3  -2   23.04    1.36
  -4   3  -2   23.06    1.09
  -4   3  -2   19.83    1.09
  -4   2  -2   23.93    1.13
  -4   2  -2   24.68    1.11
  -4   1  -2    3.65    0.28
   4  -1   2    3.85    0.27
  -4   0  -2   53.65    2.27
   4   0   2   53.04    2.26
  -4  -1  -2    3.89    0.38
  -4  -1  -2    4.10    0.29
   4   1   2    3.75    0.32
   4   1   2    3.93    0.28
   4   1   2    4.35    0.42
  -4  -2  -2   24.12    1.08
  -4  -2  -2   23.17    1.46
   4   2   2   24.79    1.08
   4   2   2   24.43    1.12
   4   2   2   23.76    1.49
  -4  -3  -2   25.41    1.59
  -4  -3  -2   23.98    1.12
   4   3   2   25.04    1.61
   4   3   2   24.13    1.16
   4   3   2   24.92    1.12
  -4  -4  -2   13.71    0.72
   4   4   2   13.38    0.71
   4   4   2   13.48    0.76
   4   4   2   13.16    1.17
  -4  -5  -2    0.54    0.27
   4   5   2    0.64    0.51
   4   5   2    0.66    0.36
   4   6   2    0.72    0.43
   4   6   2    1.66    0.70
   4   7   2    0.77    0.79
   4   7   2    0.76    0.49
   4   8   2    0.32    0.56
  -4   7  -3    0.11    0.46
  -4   6  -3   -0.03    0.40
  -4   6  -3    0.07    0.40
  -4   5  -3    2.51    0.45
  -4   5  -3    3.01    0.42
  -4   4  -3   22.04    1.23
  -4   4  -3   27.11    1.48
  -4   4  -3   22.98    1.26
  -4   3  -3    3.55    0.39
  -4   3  -3    3.16    0.42
  -4   3  -3    4.07    0.42
  -4   2  -3   93.42    3.88
  -4   2  -3   88.24    3.89
  -4   1  -3    2.40    0.27
  -4   0  -3   -0.07    0.15
  -4   0  -3    0.01    0.12
  -4  -1  -3    2.62    0.27
  -4  -1  -3    2.43    0.34
   4   1   3    2.16    0.30
   4   1   3    2.74    0.25
  -4  -2  -3   87.87    4.94
  -4  -2  -3   89.96    3.77
   4   2   3   93.58    3.77
   4   2   3   87.29    4.97
   4   2   3   87.26    3.80
  -4  -3  -3    4.46    0.39
  -4  -3  -3    3.33    0.49
   4   3   3    3.36    0.53
   4   3   3    3.82    0.40
   4   3   3    4.05    0.33
  -4  -4  -3   28.00    1.28
   4   4   3   26.66    1.33
   4   4   3   28.20    1.91
  -4  -5  -3    3.25    0.35
   4   5   3    3.14    0.45
   4   5   3    3.41    0.70
   4   6   3    0.09    0.45
   4   6   3    0.50    0.65
   4   7   3   -0.14    0.48
   4   7   3    0.38    0.75
   4   8   3    0.00    0.55
  -4   8  -4    0.14    0.54
  -4   7  -4    0.18    0.50
  -4   6  -4    0.64    0.48
  -4   6  -4    0.54    0.40
  -4   5  -4    0.83    0.32
  -4   5  -4    0.79    0.44
  -4   4  -4   14.99    0.93
  -4   4  -4   12.80    0.89
  -4   4  -4   13.95    0.92
  -4   3  -4   47.81    2.15
  -4   3  -4   46.83    2.56
  -4   3  -4   44.58    2.14
  -4   2  -4    9.45    0.58
  -4   2  -4    9.13    0.69
  -4   1  -4    2.82    0.30
  -4   1  -4    2.73    0.24
  -4   1  -4    1.90    0.30
  -4   0  -4   54.07    2.97
  -4   0  -4   54.00    2.33
  -4  -1  -4    2.40    0.25
  -4  -1  -4    2.41    0.31
   4   1   4    2.35    0.35
  -4  -2  -4   10.35    0.58
  -4  -2  -4   10.58    0.86
   4   2   4   11.49    0.92
  -4  -3  -4   49.41    2.17
  -4  -3  -4   50.41    2.95
   4   3   4   50.98    3.02
   4   3   4   48.81    2.21
  -4  -4  -4   15.72    0.82
   4   4   4   15.29    0.91
   4   4   4   17.15    1.43
  -4  -5  -4    0.49    0.27
   4   5   4    0.51    0.35
   4   5   4    1.40    0.65
   4   6   4    1.78    0.82
   4   6   4    0.55    0.45
   4   7   4    0.91    0.90
   4   7   4   -0.24    0.49
   4   8   4    0.18    0.57
  -4   7  -5    1.63    0.60
  -4   6  -5    0.26    0.50
  -4   5  -5    0.18    0.26
  -4   5  -5    0.04    0.48
  -4   4  -5    0.35    0.19
  -4   4  -5   -0.53    0.30
  -4   4  -5    0.22    0.45
  -4   3  -5    2.19    0.40
  -4   3  -5    1.91    0.21
  -4   3  -5    1.04    0.42
  -4   2  -5    5.04    0.51
  -4   1  -5    8.98    0.64
  -4   1  -5    9.55    0.57
  -4   0  -5   -0.04    0.24
  -4   0  -5    0.07    0.16
  -4  -1  -5    9.06    0.56
  -4  -1  -5    9.39    0.73
   4   1   5   10.35    0.82
  -4  -2  -5    5.49    0.63
  -4  -2  -5    5.72    0.43
   4   2   5    6.13    0.77
  -4  -3  -5    2.08    0.30
  -4  -3  -5    1.61    0.43
   4   3   5    1.74    0.54
   4   3   5    0.87    0.32
  -4  -4  -5    0.12    0.26
   4   4   5    0.62    0.58
   4   4   5    0.16    0.35
  -4  -5  -5    0.11    0.28
   4   5   5    0.76    0.73
   4   5   5   -0.21    0.38
   4   6   5    0.83    0.77
   4   6   5   -0.25    0.47
   4   7   5    2.17    0.56
   4   7   5    1.92    0.93
  -4   7  -6    1.14    0.63
  -4   6  -6    3.90    0.69
  -4   5  -6    2.48    0.59
  -4   4  -6    1.02    0.52
  -4   3  -6   -0.47    0.44
  -4   2  -6    4.46    0.54
  -4   1  -6   22.99    1.31
  -4   1  -6   23.77    1.22
  -4   0  -6   48.71    2.12
  -4   0  -6   45.69    2.63
   4   0   6   46.83    2.65
  -4  -1  -6   24.04    1.48
  -4  -1  -6   23.63    1.14
   4   1   6   23.73    1.56
  -4  -2  -6    4.82    0.64
  -4  -2  -6    4.84    0.44
   4   2   6    6.24    0.84
  -4  -3  -6   -0.12    0.27
   4   3   6    0.21    0.52
  -4  -4  -6    0.40    0.29
   4   4   6    0.54    0.61
   4   4   6    0.53    0.36
   4   5   6    2.73    0.46
   4   5   6    2.99    0.85
   4   6   6    3.84    0.57
   4   6   6    3.24    0.93
   4   7   6   -0.12    0.53
   4   7   6    0.04    0.88
  -4   7  -7    0.83    0.65
  -4   6  -7    1.73    0.67
  -4   5  -7    0.72    0.60
  -4   4  -7    5.60    0.72
  -4   3  -7    6.96    0.71
  -4   2  -7    7.57    0.77
  -4   1  -7    1.78    0.46
  -4   0  -7   -0.30    0.33
  -4   0  -7   -0.14    0.20
   4   0   7    0.09    0.24
  -4  -1  -7    2.42    0.36
  -4  -1  -7    1.98    0.37
   4   1   7    2.37    0.47
  -4  -2  -7    7.17    0.82
  -4  -2  -7    7.11    0.60
   4   2   7    8.17    1.07
  -4  -3  -7    6.05    0.49
   4   3   7    4.68    0.81
  -4  -4  -7    4.52    0.50
   4   4   7    4.16    0.85
   4   4   7    4.77    0.53
   4   5   7    1.22    0.83
   4   5   7    0.64    0.47
   4   6   7    0.47    0.53
   4   6   7    0.30    0.87
   4   7   7   -0.17    0.57
  -4   7  -8    0.97    0.71
  -4   6  -8    1.47    0.68
  -4   5  -8    6.16    0.80
  -4   4  -8    1.42    0.62
  -4   3  -8    9.13    0.91
  -4   2  -8   11.33    0.95
  -4   1  -8   35.02    1.77
  -4   0  -8    1.04    0.26
  -4   0  -8    1.59    0.44
   4   0   8    1.06    0.32
  -4  -1  -8   35.56    1.66
  -4  -1  -8   34.26    2.08
   4   1   8   34.17    2.20
  -4  -2  -8    9.10    0.66
  -4  -2  -8    9.81    0.88
   4   2   8    8.06    1.09
  -4  -3  -8    7.64    0.62
   4   3   8    5.98    0.98
  -4  -4  -8    0.47    0.32
   4   4   8    0.27    0.75
   4   5   8    5.18    0.67
   4   5   8    4.24    1.04
   4   6   8    0.09    0.53
   4   6   8    0.11    0.97
   4   7   8    0.09    0.60
  -4   7  -9    1.92    0.78
  -4   6  -9    2.28    0.75
  -4   5  -9    1.32    0.63
  -4   4  -9    0.54    0.59
  -4   3  -9    1.67    0.61
  -4   2  -9    6.10    0.75
  -4   1  -9   -0.34    0.51
  -4   0  -9   -1.00    0.44
   4   0   9    0.08    0.31
  -4  -1  -9   -0.11    0.40
   4   1   9    0.36    0.46
  -4  -2  -9    4.26    0.59
  -4  -2  -9    5.52    0.55
   4   2   9    3.57    0.77
  -4  -3  -9    1.29    0.36
   4   3   9    0.52    0.71
  -4  -4  -9    0.13    0.36
   4   4   9   -0.43    0.75
   4   5   9   -0.35    0.92
   4   5   9   -0.15    0.56
   4   6   9   -1.15    0.96
   4   6   9    0.20    0.59
   4   7   9    0.04    0.64
  -4   6 -10    1.22    0.79
  -4   5 -10    1.16    0.67
  -4   4 -10    4.46    0.76
  -4   3 -10    1.73    0.71
  -4   2 -10    0.60    0.60
  -4   1 -10    7.21    0.81
  -4   0 -10    3.43    0.64
   4   0  10    3.34    0.49
  -4  -1 -10    5.95    0.64
   4   1  10    4.26    0.71
  -4  -2 -10    0.26    0.47
   4   2  10   -0.81    0.61
  -4  -3 -10    0.46    0.38
   4   3  10   -0.28    0.74
  -4  -4 -10    3.04    0.46
   4   4  10    2.12    0.97
   4   5  10    0.20    0.63
   4   5  10   -0.33    1.00
   4   6  10   -0.01    0.64
   4   6  10   -2.38    1.11
  -4   6 -11    2.53    0.87
  -4   5 -11    1.29    0.81
  -4   4 -11    4.71    0.81
  -4   3 -11    2.20    0.70
  -4   2 -11    2.03    0.68
  -4   1 -11    3.26    0.72
  -4   0 -11   -0.44    0.57
   4   0  11   -0.29    0.38
  -4  -1 -11   -0.54    0.51
   4   1  11   -0.59    0.51
  -4  -2 -11    0.88    0.49
   4   2  11   -0.07    0.69
  -4  -3 -11    0.16    0.41
   4   3  11   -1.64    0.80
   4   4  11    0.84    0.99
   4   5  11   -0.40    0.69
   4   5  11   -1.28    1.01
   4   6  11    0.20    0.72
  -4   6 -12    3.10    0.92
  -4   5 -12    2.23    0.88
  -4   4 -12    2.11    0.78
  -4   3 -12   11.18    1.18
  -4   2 -12    0.70    0.69
  -4   1 -12    1.08    0.69
  -4   0 -12   14.14    1.13
   4   0  12    9.61    1.05
  -4  -1 -12   -0.37    0.57
   4   1  12   -0.74    0.54
  -4  -2 -12   -0.28    0.51
   4   2  12   -1.37    0.69
  -4  -3 -12    6.59    0.68
   4   3  12    4.46    1.08
   4   4  12   -1.69    1.02
   4   5  12   -1.20    0.77
   4   5  12   -2.46    1.02
   4   6  12   -0.18    0.76
  -4   6 -13    1.96    0.85
  -4   5 -13    1.45    0.81
  -4   4 -13    1.92    0.80
  -4   3 -13    1.60    0.76
  -4   2 -13    2.55    0.79
  -4   1 -13    2.19    0.75
  -4   0 -13   -0.29    0.67
   4   0  13   -0.31    0.43
  -4  -1 -13    0.67    0.65
   4   1  13    0.01    0.61
  -4  -2 -13    1.00    0.58
   4   2  13   -0.40    0.78
  -4  -3 -13    0.18    0.51
   4   3  13   -1.72    0.81
   4   4  13   -2.19    0.97
   4   5  13   -2.45    1.21
   4   6  13    0.32    0.84
  -4   5 -14    3.96    0.93
  -4   4 -14    2.11    0.85
  -4   3 -14    2.14    0.82
  -4   2 -14    8.89    1.02
  -4   1 -14    0.29    0.73
  -4   0 -14    1.25    0.75
   4   0  14   -0.38    0.46
  -4  -1 -14   -0.13    0.76
   4   1  14   -1.31    0.61
  -4  -2 -14    4.41    0.83
   4   2  14    3.34    0.98
  -4  -3 -14    0.20    0.60
   4   3  14   -0.71    0.88
   4   4  14   -2.52    0.95
  -4   5 -15    2.82    0.92
  -4   4 -15    2.68    0.98
  -4   3 -15    2.73    0.87
  -4   2 -15    1.76    0.82
  -4   1 -15    2.81    0.86
  -4   0 -15    0.93    0.78
  -4  -1 -15    1.39    0.77
   4   1  15   -0.69    0.66
  -4  -2 -15   -0.54    0.73
   4   2  15   -0.92    0.82
  -4  -3 -15   -0.52    0.55
   4   3  15   -1.49    0.98
   4   4  15   -1.97    1.09
  -4   4 -16    2.22    1.02
  -4   3 -16    2.01    0.88
  -4   2 -16    1.43    0.85
  -4   1 -16    1.93    0.85
  -4   0 -16    1.83    0.82
  -4  -1 -16    2.35    0.84
   4   1  16   -0.59    0.73
  -4  -2 -16    0.66    0.73
   4   2  16   -1.78    0.77
   4   3  16   -1.46    0.89
   4   4  16   -2.08    1.17
  -4   3 -17    2.93    0.94
  -4   2 -17    2.66    0.92
  -4   1 -17    2.56    0.90
  -4   0 -17    1.03    0.87
  -4  -1 -17    0.70    0.84
  -4  -2 -17    1.40    0.88
   4   3  17   -2.21    0.98
  -4   2 -18    2.56    0.95
  -4   1 -18    3.37    0.97
  -4   0 -18    4.05    0.95
  -4  -1 -18    1.71    0.89
  -4  -2 -18    1.77    0.92
  -4   1 -19    3.35    0.99
  -4   0 -19    1.80    0.94
  -4  -1 -19    2.52    1.04
  -5   1  21    0.39    0.93
  -5   0  21    1.27    1.04
   5   0 -21    1.55    0.77
  -5  -1  21    0.73    1.04
   5   1 -21    1.65    0.83
  -5   2  20    1.30    1.05
  -5   2  20    0.52    0.97
  -5   1  20    0.73    0.90
  -5   1  20    0.53    0.93
  -5   0  20    0.49    0.95
   5   0 -20    1.44    0.73
  -5  -1  20    1.01    0.96
   5   1 -20    1.15    0.79
  -5  -2  20    1.14    1.02
   5   2 -20    1.15    0.85
  -5   3  19   -0.34    0.93
  -5   3  19   -0.19    0.94
  -5   2  19    1.00    0.97
  -5   2  19    1.24    0.94
  -5   1  19   -0.21    0.83
  -5   1  19    0.99    0.87
   5  -1 -19    1.30    0.64
  -5   0  19    0.83    0.86
  -5   0  19    0.59    0.80
   5   0 -19    1.16    0.69
  -5  -1  19    0.36    0.89
   5   1 -19    0.61    0.82
  -5  -2  19    0.37    0.90
   5   2 -19    1.60    0.82
  -5  -3  19   -0.14    0.96
   5   3 -19    0.14    0.94
  -5   3  18    1.29    0.86
  -5   3  18   -0.06    0.99
  -5   2  18    0.58    0.90
  -5   2  18    0.44    0.81
  -5   1  18    1.76    0.84
  -5   1  18    0.99    0.83
   5  -1 -18    2.36    0.65
  -5   0  18    1.67    0.67
  -5   0  18    1.25    0.86
   5   0 -18    1.24    0.74
  -5  -1  18    1.92    0.92
   5   1 -18    1.79    0.75
  -5  -2  18   -0.29    0.85
   5   2 -18   -0.03    0.71
  -5  -3  18   -0.17    0.90
   5   3 -18    0.39    0.79
  -5  -4  18    0.82    0.96
   5   4 -18    0.93    0.94
  -5   4  17    0.04    0.99
  -5   4  17   -2.14    0.81
  -5   3  17    0.63    0.98
  -5   3  17    0.57    0.88
  -5   2  17    0.24    0.83
  -5   2  17    0.84    0.88
  -5   1  17    0.95    0.74
  -5   1  17    0.98    0.76
   5  -1 -17    1.93    0.60
  -5   0  17    0.42    0.76
   5   0 -17    0.60    0.63
  -5  -1  17    0.94    0.78
   5   1 -17    1.39    0.76
  -5  -2  17    0.34    0.82
   5   2 -17    0.26    0.68
  -5  -3  17    0.83    0.83
   5   3 -17   -0.20    0.74
  -5  -4  17    0.78    0.89
   5   4 -17    0.08    0.78
   5   5 -17    0.24    0.87
  -5   4  16   -0.81    0.80
  -5   4  16    0.82    1.11
  -5   3  16    0.96    0.91
  -5   3  16    1.24    0.81
  -5   2  16    1.04    0.81
  -5   2  16    1.08    0.80
   5  -2 -16    1.22    0.54
  -5   1  16    0.21    0.67
   5  -1 -16    1.07    0.55
  -5   0  16    0.21    0.69
   5   0 -16    0.60    0.57
  -5  -1  16   -0.18    0.71
   5   1 -16    0.01    0.58
  -5  -2  16   -0.02    0.74
   5   2 -16   -0.24    0.63
  -5  -3  16    0.57    0.81
   5   3 -16    0.20    0.71
  -5  -4  16    1.89    0.99
   5   4 -16    0.96    0.78
  -5  -5  16    0.52    0.87
   5   5 -16   -0.30    0.81
  -5   4  15   -1.38    0.69
  -5   4  15    0.39    1.05
  -5   3  15    0.61    0.92
  -5   3  15    0.50    0.67
  -5   2  15    1.41    0.71
  -5   2  15    1.15    0.65
   5  -2 -15    1.28    0.51
  -5   1  15    1.17    0.66
   5  -1 -15    2.17    0.55
  -5   0  15   -0.07    0.70
   5   0 -15    0.57    0.54
  -5  -1  15    0.74    0.68
   5   1 -15    1.52    0.59
  -5  -2  15    0.82    0.69
   5   2 -15    0.02    0.60
  -5  -3  15    0.27    0.71
   5   3 -15    0.06    0.63
  -5  -4  15    0.08    0.78
   5   4 -15    0.18    0.68
  -5  -5  15    0.76    0.84
   5   5 -15    0.90    0.79
   5   6 -15   -0.54    0.80
  -5   5  14    0.04    1.04
  -5   4  14   -0.07    0.99
  -5   4  14   -1.43    0.62
  -5   3  14    3.60    0.71
  -5   3  14    3.52    0.95
  -5   2  14   14.90    1.30
   5  -2 -14   14.90    1.02
  -5   1  14    0.69    0.58
   5  -1 -14    1.38    0.49
  -5   0  14    2.22    0.71
   5   0 -14    2.35    0.55
  -5  -1  14    0.86    0.63
   5   1 -14   -0.09    0.48
  -5  -2  14   12.63    1.20
   5   2 -14   11.29    1.00
  -5  -3  14    2.52    0.76
   5   3 -14    2.50    0.63
  -5  -4  14    0.68    0.70
   5   4 -14    0.24    0.61
  -5  -5  14    0.65    0.78
   5   5 -14    0.84    0.69
   5   6 -14    0.02    0.74
  -5   5  13   -0.32    1.07
  -5   4  13   -1.76    0.55
  -5   4  13    0.07    0.85
  -5   3  13    1.55    0.62
  -5   3  13    2.67    0.90
  -5   2  13    0.79    0.54
   5  -2 -13    1.17    0.42
  -5   1  13    9.74    0.97
   5  -1 -13   10.45    0.85
  -5   0  13    0.12    0.50
   5   0 -13    0.32    0.44
  -5  -1  13    6.89    0.81
   5   1 -13    8.34    0.81
  -5  -2  13    0.49    0.57
   5   2 -13    0.39    0.49
  -5  -3  13    0.47    0.63
   5   3 -13    0.87    0.55
  -5  -4  13   -0.02    0.65
   5   4 -13   -0.17    0.56
  -5  -5  13    0.54    0.80
   5   5 -13    0.47    0.64
   5   6 -13    0.59    0.81
  -5   6  12    0.17    1.11
  -5   5  12   -0.29    0.94
  -5   4  12    0.35    0.58
  -5   4  12    1.90    0.94
  -5   3  12   11.52    0.92
   5  -3 -12    7.38    0.58
  -5   2  12    9.37    0.90
   5  -2 -12   10.09    0.77
  -5   1  12    1.10    0.47
   5  -1 -12    1.16    0.42
  -5   0  12    5.58    0.64
   5   0 -12    5.25    0.59
  -5  -1  12    0.99    0.49
   5   1 -12    0.84    0.41
  -5  -2  12    8.49    0.93
   5   2 -12    8.49    0.79
  -5  -3  12    9.76    1.04
   5   3 -12   10.35    0.88
  -5  -4  12    1.36    0.65
   5   4 -12    1.84    0.57
  -5  -5  12   -0.37    0.63
   5   5 -12    0.40    0.59
   5   6 -12    1.43    0.69
  -5   6  11   -0.89    0.93
  -5   5  11   -0.24    0.90
  -5   4  11    0.66    0.80
  -5   4  11   -0.67    0.48
  -5   3  11    2.33    0.55
   5  -3 -11    1.56    0.27
  -5   2  11    1.03    0.48
   5  -2 -11    1.32    0.36
  -5   1  11   23.15    1.32
   5  -1 -11   24.60    1.30
  -5   0  11    0.15    0.37
   5   0 -11   -0.27    0.34
  -5  -1  11   22.80    1.30
   5   1 -11   22.13    1.20
  -5  -2  11    1.32    0.48
   5   2 -11    1.04    0.41
  -5  -3  11    1.62    0.55
   5   3 -11    1.99    0.46
  -5  -4  11    0.50    0.56
  -5  -4  11    0.19    0.37
   5   4 -11    0.37    0.47
  -5  -5  11    0.21    0.69
   5   5 -11    0.32    0.53
   5   6 -11   -0.42    0.68
   5   7 -11    0.86    0.79
  -5   6  10    0.56    0.97
  -5   5  10    1.46    0.93
  -5   4  10   -0.52    0.42
  -5   4  10    0.91    0.81
  -5   3  10    0.78    0.42
  -5   3  10   -1.03    0.33
   5  -3 -10    0.39    0.21
  -5   2  10    1.93    0.43
   5  -2 -10    1.80    0.35
  -5   1  10    3.87    0.48
   5  -1 -10    6.44    0.62
  -5   0  10   60.70    2.78
   5   0 -10   62.30    2.74
  -5  -1  10    6.18    0.66
   5   1 -10    5.04    0.56
  -5  -2  10    2.10    0.47
   5   2 -10    1.69    0.39
  -5  -3  10    1.00    0.49
   5   3 -10    0.84    0.40
  -5  -4  10    0.23    0.38
  -5  -4  10    0.88    0.53
   5   4 -10    0.83    0.45
  -5  -5  10    1.52    0.61
   5   5 -10    2.10    0.53
   5   6 -10    2.25    0.68
   5   7 -10   -0.15    0.63
  -5   6   9    0.78    0.97
  -5   5   9    2.52    1.01
  -5   4   9    3.91    0.53
  -5   4   9    5.07    0.99
  -5   4   9    5.46    0.51
  -5   3   9    9.07    0.71
  -5   3   9    6.54    0.64
  -5   2   9   24.78    1.26
  -5   2   9   23.55    1.23
   5  -2  -9   23.93    1.17
  -5   1   9   49.85    2.27
   5  -1  -9   49.71    2.24
  -5   0   9    0.41    0.29
   5   0  -9    0.07    0.26
  -5  -1   9   49.22    2.28
   5   1  -9   50.59    2.23
  -5  -2   9   22.51    1.27
   5   2  -9   24.97    1.20
  -5  -3   9    9.85    0.82
   5   3  -9    9.53    0.71
  -5  -4   9    6.18    0.71
  -5  -4   9    4.87    0.61
   5   4  -9    7.26    0.68
  -5  -5   9    3.79    0.65
  -5  -5   9    3.37    0.62
   5   5  -9    4.05    0.56
   5   6  -9    0.72    0.61
   5   7  -9   -0.21    0.67
  -5   7   8    0.61    0.93
  -5   6   8   -0.42    0.79
  -5   6   8    0.58    0.23
  -5   5   8    2.19    0.88
  -5   4   8    8.86    1.16
  -5   4   8    9.87    0.63
  -5   4   8    6.83    0.68
  -5   3   8    1.37    0.32
  -5   3   8    2.28    0.37
   5  -3  -8    1.33    0.13
  -5   2   8    4.75    0.47
  -5   2   8    3.96    0.40
   5  -2  -8    4.02    0.43
  -5   1   8   45.58    2.06
  -5   1   8   46.25    2.07
   5  -1  -8   46.98    2.08
  -5   0   8   32.78    1.55
   5   0  -8   33.64    1.52
  -5  -1   8   47.87    2.15
   5   1  -8   47.01    2.10
  -5  -2   8    5.06    0.56
   5   2  -8    4.89    0.50
  -5  -3   8    2.76    0.44
   5   3  -8    2.11    0.38
  -5  -4   8   11.57    1.07
  -5  -4   8   13.82    0.94
   5   4  -8   13.66    0.85
  -5  -5   8    4.07    0.66
  -5  -5   8    4.17    0.66
   5   5  -8    3.90    0.54
   5   6  -8   -0.02    0.49
   5   7  -8    0.09    0.64
  -5   7   7    1.31    0.98
  -5   6   7    0.87    0.17
  -5   6   7    0.34    0.86
  -5   5   7   -0.05    0.71
  -5   5   7    0.34    0.23
  -5   4   7    3.69    0.40
  -5   4   7    3.08    0.83
  -5   4   7    2.78    0.38
  -5   3   7    1.55    0.28
  -5   3   7    0.28    0.24
  -5   2   7    5.37    0.41
  -5   2   7    4.72    0.42
   5  -2  -7    4.91    0.39
  -5   1   7   15.00    0.77
  -5   1   7   15.53    0.77
   5  -1  -7   14.81    0.79
  -5   0   7    0.30    0.22
   5   0  -7    0.16    0.19
  -5  -1   7   15.67    0.83
   5   1  -7   15.38    0.80
  -5  -2   7    5.65    0.53
   5   2  -7    5.66    0.48
  -5  -3   7    1.22    0.36
  -5  -3   7    0.84    0.31
   5   3  -7    1.32    0.33
  -5  -4   7    6.91    0.74
  -5  -4   7    4.70    0.60
   5   4  -7    5.86    0.58
  -5  -5   7    1.91    0.53
   5   5  -7    0.79    0.42
   5   6  -7    0.66    0.52
   5   7  -7    0.48    0.60
  -5   7   6    2.24    0.91
  -5   6   6    0.45    0.74
  -5   5   6    0.38    0.69
  -5   5   6    0.40    0.16
  -5   4   6    0.04    0.22
  -5   4   6   -0.47    0.66
  -5   4   6    0.41    0.18
  -5   3   6    8.87    0.51
  -5   3   6    9.60    0.53
  -5   2   6   98.27    4.06
  -5   2   6  101.97    4.07
   5  -2  -6   88.36    4.04
  -5   1   6    9.02    0.49
  -5   1   6    8.82    0.51
   5  -1  -6    8.93    0.51
  -5   0   6   69.52    3.01
  -5   0   6   70.60    3.02
   5   0  -6   71.44    3.00
  -5  -1   6    8.94    0.52
   5   1  -6    8.92    0.50
  -5  -2   6  102.15    4.43
   5   2  -6  105.71    4.41
  -5  -3   6    9.46    0.77
  -5  -3   6    8.97    0.65
   5   3  -6    9.53    0.62
  -5  -4   6    0.65    0.41
  -5  -4   6    1.05    0.37
   5   4  -6    0.58    0.35
  -5  -5   6    0.94    0.47
   5   5  -6    0.89    0.40
   5   6  -6    0.67    0.49
   5   7  -6    1.49    0.58
   5   8  -6   -0.38    0.65
  -5   7   5    1.01    0.87
  -5   6   5    0.39    0.69
  -5   5   5    0.42    0.66
  -5   4   5    6.97    0.43
  -5   4   5    8.40    0.38
  -5   4   5    4.82    0.89
  -5   3   5   14.08    0.65
  -5   3   5   13.89    0.65
  -5   2   5   51.44    2.21
  -5   2   5   50.83    2.21
   5  -2  -5   53.68    2.18
  -5   1   5  143.01    5.87
  -5   1   5  137.99    5.87
   5  -1  -5  140.18    5.87
  -5   0   5    0.11    0.16
  -5   0   5    0.16    0.14
   5   0  -5    0.03    0.14
  -5  -1   5  141.24    6.11
   5   1  -5  149.66    6.10
  -5  -2   5   54.40    2.37
   5   2  -5   54.17    2.36
  -5  -3   5   13.86    0.81
  -5  -3   5   13.89    0.99
   5   3  -5   14.18    0.77
  -5  -4   5   10.07    0.73
  -5  -4   5    9.36    0.95
   5   4  -5    9.22    0.66
  -5  -5   5    0.68    0.42
   5   5  -5    0.53    0.38
   5   6  -5    0.54    0.44
   5   7  -5   -0.44    0.51
   5   8  -5    0.16    0.63
  -5   8   4   -0.34    0.79
  -5   7   4    3.32    0.93
  -5   6   4    2.21    0.74
  -5   5   4    3.92    0.79
  -5   4   4   -0.79    0.57
  -5   3   4  111.63    4.63
  -5   3   4  111.07    4.63
  -5   2   4   88.86    4.39
   5  -2  -4  121.49    4.37
  -5   1   4   49.65    2.12
  -5   1   4   49.03    2.12
   5  -1  -4   51.22    2.11
   5  -1  -4   49.73    2.12
  -5   0   4   51.41    2.26
  -5   0   4   53.05    2.26
   5   0  -4   54.21    2.26
  -5  -1   4   49.43    2.17
   5   1  -4   51.41    2.17
  -5  -2   4  130.55    5.58
   5   2  -4  134.29    5.57
  -5  -3   4  117.09    6.40
  -5  -3   4  116.09    4.93
   5   3  -4  115.27    4.92
  -5  -4   4    0.24    0.29
  -5  -4   4    0.30    0.40
   5   4  -4    0.09    0.32
  -5  -5   4    4.47    0.50
   5   5  -4    3.78    0.52
   5   6  -4    1.73    0.49
   5   7  -4    2.63    0.58
   5   8  -4   -0.62    0.60
  -5   8   3   -0.74    0.74
  -5   7   3    1.88    0.81
  -5   6   3    0.40    0.67
  -5   5   3    1.11    0.59
  -5   4   3   48.42    3.05
  -5   3   3    1.10    0.10
  -5   3   3    1.16    0.13
  -5   2   3   75.53    3.15
  -5   2   3   75.27    3.15
  -5   1   3   63.33    2.63
  -5   1   3   61.28    2.62
   5  -1  -3   61.77    2.62
   5  -1  -3   62.86    2.62
  -5   0   3   -0.08    0.13
  -5   0   3   -0.14    0.11
   5   0  -3   -0.13    0.12
   5   0  -3    0.03    0.12
  -5  -1   3   60.93    2.63
   5   1  -3   62.35    2.63
  -5  -2   3   76.24    3.25
   5   2  -3   76.51    3.25
  -5  -3   3    1.28    0.29
  -5  -3   3    1.40    0.33
   5   3  -3    1.18    0.28
  -5  -4   3   60.37    3.50
  -5  -4   3   60.54    2.64
   5   4  -3   59.52    2.63
  -5  -5   3    1.05    0.39
   5   5  -3    1.02    0.42
   5   6  -3    0.24    0.45
   5   7  -3    0.81    0.55
   5   8  -3   -0.40    0.57
  -5   8   2   -0.22    0.78
  -5   7   2    0.39    0.69
  -5   6   2    2.13    0.69
  -5   5   2    0.68    0.09
  -5   5   2    0.85    0.53
  -5   5   2    0.58    0.09
  -5   4   2    3.19    0.64
  -5   4   2    4.55    0.22
  -5   3   2   38.25    1.65
  -5   3   2   40.34    1.65
  -5   2   2    9.85    0.44
  -5   2   2    9.32    0.45
  -5   1   2   13.03    0.60
  -5   1   2   13.07    0.60
   5  -1  -2   13.09    0.60
   5  -1  -2   13.00    0.59
  -5   0   2  192.54    8.08
  -5   0   2  192.19    8.08
   5   0  -2  195.21    8.07
   5   0  -2  196.05    8.08
  -5  -1   2   12.56    0.62
  -5  -1   2   12.65    0.62
   5   1  -2   12.67    0.63
   5   1  -2   13.08    0.62
  -5  -2   2    9.14    0.52
  -5  -2   2   10.07    0.71
   5   2  -2    9.43    0.54
  -5  -3   2   40.09    2.33
  -5  -3   2   38.98    1.75
   5   3  -2   39.54    1.76
  -5  -4   2    5.03    0.49
  -5  -4   2    5.46    0.74
   5   4  -2    3.89    0.44
  -5  -5   2    0.67    0.34
   5   5  -2    0.55    0.35
   5   6  -2    2.84    0.47
   5   7  -2   -0.05    0.52
   5   8  -2   -0.10    0.60
  -5   8   1    1.09    0.76
  -5   7   1   -0.06    0.63
  -5   6   1    5.23    0.39
  -5   6   1    5.53    0.75
  -5   5   1    1.48    0.54
  -5   5   1    1.37    0.16
  -5   5   1    0.94    0.20
  -5   4   1   19.03    1.45
  -5   4   1   19.99    0.87
  -5   3   1    6.05    0.31
  -5   2   1   82.88    3.39
  -5   2   1   78.85    3.37
  -5   1   1  113.00    4.75
  -5   1   1  115.98    4.75
   5  -1  -1  113.89    4.75
   5  -1  -1  112.25    4.74
  -5   0   1   -0.08    0.11
  -5   0   1    0.09    0.12
   5   0  -1    0.00    0.11
   5   0  -1   -0.11    0.11
  -5  -1   1  111.74    4.77
  -5  -1   1  111.18    4.78
   5   1  -1  120.80    4.77
   5   1  -1  111.55    4.78
  -5  -2   1   82.00    4.57
  -5  -2   1   80.80    3.51
   5   2  -1   81.74    3.52
   5   2  -1   86.69    3.52
  -5  -3   1    6.96    0.69
  -5  -3   1    6.38    0.45
   5   3  -1    6.37    0.51
  -5  -4   1   21.21    1.53
  -5  -4   1   21.25    1.06
   5   4  -1   21.70    1.10
  -5  -5   1    1.22    0.34
   5   5  -1    1.81    0.42
   5   6  -1    7.32    0.75
   5   7  -1   -0.28    0.52
   5   8  -1    0.57    0.58
  -5   7   0    0.25    0.59
  -5   6   0   -0.23    0.27
  -5   6   0    0.40    0.50
  -5   5   0   36.80    2.19
  -5   5   0   32.93    1.48
  -5   5   0   31.82    1.51
  -5   4   0   16.83    1.31
  -5   4   0   17.09    0.82
  -5   3   0   76.25    3.21
  -5   2   0    0.06    0.12
   5  -2   0   -0.07    0.12
   5  -2   0    0.25    0.09
  -5   1   0  353.83   14.16
  -5   1   0  332.66   14.14
   5  -1   0  341.27   14.15
   5  -1   0  336.32   14.14
  -5   0   0   33.75    1.47
  -5   0   0   33.92    1.46
   5   0   0   33.49    1.46
   5   0   0   33.58    1.47
  -5  -1   0  346.65   14.45
   5   1   0  349.54   14.47
   5   1   0  347.86   14.45
  -5  -2   0    0.09    0.18
  -5  -2   0    0.24    0.22
   5   2   0    0.04    0.20
   5   2   0    0.15    0.17
  -5  -3   0   78.51    3.37
  -5  -3   0   79.90    4.44
   5   3   0   78.50    3.38
  -5  -4   0   17.53    0.89
   5   4   0   16.46    0.91
   5   4   0   18.31    1.30
  -5  -5   0   36.05    1.67
   5   5   0   37.54    1.71
   5   5   0   35.59    2.32
   5   6   0    0.54    0.44
   5   7   0    0.40    0.51
   5   8   0    0.15    0.57
  -5   7  -1   -0.67    0.34
  -5   7  -1    0.09    0.56
  -5   6  -1    2.05    0.52
  -5   6  -1    1.13    0.37
  -5   5  -1    3.35    0.51
  -5   5  -1    2.73    0.32
  -5   5  -1    2.12    0.37
  -5   4  -1   58.44    2.88
  -5   4  -1   70.06    3.78
  -5   4  -1   69.55    2.86
  -5   3  -1    0.42    0.18
  -5   3  -1   -0.29    0.21
   5  -3   1    0.17    0.09
   5  -3   1    0.16    0.07
  -5   2  -1   58.09    2.50
   5  -2   1   59.58    2.49
  -5   1  -1    8.68    0.44
   5  -1   1    8.78    0.45
  -5   0  -1    0.03    0.14
   5   0   1    0.01    0.15
   5   0   1    0.02    0.12
  -5  -1  -1    9.64    0.66
  -5  -1  -1    9.09    0.50
   5   1   1    9.32    0.53
   5   1   1    9.65    0.48
  -5  -2  -1   60.05    3.43
  -5  -2  -1   61.60    2.62
   5   2   1   61.76    2.64
  -5  -3  -1    0.04    0.24
  -5  -3  -1    0.16    0.30
   5   3   1    0.28    0.35
   5   3   1   -0.02    0.28
  -5  -4  -1   73.52    3.17
   5   4   1   74.13    3.21
   5   4   1   74.00    4.25
  -5  -5  -1    3.72    0.40
   5   5   1    3.47    0.49
   5   5   1    4.53    0.73
   5   6   1    2.66    0.74
   5   6   1    1.99    0.51
   5   7   1    0.00    0.51
   5   8   1   -0.09    0.56
  -5   7  -2    2.36    0.65
  -5   7  -2    1.50    0.45
  -5   6  -2   -0.71    0.38
  -5   6  -2    0.47    0.42
  -5   5  -2    3.62    0.40
  -5   5  -2    2.89    0.44
  -5   4  -2    4.45    0.46
  -5   4  -2    3.78    0.44
  -5   4  -2    5.60    0.64
  -5   3  -2   14.46    0.74
  -5   3  -2   13.57    0.77
   5  -3   2   13.67    0.65
  -5   2  -2   15.08    0.75
   5  -2   2   14.59    0.71
  -5   1  -2   39.25    1.70
  -5   0  -2    0.25    0.15
   5   0   2   -0.10    0.16
  -5  -1  -2   40.12    1.74
  -5  -1  -2   40.64    2.26
   5   1   2   39.03    1.76
  -5  -2  -2   15.15    0.76
  -5  -2  -2   15.44    1.03
   5   2   2   15.39    1.07
   5   2   2   15.27    0.79
  -5  -3  -2   14.23    1.06
  -5  -3  -2   14.30    0.73
   5   3   2   13.41    1.10
   5   3   2   13.97    0.77
  -5  -4  -2    5.67    0.49
   5   4   2    4.83    0.67
   5   4   2    5.17    0.50
  -5  -5  -2    4.36    0.43
   5   5   2    4.87    0.74
   5   5   2    5.05    0.54
   5   6   2   -0.02    0.44
   5   6   2    1.31    0.67
   5   7   2    2.82    0.84
   5   7   2    2.78    0.61
   5   8   2    0.23    0.57
  -5   7  -3   -0.30    0.46
  -5   6  -3    2.72    0.49
  -5   6  -3    1.78    0.50
  -5   5  -3    0.75    0.44
  -5   5  -3    1.95    0.38
  -5   4  -3   11.32    0.81
  -5   4  -3   10.81    0.76
  -5   4  -3    8.42    0.74
  -5   3  -3    5.81    0.57
  -5   3  -3    6.84    0.51
  -5   3  -3    5.96    0.57
  -5   2  -3    5.83    0.51
  -5   2  -3    6.90    0.43
  -5   1  -3    8.03    0.48
  -5   0  -3   -0.01    0.15
  -5   0  -3    0.18    0.18
  -5  -1  -3    8.16    0.47
  -5  -1  -3    7.96    0.62
   5   1   3    7.03    0.49
  -5  -2  -3    6.51    0.62
  -5  -2  -3    6.68    0.45
   5   2   3    5.98    0.48
   5   2   3    7.42    0.72
  -5  -3  -3    7.06    0.76
  -5  -3  -3    6.80    0.48
   5   3   3    6.42    0.53
   5   3   3    7.79    0.86
  -5  -4  -3   12.55    0.71
   5   4   3   13.06    1.21
   5   4   3   11.26    0.80
  -5  -5  -3    1.99    0.34
   5   5   3    1.74    0.41
   5   5   3    2.29    0.66
   5   6   3    2.92    0.53
   5   6   3    3.02    0.78
   5   7   3    0.62    0.55
   5   7   3    1.60    0.84
   5   8   3    1.28    0.63
  -5   7  -4    1.16    0.54
  -5   6  -4    4.13    0.62
  -5   6  -4    5.18    0.73
  -5   5  -4   11.51    0.84
  -5   5  -4    7.98    0.89
  -5   4  -4    0.29    0.22
  -5   4  -4   -1.23    0.40
  -5   4  -4   -0.16    0.32
  -5   3  -4   63.77    3.50
  -5   3  -4   66.27    2.84
  -5   3  -4   61.38    2.85
  -5   2  -4    9.55    0.61
  -5   2  -4    8.66    0.67
  -5   1  -4   14.03    0.78
  -5   1  -4   14.24    0.84
  -5   0  -4    8.64    0.52
  -5   0  -4    8.68    0.60
  -5  -1  -4   13.17    0.69
  -5  -1  -4   13.36    0.89
   5   1   4   13.76    0.94
  -5  -2  -4    9.03    0.76
  -5  -2  -4    8.87    0.54
   5   2   4    9.44    0.85
   5   2   4    8.13    0.58
  -5  -3  -4   68.28    3.85
  -5  -3  -4   66.27    2.88
   5   3   4   67.24    3.91
   5   3   4   65.84    2.93
  -5  -4  -4    0.28    0.28
   5   4   4    0.45    0.51
   5   4   4   -0.20    0.32
  -5  -5  -4   11.44    0.73
   5   5   4   11.59    1.37
   5   5   4   11.96    0.81
   5   6   4    4.99    0.63
   5   6   4    5.78    0.96
   5   7   4    1.64    0.90
   5   7   4    1.71    0.58
  -5   7  -5    0.32    0.59
  -5   6  -5    0.37    0.53
  -5   5  -5    6.09    0.61
  -5   5  -5    5.17    0.69
  -5   4  -5   48.59    2.60
  -5   4  -5   45.44    2.25
  -5   4  -5   46.70    2.25
  -5   3  -5   -0.31    0.45
  -5   2  -5   50.04    2.31
  -5   2  -5   51.21    2.74
  -5   1  -5    1.46    0.19
  -5   1  -5    1.87    0.34
  -5   0  -5   -0.12    0.26
  -5   0  -5    0.15    0.17
  -5  -1  -5    1.78    0.28
  -5  -1  -5    1.68    0.31
   5   1   5    1.47    0.34
  -5  -2  -5   50.29    2.91
  -5  -2  -5   49.65    2.21
   5   2   5   51.46    3.01
  -5  -3  -5    0.84    0.28
   5   3   5    0.76    0.38
   5   3   5    0.72    0.49
  -5  -4  -5   44.63    2.02
   5   4   5   44.72    2.08
   5   4   5   47.20    2.94
  -5  -5  -5    5.74    0.54
   5   5   5    5.58    0.61
   5   5   5    5.91    0.98
   5   6   5    0.13    0.50
   5   6   5    1.03    0.81
   5   7   5    0.37    0.57
   5   7   5    0.12    0.89
  -5   7  -6    0.89    0.65
  -5   6  -6    0.03    0.57
  -5   5  -6   -0.12    0.55
  -5   4  -6   -0.16    0.52
  -5   3  -6   49.37    2.34
  -5   2  -6    6.29    0.66
  -5   1  -6    2.09    0.43
  -5   1  -6    2.47    0.31
  -5   0  -6    5.34    0.49
  -5   0  -6    5.20    0.53
  -5  -1  -6    2.06    0.34
  -5  -1  -6    1.96    0.32
   5   1   6    1.94    0.39
  -5  -2  -6    7.00    0.53
  -5  -2  -6    6.87    0.78
   5   2   6    7.35    0.89
  -5  -3  -6   45.37    2.03
   5   3   6   47.29    2.91
   5   3   6   44.22    2.12
  -5  -4  -6   -0.02    0.31
   5   4   6   -0.13    0.42
   5   4   6    0.23    0.62
   5   5   6    0.67    0.75
   5   5   6    0.08    0.46
   5   6   6    0.11    0.51
   5   6   6    0.62    0.86
   5   7   6    0.08    0.58
  -5   7  -7    1.55    0.70
  -5   6  -7    2.20    0.72
  -5   5  -7    3.52    0.69
  -5   4  -7    2.46    0.60
  -5   3  -7   -0.06    0.57
  -5   2  -7   -0.59    0.44
  -5   1  -7    2.03    0.48
  -5   1  -7    1.77    0.22
  -5   0  -7   -0.41    0.36
  -5   0  -7   -0.06    0.21
  -5  -1  -7    2.28    0.39
  -5  -1  -7    1.84    0.35
   5   1   7    1.96    0.45
  -5  -2  -7    0.68    0.32
  -5  -2  -7    0.35    0.38
   5   2   7    0.39    0.46
  -5  -3  -7    0.86    0.32
   5   3   7    0.65    0.60
  -5  -4  -7    2.64    0.39
   5   4   7    2.02    0.48
   5   4   7    2.15    0.78
   5   5   7    3.15    0.59
   5   5   7    2.05    0.91
   5   6   7    1.66    0.99
   5   6   7    1.59    0.58
   5   7   7    0.08    0.59
  -5   7  -8    0.91    0.71
  -5   6  -8    2.13    0.75
  -5   5  -8   14.04    1.26
  -5   4  -8    6.87    0.85
  -5   3  -8    7.95    0.88
  -5   2  -8    7.27    0.76
  -5   1  -8   16.61    1.09
  -5   0  -8    3.65    0.51
  -5   0  -8    3.23    0.45
  -5  -1  -8   18.44    1.05
  -5  -1  -8   18.72    1.26
   5   1   8   17.51    1.36
  -5  -2  -8    7.19    0.62
  -5  -2  -8    7.26    0.79
   5   2   8    5.63    0.78
  -5  -3  -8    5.95    0.56
   5   3   8    4.09    0.85
  -5  -4  -8    5.49    0.52
   5   4   8    4.53    0.62
   5   4   8    4.10    0.94
   5   5   8    9.75    0.98
   5   5   8    8.97    1.31
   5   6   8    0.59    1.12
   5   6   8    0.69    0.61
   5   7   8    0.30    0.61
  -5   7  -9    0.79    0.77
  -5   6  -9    1.65    0.77
  -5   5  -9    6.00    0.83
  -5   4  -9   11.33    1.10
  -5   3  -9    0.48    0.59
  -5   2  -9   21.76    1.37
  -5   1  -9   -0.03    0.53
  -5   0  -9   -0.58    0.47
  -5   0  -9   -0.10    0.25
   5   0   9   -0.14    0.31
  -5  -1  -9    1.14    0.38
  -5  -1  -9    1.40    0.47
   5   1   9    0.99    0.46
  -5  -2  -9   18.72    1.04
   5   2   9   16.10    1.53
  -5  -3  -9    0.23    0.41
   5   3   9   -0.63    0.63
  -5  -4  -9    8.98    0.73
   5   4   9    5.93    1.15
   5   4   9    8.26    0.80
   5   5   9    3.11    1.12
   5   5   9    4.12    0.67
   5   6   9    0.02    0.61
   5   6   9   -0.75    1.08
   5   7   9   -0.21    0.68
  -5   6 -10    1.73    0.82
  -5   5 -10    0.63    0.77
  -5   4 -10    3.12    0.83
  -5   3 -10    1.71    0.70
  -5   2 -10    1.15    0.72
  -5   1 -10    4.41    0.73
  -5   0 -10   12.46    1.01
   5   0  10   10.51    0.97
  -5  -1 -10    3.96    0.60
   5   1  10    2.82    0.62
  -5  -2 -10    0.40    0.45
   5   2  10   -0.34    0.57
  -5  -3 -10    1.31    0.43
   5   3  10   -0.38    0.79
  -5  -4 -10    1.84    0.45
   5   4  10    0.19    0.93
   5   5  10   -0.48    0.59
   5   5  10   -1.64    0.98
   5   6  10    0.92    0.70
  -5   6 -11    4.03    0.96
  -5   5 -11    1.98    0.87
  -5   4 -11    3.40    0.80
  -5   3 -11    0.86    0.69
  -5   2 -11    0.28    0.65
  -5   1 -11    2.76    0.71
  -5   0 -11   -1.05    0.59
   5   0  11   -0.44    0.37
  -5  -1 -11    1.86    0.60
   5   1  11    1.52    0.58
  -5  -2 -11   -0.23    0.49
   5   2  11   -0.75    0.63
  -5  -3 -11   -0.10    0.44
   5   3  11   -1.59    0.72
  -5  -4 -11    1.43    0.49
   5   4  11    0.28    1.05
   5   5  11   -1.71    1.04
   5   5  11    0.11    0.74
   5   6  11    0.40    0.68
  -5   6 -12    4.34    0.99
  -5   5 -12    1.71    0.81
  -5   4 -12    1.51    0.79
  -5   3 -12    4.84    0.88
  -5   2 -12    0.34    0.72
  -5   1 -12    0.45    0.70
  -5   0 -12   16.20    1.25
   5   0  12   11.39    1.13
  -5  -1 -12   -0.63    0.59
   5   1  12   -0.66    0.53
  -5  -2 -12   -0.13    0.55
   5   2  12   -1.24    0.69
  -5  -3 -12    2.99    0.58
   5   3  12    0.78    0.96
   5   4  12   -1.38    0.94
   5   5  12   -2.35    1.18
   5   5  12   -1.15    0.70
   5   6  12   -0.44    0.80
  -5   5 -13    2.50    0.86
  -5   4 -13    3.53    0.96
  -5   3 -13    1.34    0.89
  -5   2 -13    2.60    0.82
  -5   1 -13    0.53    0.75
  -5   0 -13   -0.04    0.72
   5   0  13   -0.80    0.41
  -5  -1 -13   -0.93    0.64
   5   1  13   -0.68    0.54
  -5  -2 -13    0.61    0.62
   5   2  13   -0.53    0.77
  -5  -3 -13   -0.92    0.52
   5   3  13   -1.24    0.82
   5   4  13   -2.10    1.07
   5   5  13    0.07    0.94
  -5   5 -14    3.24    0.92
  -5   4 -14    3.89    1.00
  -5   3 -14    2.51    0.86
  -5   2 -14    1.63    0.81
  -5   1 -14    0.80    0.79
  -5   0 -14    0.54    0.76
  -5  -1 -14   -0.01    0.71
   5   1  14   -0.95    0.59
  -5  -2 -14   -0.70    0.65
   5   2  14   -1.12    0.76
  -5  -3 -14   -0.51    0.58
   5   3  14   -1.52    0.84
   5   5  14   -1.54    0.97
  -5   4 -15    2.78    0.91
  -5   3 -15    2.52    0.92
  -5   2 -15    2.31    0.89
  -5   1 -15    2.73    0.88
  -5   0 -15    0.17    0.79
  -5  -1 -15    1.43    0.82
   5   1  15   -0.02    0.69
  -5  -2 -15   -0.04    0.72
   5   2  15   -1.09    0.78
  -5  -3 -15   -0.66    0.68
   5   3  15   -1.82    0.96
  -5   4 -16    2.95    0.96
  -5   3 -16    1.59    0.90
  -5   2 -16    2.20    0.90
  -5   1 -16    2.04    0.93
  -5   0 -16    1.86    0.87
  -5  -1 -16    1.55    0.85
  -5  -2 -16    0.27    0.85
   5   2  16   -1.88    0.77
   5   3  16   -1.74    0.97
  -5   3 -17    2.46    0.95
  -5   2 -17    3.14    0.96
  -5   1 -17    1.95    0.92
  -5   0 -17    0.81    0.90
  -5  -1 -17    0.75    0.85
  -5  -2 -17    0.64    0.82
   5   3  17   -2.36    0.98
  -5   2 -18    2.63    0.99
  -5   1 -18    2.47    0.98
  -5   0 -18    2.68    0.98
  -5  -1 -18    1.24    0.90
  -5  -2 -18    0.85    0.96
  -6   1  21    1.30    1.09
  -6   0  21    1.03    1.02
   6   0 -21    1.43    0.74
  -6  -1  21    0.86    1.05
   6   1 -21    0.22    0.80
  -6   2  20    0.86    1.00
  -6   2  20    0.42    0.86
  -6   1  20    0.21    0.86
  -6   1  20    0.41    0.90
  -6   0  20    1.36    0.93
   6   0 -20    2.23    0.83
  -6  -1  20    0.81    0.93
   6   1 -20    2.00    0.90
  -6  -2  20    0.55    0.98
   6   2 -20    0.58    0.84
  -6   3  19    0.29    0.96
  -6   3  19    0.23    0.93
  -6   2  19    0.75    0.96
  -6   2  19    0.70    0.84
  -6   1  19    0.32    0.85
  -6   1  19    0.29    0.77
   6  -1 -19    1.39    0.70
  -6   0  19    0.04    0.85
   6   0 -19    1.17    0.70
  -6  -1  19    0.08    0.89
   6   1 -19    0.38    0.75
  -6  -2  19   -0.90    0.98
   6   2 -19    0.09    0.77
  -6  -3  19    0.90    0.99
   6   3 -19    0.48    0.84
  -6   4  18   -1.04    0.84
  -6   3  18    0.81    0.92
  -6   3  18    0.24    0.89
  -6   2  18    0.36    0.80
  -6   2  18   -0.26    0.76
  -6   1  18    0.88    0.68
  -6   1  18   -0.12    0.85
   6  -1 -18    1.40    0.67
  -6   0  18    3.67    0.92
   6   0 -18    4.45    0.76
  -6  -1  18    0.89    0.82
   6   1 -18    0.43    0.69
  -6  -2  18   -0.05    0.87
   6   2 -18    0.12    0.74
  -6  -3  18    0.11    0.87
   6   3 -18    0.82    0.80
  -6  -4  18    0.18    0.91
   6   4 -18   -0.17    0.85
  -6   4  17    0.18    1.02
  -6   4  17   -1.52    0.74
  -6   3  17    0.25    0.90
  -6   3  17    0.39    0.83
  -6   2  17    0.49    0.81
  -6   2  17    2.04    0.90
  -6   1  17    2.08    0.79
   6  -1 -17    3.34    0.64
  -6   0  17    0.23    0.74
   6   0 -17    0.48    0.62
  -6  -1  17    2.01    0.84
   6   1 -17    1.80    0.76
  -6  -2  17    0.67    0.81
   6   2 -17    0.49    0.70
  -6  -3  17   -0.55    0.83
   6   3 -17   -0.60    0.74
  -6  -4  17    0.13    0.96
   6   4 -17    0.40    0.82
   6   5 -17    0.02    0.84
  -6   4  16   -0.02    0.77
  -6   4  16    0.76    1.08
  -6   3  16    1.22    0.98
  -6   3  16    1.37    0.78
  -6   2  16    0.85    0.68
   6  -2 -16    0.93    0.52
  -6   1  16    0.73    0.68
   6  -1 -16    2.11    0.57
  -6   0  16    1.67    0.73
   6   0 -16    2.92    0.71
  -6  -1  16    1.02    0.75
   6   1 -16    0.80    0.58
  -6  -2  16   -0.02    0.69
   6   2 -16   -0.52    0.63
  -6  -3  16    0.34    0.73
   6   3 -16   -0.06    0.69
  -6  -4  16    0.03    0.81
   6   4 -16   -0.12    0.75
  -6  -5  16    0.70    0.86
   6   5 -16   -0.23    0.78
  -6   4  15    0.92    0.95
  -6   4  15   -0.47    0.65
  -6   3  15    0.88    0.82
  -6   3  15    0.10    0.69
  -6   2  15    4.31    0.81
   6  -2 -15    4.19    0.58
  -6   1  15    1.04    0.63
   6  -1 -15    2.64    0.61
  -6   0  15   -0.33    0.59
   6   0 -15   -0.03    0.49
  -6  -1  15    0.99    0.66
   6   1 -15    1.29    0.58
  -6  -2  15    2.31    0.73
   6   2 -15    1.92    0.63
  -6  -3  15   -0.28    0.68
   6   3 -15    0.38    0.63
  -6  -4  15    0.39    0.76
   6   4 -15   -0.02    0.67
  -6  -5  15    0.63    0.91
   6   5 -15    0.06    0.74
  -6   5  14    0.74    1.08
  -6   4  14    0.51    0.65
  -6   4  14    1.53    0.97
  -6   3  14    0.30    0.55
  -6   3  14    1.24    0.77
  -6   2  14    0.99    0.63
   6  -2 -14    1.10    0.45
  -6   1  14    2.94    0.65
   6  -1 -14    3.53    0.56
  -6   0  14   -0.03    0.52
   6   0 -14   -0.07    0.52
  -6  -1  14    2.88    0.66
   6   1 -14    2.29    0.58
  -6  -2  14    0.41    0.61
   6   2 -14    0.64    0.55
  -6  -3  14    0.31    0.66
   6   3 -14    0.18    0.57
  -6  -4  14    1.19    0.72
   6   4 -14    0.74    0.64
  -6  -5  14    1.99    0.82
   6   5 -14    1.09    0.71
   6   6 -14   -0.31    0.76
  -6   5  13   -0.03    0.94
  -6   4  13    1.00    0.88
  -6   4  13    0.40    0.61
  -6   3  13    1.17    0.59
  -6   2  13    0.68    0.55
   6  -2 -13    1.39    0.42
  -6   1  13    5.58    0.70
   6  -1 -13    8.80    0.84
  -6   0  13   -0.06    0.47
   6   0 -13   -0.14    0.42
  -6  -1  13    5.05    0.71
   6   1 -13    7.35    0.76
  -6  -2  13   -0.18    0.54
   6   2 -13    0.69    0.50
  -6  -3  13    0.87    0.60
   6   3 -13    0.56    0.51
  -6  -4  13    0.01    0.64
   6   4 -13    0.59    0.66
  -6  -5  13    1.01    0.82
   6   5 -13    0.58    0.64
   6   6 -13    0.52    0.80
  -6   5  12   -0.16    0.90
  -6   4  12    1.77    0.86
  -6   4  12    0.46    0.50
   6  -3 -12    5.43    0.49
  -6   2  12   10.49    0.96
   6  -2 -12   12.16    0.82
  -6   1  12    0.85    0.43
   6  -1 -12    1.08    0.45
  -6   0  12    0.96    0.46
   6   0 -12    0.90    0.45
  -6  -1  12    1.15    0.49
   6   1 -12    0.20    0.40
  -6  -2  12   11.26    0.96
   6   2 -12    9.74    0.84
  -6  -3  12    6.52    0.80
   6   3 -12    8.89    0.82
  -6  -4  12    0.23    0.60
   6   4 -12   -0.04    0.58
  -6  -5  12    0.45    0.65
   6   5 -12    0.71    0.68
   6   6 -12    0.08    0.67
  -6   6  11   -0.53    0.97
  -6   5  11    0.30    0.90
  -6   4  11    3.54    0.59
  -6   4  11    4.64    0.99
  -6   3  11    0.96    0.44
   6  -3 -11    0.04    0.22
  -6   2  11   15.46    1.06
   6  -2 -11   17.30    0.97
  -6   1  11    0.63    0.39
   6  -1 -11    0.89    0.35
  -6   0  11    0.55    0.43
   6   0 -11    0.07    0.34
  -6  -1  11    0.71    0.42
   6   1 -11    0.68    0.37
  -6  -2  11   14.40    1.03
   6   2 -11   14.80    0.93
  -6  -3  11    0.57    0.50
   6   3 -11    0.59    0.44
  -6  -4  11    2.37    0.50
  -6  -4  11    3.34    0.72
   6   4 -11    4.11    0.58
  -6  -5  11    0.29    0.60
   6   5 -11    0.09    0.60
   6   6 -11    0.15    0.60
   6   7 -11   -0.12    0.78
  -6   6  10   -0.68    0.89
  -6   5  10    3.07    1.01
  -6   4  10    1.10    0.81
  -6   4  10    0.29    0.41
  -6   3  10   17.80    1.03
  -6   3  10   19.67    1.08
   6  -3 -10   16.21    0.83
  -6   2  10    7.67    0.69
   6  -2 -10    8.48    0.62
  -6   1  10    0.32    0.35
   6  -1 -10    0.40    0.34
  -6   0  10    0.65    0.35
   6   0 -10    0.27    0.29
  -6  -1  10    0.47    0.38
   6   1 -10    0.01    0.31
  -6  -2  10    8.35    0.76
   6   2 -10    7.92    0.67
  -6  -3  10   20.86    1.26
   6   3 -10   21.74    1.18
  -6  -4  10   -0.10    0.50
  -6  -4  10   -0.40    0.37
   6   4 -10    0.38    0.44
  -6  -5  10    3.95    0.71
   6   5 -10    4.25    0.63
   6   6 -10    1.71    0.68
   6   7 -10    0.39    0.66
  -6   6   9   -0.71    0.83
  -6   5   9    0.38    0.79
  -6   4   9    4.56    0.53
  -6   4   9    4.60    0.93
  -6   3   9    1.38    0.34
  -6   3   9    0.35    0.31
  -6   2   9    1.57    0.35
  -6   2   9    2.12    0.35
   6  -2  -9    2.44    0.33
  -6   1   9   11.15    0.74
   6  -1  -9   11.47    0.69
  -6   0   9    0.25    0.29
   6   0  -9    0.01    0.25
  -6  -1   9   11.45    0.72
   6   1  -9   12.01    0.72
  -6  -2   9    2.03    0.43
   6   2  -9    2.51    0.39
  -6  -3   9    1.73    0.45
   6   3  -9    1.10    0.39
  -6  -4   9    4.99    0.63
  -6  -4   9    4.59    0.60
   6   4  -9    6.40    0.67
  -6  -5   9    0.96    0.54
   6   5  -9    0.82    0.55
   6   6  -9    0.32    0.54
   6   7  -9    0.18    0.61
  -6   7   8    1.47    0.95
  -6   6   8    0.45    0.83
  -6   5   8   -0.22    0.73
  -6   4   8    1.17    0.71
  -6   4   8    0.58    0.25
  -6   4   8    1.29    0.34
  -6   3   8    0.14    0.24
  -6   3   8    0.79    0.28
   6  -3  -8    0.64    0.11
  -6   2   8    0.34    0.25
  -6   2   8   -0.23    0.23
   6  -2  -8    0.12    0.24
  -6   1   8   20.96    1.00
  -6   1   8   19.60    0.99
   6  -1  -8   19.57    0.98
  -6   0   8    0.77    0.27
   6   0  -8    1.03    0.26
  -6  -1   8   21.30    1.09
   6   1  -8   21.54    1.04
  -6  -2   8    0.55    0.33
   6   2  -8    0.46    0.30
  -6  -3   8    0.98    0.38
   6   3  -8    0.47    0.33
  -6  -4   8    1.05    0.45
  -6  -4   8    1.07    0.43
   6   4  -8    1.76    0.43
  -6  -5   8    0.40    0.53
   6   5  -8    0.18    0.44
   6   6  -8    0.93    0.52
   6   7  -8    1.25    0.61
  -6   7   7    1.17    0.95
  -6   6   7    1.31    0.83
  -6   5   7   -0.13    0.78
  -6   5   7    0.20    0.17
  -6   4   7   25.08    1.05
  -6   4   7   20.15    1.13
  -6   3   7    0.51    0.20
  -6   3   7    0.88    0.22
  -6   2   7   46.17    2.03
  -6   2   7   47.97    2.03
   6  -2  -7   45.22    2.03
  -6   1   7    0.13    0.20
  -6   1   7    0.15    0.21
   6  -1  -7    0.14    0.20
  -6   0   7    0.14    0.22
   6   0  -7   -0.02    0.23
  -6  -1   7    0.29    0.26
   6   1  -7    0.10    0.24
  -6  -2   7   46.13    2.12
   6   2  -7   47.92    2.09
  -6  -3   7    1.11    0.36
   6   3  -7    0.62    0.34
  -6  -4   7   28.07    1.44
  -6  -4   7   27.94    1.83
   6   4  -7   27.59    1.38
  -6  -5   7   -0.09    0.49
   6   5  -7    0.55    0.48
   6   6  -7    2.17    0.54
   6   7  -7    0.33    0.55
  -6   7   6    0.46    0.81
  -6   6   6    0.66    0.77
  -6   5   6   31.28    1.32
  -6   4   6    5.60    0.45
  -6   4   6    6.66    0.36
  -6   3   6   58.20    2.43
  -6   3   6   55.90    2.43
  -6   2   6    5.18    0.34
  -6   2   6    4.85    0.36
   6  -2  -6    4.15    0.35
  -6   1   6   56.88    2.45
   6  -1  -6   57.22    2.44
  -6   0   6    1.71    0.25
   6   0  -6    2.01    0.23
  -6  -1   6   58.51    2.54
   6   1  -6   58.41    2.53
  -6  -2   6    4.99    0.47
   6   2  -6    4.88    0.45
  -6  -3   6   58.61    3.40
  -6  -3   6   60.54    2.66
   6   3  -6   60.10    2.63
  -6  -4   6    7.60    0.66
  -6  -4   6    6.84    0.88
   6   4  -6    7.17    0.63
  -6  -5   6   32.76    1.69
   6   5  -6   32.75    1.61
   6   6  -6    0.42    0.47
   6   7  -6   -0.01    0.59
  -6   7   5    0.69    0.78
  -6   6   5    1.74    0.77
  -6   5   5   -0.22    0.69
  -6   4   5   17.84    0.85
  -6   4   5   19.73    0.82
  -6   3   5   13.18    0.62
  -6   3   5   13.24    0.61
  -6   2   5   17.67    0.83
  -6   2   5   18.35    0.84
   6  -2  -5   18.96    0.81
  -6   1   5   21.12    0.96
  -6   1   5   20.40    0.96
   6  -1  -5   21.50    0.95
  -6   0   5    0.10    0.15
  -6   0   5    0.09    0.17
   6   0  -5   -0.08    0.16
  -6  -1   5   21.33    1.02
   6   1  -5   21.75    1.01
  -6  -2   5   17.98    0.92
   6   2  -5   18.65    0.92
  -6  -3   5   12.97    0.98
  -6  -3   5   13.57    0.77
   6   3  -5   13.00    0.76
  -6  -4   5   20.42    1.11
  -6  -4   5   21.09    1.44
   6   4  -5   19.63    1.07
  -6  -5   5    0.79    0.44
   6   5  -5    0.52    0.40
   6   6  -5    1.12    0.47
   6   7  -5   -0.29    0.50
   6   8  -5   -0.59    0.62
  -6   8   4   -0.44    0.78
  -6   7   4    0.36    0.80
  -6   6   4    1.97    0.75
  -6   5   4    0.33    0.61
  -6   4   4    1.25    0.14
  -6   4   4    1.37    0.14
  -6   3   4   16.93    0.74
  -6   3   4   16.61    0.75
  -6   2   4    8.96    0.44
  -6   2   4    9.09    0.44
   6  -2  -4    8.26    0.40
  -6   1   4    0.42    0.16
  -6   1   4    0.38    0.13
   6  -1  -4    0.41    0.13
  -6   0   4  121.85    5.20
  -6   0   4  125.39    5.20
   6   0  -4  124.46    5.20
  -6  -1   4    0.40    0.19
   6   1  -4    0.27    0.20
  -6  -2   4    8.97    0.54
   6   2  -4    8.06    0.54
  -6  -3   4   17.32    0.90
  -6  -3   4   17.21    1.19
   6   3  -4   17.57    0.91
  -6  -4   4    0.81    0.32
  -6  -4   4    0.88    0.41
   6   4  -4    0.82    0.36
  -6  -5   4   -0.41    0.39
   6   5  -4   -0.28    0.43
   6   6  -4    1.45    0.52
   6   7  -4   -0.28    0.54
   6   8  -4   -0.53    0.60
  -6   8   3    0.74    0.78
  -6   7   3    0.68    0.70
  -6   6   3    1.26    0.71
  -6   5   3    2.91    0.74
  -6   4   3   35.58    1.49
  -6   3   3    1.84    0.19
  -6   3   3    1.73    0.18
  -6   2   3   81.79    3.36
  -6   2   3   83.86    3.37
   6  -2  -3   75.47    3.34
  -6   1   3   37.07    1.64
  -6   1   3   38.85    1.65
   6  -1  -3   38.86    1.64
  -6   0   3   -0.02    0.13
  -6   0   3   -0.04    0.15
   6   0  -3   -0.03    0.15
  -6  -1   3   38.04    1.68
   6   1  -3   38.80    1.69
  -6  -2   3   80.67    3.52
   6   2  -3   84.60    3.53
  -6  -3   3    1.76    0.39
  -6  -3   3    1.86    0.33
   6   3  -3    1.32    0.31
  -6  -4   3   40.39    2.44
  -6  -4   3   38.89    1.81
   6   4  -3   38.40    1.80
  -6  -5   3    4.21    0.49
   6   5  -3    3.87    0.49
   6   6  -3    0.61    0.51
   6   7  -3    0.71    0.56
   6   8  -3   -0.04    0.61
  -6   8   2   -0.69    0.79
  -6   7   2    1.74    0.75
  -6   6   2    2.64    0.73
  -6   5   2   20.55    1.67
  -6   5   2   20.20    0.86
  -6   5   2   19.92    0.85
  -6   4   2    0.80    0.12
  -6   3   2  121.92    4.98
  -6   3   2  117.03    4.97
  -6   2   2   31.91    1.34
  -6   2   2   31.77    1.35
   6  -2  -2   29.80    1.32
  -6   1   2   20.13    0.92
  -6   1   2   20.38    0.92
   6  -1  -2   20.87    0.91
   6  -1  -2   20.94    0.92
  -6   0   2   61.68    2.64
  -6   0   2   61.52    2.63
   6   0  -2   62.56    2.63
  -6  -1   2   20.76    0.96
   6   1  -2   20.54    0.96
  -6  -2   2   31.61    1.88
  -6  -2   2   32.74    1.44
   6   2  -2   31.28    1.44
  -6  -3   2  119.89    5.13
  -6  -3   2  123.06    6.69
   6   3  -2  120.57    5.13
  -6  -4   2    1.05    0.30
   6   4  -2    0.40    0.37
  -6  -5   2   21.00    1.14
   6   5  -2   22.14    1.15
   6   6  -2    2.96    0.56
   6   7  -2    2.20    0.54
   6   8  -2   -0.35    0.60
  -6   7   1    0.32    0.62
  -6   6   1    0.45    0.56
  -6   6   1    0.27    0.15
  -6   5   1    0.19    0.15
  -6   5   1    0.31    0.49
  -6   5   1   -0.01    0.15
  -6   4   1   10.84    0.52
  -6   4   1   11.82    0.58
  -6   4   1    8.08    1.10
  -6   3   1   25.74    1.11
  -6   2   1   49.22    2.15
  -6   2   1   51.45    2.16
   6  -2  -1   51.85    2.15
  -6   1   1   79.46    3.29
  -6   1   1   77.43    3.28
   6  -1  -1   76.93    3.28
  -6   0   1    0.01    0.15
  -6   0   1    0.24    0.14
   6   0  -1   -0.06    0.15
  -6  -1   1   78.91    3.32
   6   1  -1   77.78    3.33
  -6  -2   1   49.12    2.14
  -6  -2   1   50.02    2.80
   6   2  -1   48.57    2.15
  -6  -3   1   26.44    1.26
  -6  -3   1   26.93    1.68
   6   3  -1   26.52    1.26
  -6  -4   1   10.73    0.66
   6   4  -1   11.00    0.76
  -6  -5   1   -0.02    0.34
   6   5  -1   -0.21    0.37
   6   6  -1   -0.06    0.48
   6   7  -1    0.61    0.56
   6   8  -1   -0.36    0.61
  -6   7   0    1.27    0.63
  -6   6   0    0.89    0.25
  -6   6   0    1.36    0.54
  -6   5   0    0.05    0.45
  -6   5   0   -0.30    0.22
  -6   5   0   -0.44    0.20
  -6   4   0    0.64    0.24
  -6   4   0    0.16    0.43
  -6   4   0    0.68    0.20
  -6   3   0    1.40    0.19
  -6   2   0  184.93    7.84
   6  -2   0  191.98    7.84
  -6   1   0    1.15    0.18
  -6   1   0    0.87    0.15
   6  -1   0    0.97    0.17
  -6   0   0  234.14    9.71
  -6   0   0  231.00    9.70
   6   0   0  233.97    9.71
  -6  -1   0    0.92    0.20
   6   1   0    0.82    0.22
  -6  -2   0  197.93   10.92
  -6  -2   0  202.01    8.41
   6   2   0  203.93    8.43
  -6  -3   0    1.85    0.39
  -6  -3   0    1.61    0.28
   6   3   0    1.54    0.32
  -6  -4   0    0.63    0.30
   6   4   0    0.37    0.37
  -6  -5   0   -0.16    0.32
   6   5   0   -0.41    0.36
   6   6   0    0.86    0.51
   6   7   0    1.04    0.58
   6   8   0   -0.07    0.64
  -6   7  -1    1.34    0.34
  -6   7  -1    1.58    0.60
  -6   6  -1    0.67    0.49
  -6   6  -1   -0.11    0.31
  -6   5  -1    3.59    0.40
  -6   5  -1    4.56    0.49
  -6   5  -1    6.23    0.81
  -6   4  -1   10.71    0.69
  -6   4  -1   11.37    0.65
  -6   4  -1   10.96    1.02
  -6   3  -1    5.82    0.43
  -6   3  -1    7.19    0.43
  -6   2  -1   28.57    1.30
   6  -2   1   30.76    1.30
  -6   1  -1   10.76    0.55
   6  -1   1   11.57    0.58
  -6   0  -1    0.13    0.16
   6   0   1   -0.10    0.17
  -6  -1  -1   12.21    0.82
  -6  -1  -1   12.01    0.61
   6   1   1   11.10    0.63
  -6  -2  -1   32.47    1.89
  -6  -2  -1   31.06    1.42
   6   2   1   31.23    1.45
  -6  -3  -1    5.92    0.46
  -6  -3  -1    5.63    0.68
   6   3   1    5.41    0.50
  -6  -4  -1   12.77    0.75
   6   4   1   12.43    0.78
  -6  -5  -1    6.13    0.58
   6   5   1    6.48    0.62
   6   5   1    7.39    1.03
   6   6   1    0.04    0.50
   6   7   1    1.64    0.59
   6   8   1   -0.47    0.61
  -6   7  -2   -0.17    0.39
  -6   6  -2    1.42    0.48
  -6   6  -2    0.62    0.40
  -6   5  -2    5.71    0.64
  -6   5  -2    7.78    0.79
  -6   4  -2    7.26    0.61
  -6   4  -2    7.40    0.61
  -6   4  -2    7.47    0.79
   6  -4   2    8.24    0.36
  -6   3  -2   25.38    1.14
  -6   3  -2   23.93    1.13
   6  -3   2   22.48    1.06
  -6   2  -2    0.80    0.21
   6  -2   2    0.94    0.20
  -6   1  -2   34.50    1.54
   6  -1   2   35.69    1.56
  -6   0  -2   39.62    1.75
   6   0   2   40.73    1.78
  -6  -1  -2   35.95    2.02
  -6  -1  -2   35.07    1.55
   6   1   2   34.14    1.58
  -6  -2  -2    0.81    0.29
  -6  -2  -2    0.80    0.25
   6   2   2    0.69    0.27
  -6  -3  -2   23.61    1.55
  -6  -3  -2   23.76    1.13
   6   3   2   24.50    1.60
   6   3   2   22.70    1.16
  -6  -4  -2    8.09    0.62
   6   4   2    9.33    1.04
   6   4   2    7.54    0.64
  -6  -5  -2    7.69    0.61
   6   5   2    6.75    0.91
   6   5   2    8.31    0.76
   6   6   2    1.36    0.71
   6   6   2    0.95    0.51
   6   7   2    0.67    0.56
   6   8   2    0.58    0.66
  -6   7  -3   -0.12    0.45
  -6   6  -3    0.06    0.40
  -6   6  -3   -0.65    0.44
  -6   5  -3   -0.22    0.42
  -6   5  -3    1.11    0.35
  -6   4  -3    9.31    0.77
  -6   4  -3    8.15    0.66
  -6   4  -3    8.06    0.72
  -6   3  -3   39.33    1.75
  -6   3  -3   37.77    1.74
   6  -3   3   36.76    1.66
  -6   2  -3   67.16    2.91
  -6   2  -3   67.78    2.92
  -6   1  -3   58.11    2.50
  -6   0  -3    0.07    0.20
  -6   0  -3   -0.02    0.18
   6   0   3   -0.23    0.21
  -6  -1  -3   60.94    3.34
  -6  -1  -3   60.04    2.57
   6   1   3   58.09    2.60
  -6  -2  -3   67.76    3.73
  -6  -2  -3   66.12    2.84
   6   2   3   64.14    2.88
  -6  -3  -3   36.72    1.68
  -6  -3  -3   37.03    2.27
   6   3   3   36.74    1.72
   6   3   3   38.26    2.33
  -6  -4  -3    9.06    0.62
   6   4   3    9.37    0.70
   6   4   3   10.24    1.11
  -6  -5  -3    0.95    0.36
   6   5   3    1.22    0.65
   6   5   3    1.21    0.48
   6   6   3    0.38    0.52
   6   6   3    1.10    0.74
   6   7   3    0.70    0.79
   6   7   3    0.45    0.57
  -6   7  -4   -0.88    0.52
  -6   6  -4    2.21    0.57
  -6   5  -4   -0.16    0.49
  -6   5  -4    0.89    0.31
  -6   4  -4    0.40    0.33
  -6   4  -4   -0.61    0.41
  -6   4  -4    0.16    0.23
   6  -4   4    0.25    0.21
  -6   3  -4    1.56    0.31
  -6   3  -4    1.05    0.39
  -6   2  -4   84.97    3.66
  -6   1  -4   -0.05    0.24
  -6   0  -4  197.91    8.42
  -6   0  -4  204.18   10.86
  -6  -1  -4    0.03    0.24
  -6  -1  -4   -0.07    0.24
  -6  -2  -4   83.32    3.55
  -6  -2  -4   83.81    4.63
   6   2   4   84.36    4.69
   6   2   4   79.94    3.58
  -6  -3  -4    0.95    0.30
   6   3   4    1.30    0.35
   6   3   4    1.51    0.49
  -6  -4  -4    0.14    0.32
   6   4   4   -0.21    0.40
   6   4   4    0.46    0.56
  -6  -5  -4    1.18    0.36
   6   5   4    0.92    0.43
   6   5   4    1.38    0.70
   6   6   4    2.96    0.89
   6   6   4    2.66    0.60
   6   7   4   -0.16    0.59
   6   7   4    0.19    0.87
  -6   7  -5    0.81    0.61
  -6   6  -5   -1.38    0.56
  -6   5  -5    2.17    0.59
  -6   5  -5    3.92    0.52
  -6   4  -5    0.24    0.18
  -6   4  -5   -1.26    0.47
  -6   3  -5   -0.59    0.42
  -6   3  -5    0.00    0.15
  -6   2  -5    8.84    0.69
  -6   1  -5   52.69    2.31
  -6   1  -5   50.83    2.85
  -6   0  -5   -0.01    0.20
  -6   0  -5    0.06    0.27
  -6  -1  -5   48.65    2.78
  -6  -1  -5   48.97    2.16
  -6  -2  -5    9.51    0.81
  -6  -2  -5    8.87    0.60
   6   2   5    9.80    0.95
   6   2   5    8.03    0.66
  -6  -3  -5    0.00    0.28
   6   3   5    0.13    0.54
   6   3   5   -0.06    0.34
  -6  -4  -5    0.46    0.31
   6   4   5    0.31    0.44
   6   4   5    0.80    0.59
  -6  -5  -5    3.63    0.45
   6   5   5    4.33    0.94
   6   5   5    3.61    0.60
   6   6   5    1.00    0.80
   6   6   5    0.40    0.49
   6   7   5    2.05    0.65
  -6   7  -6   -0.92    0.64
  -6   6  -6    2.48    0.68
  -6   5  -6   -0.36    0.57
  -6   4  -6    5.17    0.72
  -6   3  -6    5.44    0.68
  -6   2  -6    7.42    0.45
  -6   2  -6    5.71    0.61
  -6   1  -6    3.06    0.46
  -6   1  -6    3.63    0.37
  -6   0  -6    0.41    0.33
  -6   0  -6    0.55    0.23
  -6  -1  -6    3.22    0.40
  -6  -1  -6    2.90    0.41
  -6  -2  -6    7.13    0.63
  -6  -2  -6    6.75    0.75
   6   2   6    8.20    0.94
  -6  -3  -6    5.58    0.59
   6   3   6    5.08    0.76
   6   3   6    5.08    0.54
  -6  -4  -6    5.92    0.60
   6   4   6    5.98    0.64
   6   4   6    4.65    0.88
   6   5   6    0.23    0.76
   6   5   6   -0.22    0.52
   6   6   6    1.72    0.95
   6   6   6    2.24    0.57
   6   7   6    0.28    0.62
  -6   7  -7   -0.26    0.66
  -6   6  -7   -0.05    0.69
  -6   5  -7    1.32    0.67
  -6   4  -7   -0.83    0.54
  -6   3  -7    9.98    0.89
  -6   2  -7    0.84    0.50
  -6   1  -7   34.95    1.73
  -6   1  -7   35.11    1.98
  -6   0  -7   -0.09    0.23
  -6   0  -7    0.10    0.37
  -6  -1  -7   33.96    1.62
  -6  -1  -7   33.92    2.06
   6   1   7   34.51    2.14
  -6  -2  -7    1.56    0.42
  -6  -2  -7    1.37    0.37
   6   2   7    2.30    0.61
  -6  -3  -7   10.66    0.70
   6   3   7    8.47    0.80
   6   3   7   10.38    1.37
  -6  -4  -7    0.19    0.38
   6   4   7    0.71    0.73
   6   4   7    0.11    0.51
   6   5   7    0.76    0.87
   6   5   7    1.06    0.52
   6   6   7   -0.52    0.60
   6   6   7    0.55    1.06
   6   7   7    0.33    0.63
  -6   7  -8    0.39    0.77
  -6   6  -8    1.16    0.73
  -6   5  -8    0.31    0.71
  -6   4  -8    0.38    0.69
  -6   3  -8   -0.83    0.55
  -6   2  -8   35.63    1.86
  -6   1  -8   -0.54    0.48
  -6   1  -8    0.16    0.20
  -6   0  -8   46.65    2.67
  -6   0  -8   46.92    2.21
  -6  -1  -8    0.33    0.42
  -6  -1  -8    0.30    0.30
   6   1   8    0.26    0.39
  -6  -2  -8   38.83    1.84
   6   2   8   38.94    2.58
  -6  -3  -8   -0.05    0.36
   6   3   8   -0.37    0.66
  -6  -4  -8    0.09    0.39
   6   4   8   -0.08    0.77
   6   4   8    0.15    0.51
   6   5   8   -0.44    0.96
   6   5   8    0.00    0.53
   6   6   8   -0.39    0.63
   6   6   8   -0.40    1.01
   6   7   8   -0.09    0.66
  -6   6  -9    0.64    0.75
  -6   5  -9    2.16    0.73
  -6   4  -9    0.43    0.74
  -6   3  -9    0.49    0.62
  -6   2  -9    1.05    0.62
  -6   1  -9   11.01    1.00
  -6   0  -9    0.10    0.28
  -6   0  -9   -0.32    0.51
  -6  -1  -9   11.79    0.98
  -6  -1  -9   12.14    0.91
   6   1   9    9.99    1.05
  -6  -2  -9    1.74    0.47
   6   2   9    0.94    0.64
  -6  -3  -9    0.07    0.41
   6   3   9   -0.70    0.67
  -6  -4  -9    0.66    0.44
   6   4   9   -0.70    0.79
   6   4   9   -0.26    0.55
   6   5   9   -0.65    0.97
   6   5   9    0.95    0.61
   6   6   9   -0.20    0.59
  -6   6 -10    1.71    0.85
  -6   5 -10    0.92    0.73
  -6   4 -10    1.78    0.74
  -6   3 -10    1.38    0.71
  -6   2 -10    1.20    0.67
  -6   1 -10   -0.36    0.60
  -6   0 -10    0.42    0.57
  -6  -1 -10    0.50    0.37
  -6  -1 -10    0.03    0.53
   6   1  10   -0.32    0.49
  -6  -2 -10    0.52    0.49
   6   2  10   -0.07    0.64
  -6  -3 -10    1.26    0.53
   6   3  10   -0.13    0.72
  -6  -4 -10    1.11    0.49
   6   4  10    0.68    0.73
   6   4  10   -0.28    0.86
   6   5  10   -1.89    0.98
   6   5  10    0.05    0.63
   6   6  10   -0.08    0.65
  -6   6 -11    1.83    0.91
  -6   5 -11    1.90    0.92
  -6   4 -11    1.61    0.79
  -6   3 -11    4.90    0.87
  -6   2 -11   -0.01    0.69
  -6   1 -11    3.89    0.81
  -6   0 -11   -0.72    0.62
  -6  -1 -11    4.95    0.72
   6   1  11    2.87    0.67
  -6  -2 -11    0.17    0.59
   6   2  11   -0.82    0.66
  -6  -3 -11    4.61    0.67
   6   3  11    1.75    0.88
  -6  -4 -11    0.11    0.45
   6   4  11   -2.14    0.85
   6   5  11   -1.42    1.08
   6   5  11    0.19    0.72
   6   6  11    0.03    0.81
  -6   5 -12    1.59    0.85
  -6   4 -12    1.69    0.91
  -6   3 -12    0.74    0.89
  -6   2 -12    3.45    0.86
  -6   1 -12    0.07    0.73
  -6   0 -12    3.07    0.79
  -6  -1 -12   -0.14    0.63
   6   1  12   -0.71    0.55
  -6  -2 -12    2.42    0.72
   6   2  12    1.07    0.78
  -6  -3 -12   -0.56    0.53
   6   3  12   -2.20    0.83
   6   4  12   -1.85    0.95
   6   5  12   -0.37    0.77
   6   5  12   -2.90    1.07
  -6   5 -13    2.87    1.03
  -6   4 -13    1.87    0.87
  -6   3 -13    0.69    0.82
  -6   2 -13    1.95    0.86
  -6   1 -13    1.21    0.83
  -6   0 -13   -0.79    0.71
  -6  -1 -13    0.24    0.71
   6   1  13   -0.15    0.62
  -6  -2 -13    0.27    0.65
   6   2  13   -1.29    0.75
  -6  -3 -13   -0.09    0.57
   6   3  13   -1.40    0.81
   6   4  13   -1.63    0.96
   6   5  13   -1.05    0.93
  -6   5 -14    2.69    0.95
  -6   4 -14    3.04    1.03
  -6   3 -14    3.07    0.91
  -6   2 -14    1.15    0.85
  -6   1 -14    0.43    0.85
  -6   0 -14    0.34    0.82
  -6  -1 -14    0.31    0.75
   6   1  14   -0.89    0.61
  -6  -2 -14   -0.82    0.77
  -6  -3 -14   -0.17    0.63
   6   3  14   -1.71    0.85
   6   4  14   -2.86    1.10
   6   5  14   -0.71    1.05
  -6   4 -15    2.16    0.95
  -6   3 -15    3.14    0.97
  -6   2 -15    1.66    0.91
  -6   1 -15    2.15    0.94
  -6   0 -15    0.27    0.84
  -6  -1 -15    0.27    0.84
  -6  -2 -15   -0.73    0.84
  -6  -3 -15    0.48    0.77
   6   3  15   -2.47    0.95
   6   4  15   -2.99    1.15
  -6   3 -16    3.41    0.99
  -6   2 -16    2.18    0.97
  -6   1 -16    1.76    0.95
  -6   0 -16    1.72    0.93
  -6  -1 -16    0.64    1.00
  -6  -2 -16   -0.29    0.77
   6   3  16   -2.40    1.04
  -6   2 -17    2.46    0.97
  -6   1 -17    2.05    1.08
  -6   0 -17    1.60    0.95
  -6  -1 -17    1.04    0.92
  -6  -2 -17   -0.45    0.83
  -6   1 -18    2.27    1.02
  -6   0 -18    2.49    1.02
  -6  -1 -18    1.71    0.99
  -7   0  21    0.84    0.99
   7   0 -21    1.84    0.85
   7   1 -21    1.95    0.85
  -7   2  20    0.24    0.86
  -7   2  20    1.03    0.99
  -7   1  20   -0.36    0.87
  -7   1  20    1.26    0.85
  -7   0  20    1.66    0.93
   7   0 -20    2.15    0.75
  -7  -1  20   -0.21    0.89
   7   1 -20    0.53    0.79
  -7  -2  20   -0.24    0.96
   7   2 -20    0.77    0.85
  -7   3  19    0.59    0.82
  -7   2  19    0.97    0.86
  -7   2  19    0.70    0.82
  -7   1  19    0.20    0.93
   7  -1 -19    0.79    0.70
  -7   0  19   -0.42    0.82
   7   0 -19    1.05    0.77
  -7  -1  19    0.29    0.89
   7   1 -19    1.76    0.85
  -7  -2  19    0.23    0.90
   7   2 -19    0.41    0.78
  -7  -3  19    0.59    0.96
   7   3 -19    0.13    0.81
  -7   4  18   -0.06    0.81
  -7   3  18    1.58    0.80
  -7   3  18    2.74    1.01
  -7   2  18    0.69    0.85
  -7   2  18    1.64    0.88
  -7   1  18    0.02    0.74
   7  -1 -18    2.01    0.67
  -7   0  18   -0.10    0.76
   7   0 -18    0.15    0.65
  -7  -1  18   -0.08    0.80
   7   1 -18    0.03    0.66
  -7  -2  18    0.12    0.83
   7   2 -18    0.14    0.72
  -7  -3  18    0.43    0.85
   7   3 -18    0.96    0.80
  -7  -4  18   -0.30    0.88
   7   4 -18    0.06    0.83
  -7   4  17    0.06    0.77
  -7   3  17    0.15    0.87
  -7   3  17    1.02    0.78
  -7   2  17    0.52    0.70
  -7   1  17   -0.34    0.68
   7  -1 -17    0.95    0.62
  -7   0  17   -0.38    0.67
   7   0 -17    0.01    0.59
  -7  -1  17    0.13    0.73
   7   1 -17    0.16    0.62
  -7  -2  17    0.63    0.80
   7   2 -17   -0.01    0.69
  -7  -3  17   -0.13    0.80
   7   3 -17    0.67    0.75
  -7  -4  17    1.08    0.90
   7   4 -17    0.47    0.79
   7   5 -17    0.29    0.88
  -7   4  16   -0.16    0.71
  -7   4  16    1.05    0.98
  -7   3  16    1.22    0.74
  -7   3  16    1.34    0.86
  -7   2  16    0.60    0.64
  -7   1  16   -0.75    0.61
   7  -1 -16    0.84    0.53
  -7   0  16    2.30    0.74
   7   0 -16    2.38    0.62
  -7  -1  16   -0.60    0.66
   7   1 -16   -0.43    0.54
  -7  -2  16    0.26    0.72
   7   2 -16   -0.06    0.64
  -7  -3  16   -0.62    0.75
   7   3 -16    0.18    0.67
  -7  -4  16    0.38    0.90
   7   4 -16   -0.05    0.72
  -7  -5  16    0.03    0.94
   7   5 -16    0.80    0.82
  -7   4  15    1.08    1.04
  -7   4  15    0.60    0.68
  -7   3  15    1.14    0.66
  -7   2  15    1.56    0.63
   7  -2 -15    2.43    0.47
  -7   1  15   -0.25    0.55
   7  -1 -15    0.20    0.48
  -7   0  15   -0.40    0.57
   7   0 -15    0.66    0.52
  -7  -1  15    0.40    0.62
   7   1 -15   -0.40    0.53
  -7  -2  15    1.20    0.69
   7   2 -15    1.52    0.61
  -7  -3  15   -0.06    0.70
   7   3 -15    0.24    0.63
  -7  -4  15   -0.17    0.74
   7   4 -15   -0.23    0.68
  -7  -5  15    0.59    0.81
   7   5 -15    0.11    0.73
  -7   5  14    1.58    1.04
  -7   4  14    1.68    0.64
  -7   4  14    2.06    0.95
  -7   3  14    4.34    0.71
  -7   2  14    0.17    0.58
   7  -2 -14    1.45    0.44
  -7   1  14    0.11    0.51
   7  -1 -14    0.72    0.50
  -7   0  14    3.20    0.63
   7   0 -14    3.00    0.56
  -7  -1  14    0.78    0.56
   7   1 -14    0.49    0.48
  -7  -2  14    0.27    0.59
   7   2 -14    0.57    0.54
  -7  -3  14    2.96    0.75
   7   3 -14    3.91    0.68
  -7  -4  14    0.50    0.72
   7   4 -14    0.96    0.63
  -7  -5  14    1.21    0.86
   7   5 -14    1.74    0.73
   7   6 -14    0.19    0.76
  -7   5  13    0.92    1.00
  -7   4  13    2.06    0.59
  -7   4  13    2.28    0.91
  -7   3  13    2.09    0.58
  -7   2  13   -0.23    0.43
   7  -2 -13    1.07    0.40
  -7   1  13    0.33    0.45
   7  -1 -13    0.15    0.44
  -7   0  13    0.74    0.48
   7   0 -13   -0.26    0.40
  -7  -1  13    0.08    0.48
   7   1 -13    0.52    0.43
  -7  -2  13    0.40    0.55
   7   2 -13    0.17    0.47
  -7  -3  13    1.97    0.65
   7   3 -13    2.37    0.59
  -7  -4  13    1.82    0.70
   7   4 -13    1.41    0.67
  -7  -5  13    0.37    0.80
   7   5 -13    1.40    0.74
   7   6 -13    0.02    0.72
  -7   5  12    1.19    0.94
  -7   4  12    1.16    0.51
  -7   3  12    1.26    0.48
  -7   2  12    0.84    0.47
   7  -2 -12    1.07    0.37
  -7   1  12    4.00    0.55
   7  -1 -12    4.70    0.51
  -7   0  12    0.46    0.43
   7   0 -12   -0.20    0.37
  -7  -1  12    4.09    0.59
   7   1 -12    4.52    0.53
  -7  -2  12    0.76    0.51
   7   2 -12    0.57    0.44
  -7  -3  12    0.64    0.56
   7   3 -12    1.36    0.52
  -7  -4  12    0.48    0.60
   7   4 -12    0.67    0.54
  -7  -5  12    0.28    0.64
   7   5 -12    0.27    0.58
   7   6 -12    0.54    0.67
  -7   6  11   -0.96    1.00
  -7   5  11    2.11    1.04
  -7   4  11    1.75    0.48
  -7   4  11    2.64    0.81
  -7   3  11    0.96    0.43
   7  -3 -11    0.17    0.22
  -7   2  11    2.77    0.47
   7  -2 -11    3.60    0.44
  -7   1  11    1.07    0.37
   7  -1 -11    0.97    0.35
  -7   0  11    0.17    0.39
   7   0 -11    0.02    0.32
  -7  -1  11    0.93    0.43
   7   1 -11    0.70    0.36
  -7  -2  11    3.49    0.55
   7   2 -11    3.24    0.48
  -7  -3  11    0.45    0.50
   7   3 -11    0.90    0.47
  -7  -4  11    0.44    0.55
   7   4 -11    0.85    0.53
  -7  -5  11    1.16    0.65
   7   5 -11    1.99    0.67
   7   6 -11    0.59    0.71
   7   7 -11   -0.17    0.70
  -7   6  10   -0.41    0.90
  -7   5  10   -0.35    0.36
  -7   5  10    3.06    0.99
  -7   4  10    1.59    0.42
  -7   3  10   10.88    0.78
  -7   3  10    8.74    0.68
  -7   2  10    2.07    0.36
   7  -2 -10    3.40    0.40
  -7   1  10    0.52    0.33
   7  -1 -10    0.84    0.30
  -7   0  10    0.02    0.34
   7   0 -10   -0.01    0.29
  -7  -1  10    0.59    0.32
   7   1 -10    0.44    0.34
  -7  -2  10    2.86    0.50
   7   2 -10    2.59    0.44
  -7  -3  10   10.86    0.90
   7   3 -10   10.95    0.82
  -7  -4  10    0.64    0.57
   7   4 -10    0.65    0.47
  -7  -5  10    3.83    0.75
   7   5 -10    3.30    0.61
   7   6 -10   -0.32    0.66
   7   7 -10   -0.51    0.65
  -7   6   9   -0.79    0.87
  -7   5   9    0.61    0.87
  -7   5   9   -0.67    0.29
  -7   4   9    7.20    0.66
  -7   3   9    0.60    0.30
  -7   3   9    1.38    0.32
  -7   2   9    5.93    0.55
  -7   2   9    7.14    0.57
   7  -2  -9    7.81    0.56
  -7   1   9    1.11    0.30
   7  -1  -9    1.06    0.30
  -7   0   9    0.05    0.30
   7   0  -9    0.05    0.26
  -7  -1   9    1.28    0.36
   7   1  -9    1.16    0.33
  -7  -2   9    7.63    0.68
   7   2  -9    7.46    0.62
  -7  -3   9    1.31    0.45
   7   3  -9    1.54    0.41
  -7  -4   9    6.00    0.70
   7   4  -9    6.48    0.71
  -7  -5   9    0.60    0.53
   7   5  -9    0.56    0.56
   7   6  -9   -0.01    0.54
   7   7  -9   -0.35    0.70
  -7   7   8   -0.04    0.88
  -7   6   8    0.59    0.84
  -7   5   8   -0.24    0.23
  -7   5   8   -0.53    0.71
  -7   4   8    2.86    0.29
  -7   4   8    2.99    0.37
  -7   3   8    1.84    0.29
  -7   3   8    1.84    0.27
   7  -3  -8    1.72    0.15
  -7   2   8   10.54    0.64
  -7   2   8   10.34    0.62
   7  -2  -8   10.77    0.63
  -7   1   8    9.19    0.58
   7  -1  -8    9.59    0.60
  -7   0   8   15.61    0.82
   7   0  -8   14.61    0.79
  -7  -1   8   10.06    0.67
   7   1  -8   10.24    0.65
  -7  -2   8   10.73    0.74
   7   2  -8   11.25    0.71
  -7  -3   8    1.92    0.42
   7   3  -8    1.57    0.40
  -7  -4   8    3.24    0.53
   7   4  -8    2.87    0.49
  -7  -5   8   -0.38    0.53
   7   5  -8    0.42    0.46
   7   6  -8    1.61    0.57
   7   7  -8    0.26    0.68
  -7   7   7    1.18    0.89
  -7   6   7   -0.14    0.77
  -7   5   7    1.02    0.74
  -7   4   7    1.17    0.20
  -7   4   7    1.31    0.25
  -7   3   7    1.55    0.24
  -7   3   7    1.97    0.24
  -7   2   7    1.28    0.23
  -7   2   7    0.81    0.23
   7  -2  -7    1.47    0.23
  -7   1   7   39.89    1.71
  -7   1   7   38.15    1.71
   7  -1  -7   37.20    1.70
  -7   0   7    0.01    0.23
   7   0  -7    0.04    0.21
  -7  -1   7   38.29    1.76
   7   1  -7   38.93    1.74
  -7  -2   7    1.33    0.34
   7   2  -7    0.78    0.32
  -7  -3   7    2.18    0.40
   7   3  -7    1.80    0.33
  -7  -4   7    1.20    0.42
   7   4  -7    1.32    0.42
  -7  -5   7    2.97    0.58
   7   5  -7    3.68    0.59
   7   6  -7    0.29    0.50
   7   7  -7    0.56    0.59
  -7   7   6    0.92    0.83
  -7   6   6    0.25    0.83
  -7   5   6   -0.45    0.65
  -7   4   6    0.23    0.15
  -7   4   6    0.44    0.17
  -7   3   6   11.17    0.57
  -7   3   6   11.05    0.56
  -7   2   6   30.79    1.38
  -7   2   6   32.16    1.40
   7  -2  -6   31.17    1.39
  -7   1   6    0.27    0.21
  -7   1   6    0.29    0.17
   7  -1  -6    0.30    0.18
  -7   0   6   27.63    1.26
   7   0  -6   27.01    1.24
  -7  -1   6    0.46    0.26
   7   1  -6    0.15    0.23
  -7  -2   6   31.82    1.52
   7   2  -6   33.45    1.50
  -7  -3   6   11.85    0.76
   7   3  -6   11.92    0.75
  -7  -4   6    0.05    0.36
   7   4  -6   -0.18    0.38
  -7  -5   6    1.48    0.52
   7   5  -6    1.81    0.48
   7   6  -6    0.14    0.55
   7   7  -6    0.44    0.56
  -7   7   5    0.87    0.79
  -7   6   5   -0.17    0.70
  -7   5   5    2.96    0.80
  -7   4   5    1.61    0.16
  -7   4   5    1.21    0.16
  -7   3   5    0.10    0.16
  -7   3   5    0.22    0.15
  -7   2   5    1.18    0.18
  -7   2   5    0.96    0.18
   7  -2  -5    1.18    0.16
  -7   1   5    7.78    0.45
  -7   1   5    8.01    0.46
   7  -1  -5    7.58    0.44
  -7   0   5    0.10    0.19
   7   0  -5   -0.21    0.18
  -7  -1   5    7.68    0.51
   7   1  -5    7.65    0.51
  -7  -2   5    1.26    0.30
   7   2  -5    1.01    0.30
  -7  -3   5    0.11    0.30
  -7  -3   5   -0.07    0.31
   7   3  -5    0.18    0.32
  -7  -4   5    1.25    0.41
   7   4  -5    0.92    0.39
  -7  -5   5    4.99    0.56
   7   5  -5    5.73    0.59
   7   6  -5   -0.03    0.48
   7   7  -5   -0.14    0.61
  -7   7   4    0.81    0.75
  -7   6   4    3.73    0.85
  -7   5   4   -0.50    0.58
  -7   4   4    0.45    0.12
  -7   4   4    0.31    0.12
  -7   3   4    0.40    0.14
  -7   3   4    0.26    0.14
  -7   2   4   52.67    2.26
  -7   2   4   53.93    2.27
  -7   1   4    8.61    0.47
  -7   1   4    8.38    0.47
   7  -1  -4    8.62    0.46
  -7   0   4   68.37    2.96
  -7   0   4   69.07    2.97
   7   0  -4   71.09    2.96
  -7  -1   4    8.19    0.50
   7   1  -4    8.12    0.51
  -7  -2   4   51.55    2.30
   7   2  -4   53.35    2.30
  -7  -3   4    0.05    0.32
  -7  -3   4    0.20    0.29
   7   3  -4    0.10    0.30
  -7  -4   4   -0.09    0.31
   7   4  -4   -0.14    0.40
  -7  -5   4   -0.61    0.40
   7   5  -4   -0.30    0.41
   7   6  -4    4.41    0.60
   7   7  -4   -0.15    0.59
  -7   8   3   -0.21    0.83
  -7   7   3    1.35    0.78
  -7   6   3    0.57    0.70
  -7   5   3    3.22    0.80
  -7   4   3    2.48    0.21
  -7   3   3    7.66    0.40
  -7   3   3    7.65    0.41
  -7   2   3    0.14    0.15
  -7   2   3    0.06    0.14
   7  -2  -3   -0.11    0.08
  -7   1   3   74.84    3.26
  -7   1   3   77.18    3.27
   7  -1  -3   80.07    3.27
  -7   0   3    0.04    0.17
  -7   0   3    0.03    0.15
   7   0  -3    0.01    0.16
  -7  -1   3   76.60    3.28
   7   1  -3   77.26    3.28
  -7  -2   3    0.10    0.24
   7   2  -3   -0.19    0.25
  -7  -3   3    7.45    0.75
  -7  -3   3    7.81    0.55
   7   3  -3    6.53    0.56
  -7  -4   3    2.05    0.36
   7   4  -3    2.00    0.40
  -7  -5   3    5.51    0.56
   7   5  -3    5.20    0.56
   7   6  -3   -0.46    0.52
   7   7  -3    1.26    0.56
   7   8  -3   -0.66    0.65
  -7   7   2   -0.04    0.65
  -7   6   2    1.61    0.69
  -7   5   2    0.57    0.12
  -7   5   2    0.16    0.53
  -7   5   2    0.24    0.15
  -7   4   2    0.21    0.13
  -7   3   2    1.11    0.17
  -7   3   2    0.83    0.16
  -7   2   2   62.44    2.63
  -7   2   2   62.96    2.64
   7  -2  -2   60.84    2.61
  -7   1   2    1.08    0.17
  -7   1   2    1.34    0.19
   7  -1  -2    1.09    0.18
  -7   0   2   70.71    2.96
  -7   0   2   69.10    2.95
   7   0  -2   68.37    2.95
  -7  -1   2    1.10    0.23
   7   1  -2    1.04    0.23
  -7  -2   2   61.14    2.68
   7   2  -2   62.97    2.70
  -7  -3   2    0.88    0.36
  -7  -3   2    0.77    0.28
   7   3  -2    0.63    0.31
  -7  -4   2   -0.05    0.33
   7   4  -2   -0.18    0.35
  -7  -5   2    0.12    0.37
   7   5  -2    0.26    0.46
   7   6  -2    1.03    0.49
   7   7  -2    1.01    0.55
   7   8  -2   -0.55    0.63
  -7   7   1    0.28    0.65
  -7   6   1    0.28    0.15
  -7   6   1   -0.19    0.56
  -7   5   1    0.85    0.55
  -7   5   1    0.74    0.23
  -7   4   1    2.04    0.20
  -7   3   1    1.79    0.19
  -7   2   1   13.50    0.65
  -7   2   1   13.25    0.65
   7  -2  -1   13.31    0.62
  -7   1   1   11.99    0.60
  -7   1   1   11.56    0.57
   7  -1  -1   11.20    0.58
  -7   0   1    0.00    0.18
  -7   0   1    0.11    0.15
   7   0  -1   -0.09    0.17
  -7  -1   1   11.26    0.61
   7   1  -1   11.11    0.62
  -7  -2   1   13.44    0.96
  -7  -2   1   13.30    0.69
   7   2  -1   13.27    0.74
  -7  -3   1    1.89    0.31
  -7  -3   1    1.78    0.41
   7   3  -1    2.31    0.36
  -7  -4   1    2.06    0.37
   7   4  -1    1.81    0.40
  -7  -5   1    1.43    0.39
   7   5  -1    1.20    0.44
   7   6  -1   -0.28    0.52
   7   7  -1   -0.08    0.58
   7   8  -1   -0.27    0.64
  -7   7   0    0.13    0.60
  -7   6   0    2.25    0.26
  -7   6   0    1.87    0.59
  -7   5   0   -0.69    0.24
  -7   5   0    0.11    0.47
  -7   5   0    0.03    0.21
  -7   4   0    5.27    0.44
  -7   4   0    4.25    0.36
  -7   3   0    0.22    0.18
   7  -3   0    0.42    0.10
  -7   2   0   31.50    1.39
   7  -2   0   32.20    1.39
  -7   1   0    2.02    0.24
  -7   1   0    2.94    0.30
   7  -1   0    2.21    0.24
  -7   0   0   20.13    0.96
   7   0   0   21.27    0.98
  -7  -1   0    2.04    0.27
   7   1   0    2.17    0.29
  -7  -2   0   33.65    1.53
  -7  -2   0   34.34    2.01
   7   2   0   33.22    1.55
  -7  -3   0    0.52    0.34
  -7  -3   0    0.39    0.27
   7   3   0    0.17    0.31
  -7  -4   0    3.48    0.40
   7   4   0    4.03    0.47
  -7  -5   0    0.10    0.36
   7   5   0   -0.05    0.41
   7   6   0    2.20    0.57
   7   7   0    0.43    0.60
   7   8   0    0.90    0.69
  -7   6  -1    0.95    0.50
  -7   6  -1    0.84    0.31
  -7   5  -1    2.72    0.33
  -7   5  -1    1.92    0.51
  -7   4  -1    0.16    0.23
  -7   4  -1    0.19    0.26
  -7   3  -1    2.43    0.25
   7  -3   1    1.42    0.15
  -7   2  -1   10.44    0.57
   7  -2   1   10.77    0.55
  -7   1  -1  132.25    5.62
   7  -1   1  135.93    5.63
  -7   0  -1    0.25    0.19
   7   0   1   -0.17    0.20
  -7  -1  -1  141.32    7.58
  -7  -1  -1  136.18    5.84
   7   1   1  139.46    5.87
  -7  -2  -1   10.65    0.63
  -7  -2  -1   11.18    0.88
   7   2   1   10.48    0.66
  -7  -3  -1    2.35    0.34
  -7  -3  -1    2.37    0.43
   7   3   1    2.51    0.38
  -7  -4  -1    0.24    0.33
   7   4   1   -0.29    0.35
  -7  -5  -1    2.51    0.41
   7   5   1    2.24    0.48
   7   6   1    0.43    0.54
   7   7   1    0.49    0.63
  -7   7  -2    0.66    0.36
  -7   6  -2    2.60    0.42
  -7   6  -2    2.08    0.52
  -7   5  -2    3.51    0.53
  -7   5  -2    3.94    0.43
  -7   4  -2    0.42    0.31
  -7   4  -2    0.78    0.31
  -7   4  -2    0.40    0.37
  -7   3  -2    6.32    0.45
  -7   3  -2    5.13    0.46
   7  -3   2    5.09    0.38
  -7   2  -2   63.70    2.79
   7  -2   2   66.38    2.79
  -7   1  -2    1.82    0.27
   7  -1   2    2.12    0.26
  -7   0  -2  154.99    6.62
   7   0   2  160.80    6.65
  -7  -1  -2    1.41    0.29
  -7  -1  -2    1.72    0.27
   7   1   2    1.65    0.29
  -7  -2  -2   68.18    3.84
  -7  -2  -2   67.86    2.94
   7   2   2   68.18    2.97
  -7  -3  -2    5.96    0.56
   7   3   2    5.20    0.54
  -7  -4  -2    0.70    0.34
   7   4   2    0.75    0.39
  -7  -5  -2    3.97    0.47
   7   5   2    4.12    0.58
   7   6   2    2.35    0.59
   7   7   2    0.66    0.62
  -7   7  -3   -0.49    0.43
  -7   6  -3    0.87    0.45
  -7   6  -3    0.90    0.42
  -7   5  -3   -0.20    0.40
  -7   5  -3    0.10    0.33
  -7   4  -3    3.68    0.47
  -7   4  -3    4.41    0.48
  -7   4  -3    4.40    0.48
  -7   3  -3    0.44    0.27
  -7   3  -3   -0.09    0.27
   7  -3   3    0.25    0.21
  -7   2  -3   15.81    0.81
   7  -2   3   15.31    0.79
  -7   1  -3   18.33    0.90
   7  -1   3   18.45    0.92
  -7   0  -3    0.02    0.20
  -7   0  -3    0.71    0.20
   7   0   3   -0.15    0.25
  -7  -1  -3   20.07    1.26
  -7  -1  -3   19.84    0.99
   7   1   3   20.40    1.02
  -7  -2  -3   16.13    0.86
  -7  -2  -3   16.44    1.14
   7   2   3   16.71    0.91
  -7  -3  -3    0.55    0.34
   7   3   3   -0.12    0.33
  -7  -4  -3    4.35    0.44
   7   4   3    4.11    0.71
   7   4   3    4.37    0.56
  -7  -5  -3   -0.05    0.36
   7   5   3    0.35    0.61
   7   5   3   -0.11    0.42
   7   6   3    0.96    0.58
   7   7   3    0.21    0.62
  -7   7  -4   -0.44    0.51
  -7   6  -4   -0.61    0.49
  -7   5  -4    4.65    0.61
  -7   5  -4    4.83    0.64
  -7   4  -4    0.04    0.25
  -7   4  -4   -0.49    0.40
  -7   4  -4   -0.35    0.32
   7  -4   4    0.32    0.23
  -7   3  -4   12.15    0.83
   7  -3   4   12.99    0.73
  -7   2  -4   12.89    0.80
  -7   1  -4   26.40    1.25
  -7   0  -4    1.76    0.31
  -7   0  -4    1.71    0.28
   7   0   4    1.87    0.33
  -7  -1  -4   26.24    1.24
  -7  -1  -4   27.03    1.60
   7   1   4   24.83    1.27
  -7  -2  -4   12.62    0.74
  -7  -2  -4   13.22    0.97
   7   2   4   12.00    0.79
  -7  -3  -4   13.21    0.77
   7   3   4   11.86    0.82
   7   3   4   14.02    1.22
  -7  -4  -4    0.08    0.32
   7   4   4    0.61    0.59
   7   4   4    0.09    0.45
  -7  -5  -4    4.51    0.51
   7   5   4    4.63    0.64
   7   5   4    5.39    0.89
   7   6   4    0.58    0.51
   7   6   4    0.72    0.79
   7   7   4    0.37    0.62
  -7   7  -5   -0.37    0.56
  -7   5  -5    0.88    0.28
  -7   5  -5   -0.40    0.55
  -7   4  -5    0.42    0.21
  -7   4  -5   -0.01    0.50
   7  -4   5    0.98    0.28
  -7   3  -5    6.52    0.65
  -7   2  -5    7.54    0.65
  -7   1  -5   62.82    2.74
  -7   1  -5   61.43    3.42
  -7   0  -5    0.00    0.22
  -7   0  -5   -0.06    0.29
  -7  -1  -5   60.68    2.65
  -7  -1  -5   60.08    3.40
  -7  -2  -5    8.39    0.61
  -7  -2  -5    8.37    0.79
   7   2   5    7.44    0.66
  -7  -3  -5    7.19    0.59
   7   3   5    8.46    1.05
   7   3   5    6.39    0.66
  -7  -4  -5    0.37    0.38
   7   4   5    0.54    0.42
   7   4   5    0.78    0.66
  -7  -5  -5    0.62    0.39
   7   5   5    1.52    0.80
   7   5   5    0.60    0.49
   7   6   5    0.60    0.86
   7   6   5   -0.18    0.57
   7   7   5    0.54    0.66
  -7   7  -6    0.48    0.65
  -7   6  -6    0.11    0.60
  -7   5  -6   -0.28    0.60
  -7   4  -6   -0.38    0.55
  -7   3  -6    5.70    0.39
  -7   3  -6    6.00    0.38
  -7   3  -6    5.36    0.63
  -7   2  -6   26.36    1.47
  -7   2  -6   25.37    1.37
  -7   1  -6    0.36    0.39
  -7   1  -6    0.48    0.20
  -7   0  -6   19.19    1.05
  -7   0  -6   19.64    1.22
  -7  -1  -6    0.57    0.29
  -7  -1  -6    0.67    0.36
  -7  -2  -6   25.47    1.64
  -7  -2  -6   26.03    1.26
   7   2   6   25.47    1.75
   7   2   6   23.53    1.32
  -7  -3  -6    5.93    0.58
   7   3   6    5.89    0.83
   7   3   6    5.45    0.60
  -7  -4  -6    0.33    0.40
   7   4   6    0.27    0.66
   7   4   6    0.24    0.45
   7   5   6    0.53    0.58
   7   5   6    0.59    0.84
   7   6   6    0.27    0.62
   7   6   6    1.34    0.92
   7   7   6    1.66    0.70
  -7   7  -7   -1.03    0.69
  -7   6  -7    0.29    0.68
  -7   5  -7   -0.83    0.66
  -7   4  -7   11.85    1.03
  -7   3  -7    0.97    0.56
  -7   2  -7   13.70    1.00
  -7   2  -7   13.45    0.80
  -7   1  -7    3.50    0.55
  -7   1  -7    4.05    0.45
  -7   0  -7    0.06    0.40
  -7   0  -7    0.00    0.25
  -7  -1  -7    3.12    0.44
  -7  -1  -7    3.41    0.48
  -7  -2  -7   13.18    0.88
   7   2   7   15.45    1.38
  -7  -3  -7    1.89    0.42
   7   3   7    1.80    0.67
   7   3   7    1.28    0.50
  -7  -4  -7   12.12    0.79
   7   4   7   10.14    1.31
   7   4   7   10.71    0.92
   7   5   7    0.29    0.89
   7   5   7    0.48    0.61
   7   6   7    0.87    1.02
   7   6   7    1.11    0.60
   7   7   7   -0.68    0.67
  -7   6  -8    0.34    0.77
  -7   5  -8    1.66    0.75
  -7   4  -8    0.40    0.70
  -7   3  -8    8.13    0.91
  -7   2  -8   -0.63    0.52
  -7   1  -8    1.29    0.26
  -7   1  -8    1.24    0.55
  -7   0  -8    1.17    0.49
  -7   0  -8    1.25    0.32
  -7  -1  -8    1.10    0.46
  -7  -1  -8    1.44    0.41
  -7  -2  -8   -0.20    0.41
   7   2   8    0.52    0.60
  -7  -3  -8    9.92    0.82
   7   3   8    8.21    0.88
   7   3   8    7.01    1.02
  -7  -4  -8    0.56    0.44
   7   4   8   -0.07    0.78
   7   4   8    0.64    0.55
   7   5   8    0.76    0.99
   7   5   8    1.40    0.61
   7   6   8    0.08    0.69
   7   6   8    0.13    1.12
  -7   6  -9    0.07    0.78
  -7   5  -9   -0.01    0.78
  -7   4  -9    3.19    0.77
  -7   3  -9   -0.55    0.65
  -7   2  -9    1.20    0.65
  -7   1  -9    3.79    0.48
  -7   1  -9    3.51    0.67
  -7   0  -9   -0.41    0.53
  -7   0  -9    0.15    0.30
  -7  -1  -9    3.76    0.58
  -7  -1  -9    3.01    0.50
  -7  -2  -9    3.04    0.54
   7   2   9    1.98    0.71
  -7  -3  -9    0.19    0.50
   7   3   9   -0.42    0.70
  -7  -4  -9    2.42    0.49
   7   4   9    0.58    0.93
   7   4   9    2.94    0.74
   7   5   9   -0.17    0.60
   7   5   9   -1.77    0.97
   7   6   9   -0.48    0.72
  -7   6 -10    0.67    0.87
  -7   5 -10    1.92    0.88
  -7   4 -10   -0.10    0.74
  -7   3 -10    0.59    0.70
  -7   2 -10    2.28    0.73
  -7   1 -10   -0.40    0.65
  -7   0 -10   14.06    1.15
  -7   0 -10   14.42    1.06
  -7  -1 -10   -0.16    0.55
  -7  -1 -10    0.60    0.39
  -7  -2 -10    2.79    0.64
   7   2  10    0.82    0.71
  -7  -3 -10    0.00    0.49
   7   3  10   -0.74    0.75
  -7  -4 -10    0.31    0.46
   7   4  10   -1.31    0.90
   7   4  10   -0.39    0.66
   7   5  10   -0.82    1.07
   7   5  10    1.33    0.79
   7   6  10   -0.02    0.80
  -7   6 -11    2.19    0.96
  -7   5 -11    0.84    0.91
  -7   4 -11    2.79    0.85
  -7   3 -11    0.66    0.79
  -7   2 -11    2.18    0.79
  -7   1 -11   -1.07    0.70
  -7   0 -11   -1.18    0.66
  -7  -1 -11    0.61    0.41
  -7  -1 -11   -0.41    0.61
  -7  -2 -11    1.74    0.62
   7   2  11    0.06    0.73
  -7  -3 -11    0.15    0.54
   7   3  11   -1.79    0.77
  -7  -4 -11    1.18    0.51
   7   4  11    0.22    0.75
   7   4  11   -1.48    0.99
   7   5  11   -2.20    1.08
   7   5  11   -1.36    0.71
   7   6  11    0.39    0.76
  -7   5 -12    4.35    1.06
  -7   4 -12    1.55    0.87
  -7   3 -12    1.54    0.85
  -7   2 -12    0.40    0.78
  -7   1 -12    1.81    0.82
  -7   0 -12    1.02    0.77
  -7  -1 -12    0.85    0.70
  -7  -2 -12   -0.55    0.62
   7   2  12   -1.31    0.73
  -7  -3 -12    0.58    0.58
   7   3  12   -1.17    0.95
   7   4  12   -0.98    0.80
   7   5  12    1.86    0.99
  -7   5 -13    1.11    0.90
  -7   4 -13    2.21    0.92
  -7   3 -13    0.84    0.87
  -7   2 -13    2.04    0.92
  -7   1 -13    1.05    0.86
  -7   0 -13    0.07    0.80
  -7  -1 -13    0.20    0.74
  -7  -2 -13    0.91    0.71
   7   2  13   -0.36    0.81
  -7  -3 -13   -0.43    0.69
   7   3  13   -1.94    0.84
   7   4  13   -2.01    1.00
   7   5  13    0.12    0.92
  -7   4 -14    2.55    1.07
  -7   3 -14    1.61    0.94
  -7   2 -14    1.53    0.95
  -7   1 -14    1.20    1.01
  -7   0 -14    0.47    0.86
  -7  -1 -14   -0.32    0.79
  -7  -2 -14    0.11    0.75
   7   2  14   -2.11    0.78
  -7  -3 -14   -0.18    0.67
   7   3  14   -1.67    0.89
   7   4  14   -2.32    0.97
  -7   4 -15    3.43    1.03
  -7   3 -15    2.01    0.95
  -7   2 -15    1.14    0.96
  -7   1 -15    0.98    0.92
  -7   0 -15    0.77    0.92
  -7  -1 -15   -0.01    0.84
  -7  -2 -15   -1.05    0.77
  -7  -3 -15   -0.12    0.81
   7   3  15   -2.40    0.90
  -7   3 -16    3.04    1.05
  -7   2 -16    1.83    0.98
  -7   1 -16    1.12    0.97
  -7   0 -16    1.17    0.95
  -7  -1 -16    0.65    0.94
  -7  -2 -16   -0.52    0.84
   7   3  16   -2.58    1.06
  -7   2 -17    1.58    1.02
  -7   1 -17    1.50    0.98
  -7   0 -17    3.61    1.17
  -7  -1 -17    0.56    0.96
  -7  -2 -17    1.41    0.91
  -8   0  21    0.56    0.95
   8   0 -21    1.32    0.87
   8   1 -21    0.92    0.83
  -8   2  20    1.39    0.91
  -8   2  20    0.38    0.84
  -8   1  20    0.35    0.88
  -8   0  20    0.39    0.89
   8   0 -20    1.56    0.75
  -8  -1  20   -0.12    0.91
   8   1 -20    1.08    0.79
  -8  -2  20    0.40    0.98
   8   2 -20    1.03    0.84
  -8   3  19    0.23    0.77
  -8   2  19    1.27    0.89
  -8   2  19    0.49    0.88
  -8   1  19    0.65    0.89
  -8   0  19    0.41    0.84
   8   0 -19    0.82    0.70
  -8  -1  19    0.49    0.87
   8   1 -19    1.39    0.75
  -8  -2  19    0.70    1.00
   8   2 -19    0.82    0.79
  -8  -3  19    0.15    0.93
   8   3 -19   -0.71    0.92
  -8   4  18    0.39    0.81
  -8   3  18    1.38    0.86
  -8   3  18    0.85    0.93
  -8   2  18    0.35    0.73
  -8   1  18   -0.60    0.80
   8  -1 -18    1.12    0.59
  -8   0  18   -1.05    0.72
   8   0 -18    0.74    0.72
  -8  -1  18   -0.19    0.79
   8   1 -18    0.00    0.67
  -8  -2  18    0.54    0.83
   8   2 -18    0.48    0.76
  -8  -3  18    0.05    0.82
   8   3 -18    0.08    0.76
  -8  -4  18    0.17    0.89
   8   4 -18    0.43    0.96
  -8   4  17    1.00    0.79
  -8   3  17    0.43    0.66
  -8   3  17    1.46    0.88
  -8   2  17    0.22    0.68
  -8   1  17    0.63    0.77
   8  -1 -17    2.42    0.67
  -8   0  17    0.50    0.70
   8   0 -17    0.51    0.66
  -8  -1  17    0.40    0.75
   8   1 -17    1.00    0.67
  -8  -2  17    0.48    0.75
   8   2 -17   -0.29    0.67
  -8  -3  17   -0.74    0.77
   8   3 -17   -0.23    0.74
  -8  -4  17   -0.61    0.83
   8   4 -17   -0.06    0.79
  -8   5  16   -1.59    0.68
  -8   4  16    1.60    1.02
  -8   4  16    0.57    0.68
  -8   3  16    0.98    0.68
  -8   2  16    0.41    0.61
  -8   1  16   -0.40    0.59
   8  -1 -16    1.05    0.53
  -8   0  16    3.83    0.83
   8   0 -16    4.66    0.73
  -8  -1  16   -0.49    0.62
   8   1 -16    0.46    0.60
  -8  -2  16    0.68    0.70
   8   2 -16    0.73    0.64
  -8  -3  16    0.43    0.76
   8   3 -16   -0.10    0.68
  -8  -4  16    0.38    0.90
   8   4 -16   -0.16    0.75
  -8  -5  16    0.93    0.87
   8   5 -16    0.65    0.81
  -8   5  15   -1.80    0.59
  -8   4  15    1.94    0.96
  -8   4  15    1.10    0.67
  -8   3  15    1.02    0.63
  -8   2  15    1.26    0.68
   8  -2 -15    2.58    0.51
  -8   1  15    2.33    0.71
   8  -1 -15    3.89    0.58
  -8   0  15    0.16    0.57
   8   0 -15   -0.10    0.50
  -8  -1  15    1.50    0.67
   8   1 -15    2.94    0.62
  -8  -2  15    1.54    0.69
   8   2 -15    1.45    0.61
  -8  -3  15    0.25    0.68
   8   3 -15    0.24    0.64
  -8  -4  15    0.03    0.83
   8   4 -15    0.11    0.77
  -8  -5  15    0.29    0.78
   8   5 -15    0.76    0.75
  -8   5  14   -1.49    0.54
  -8   5  14    0.81    1.01
  -8   4  14    0.88    0.58
  -8   4  14    1.91    0.86
  -8   3  14    0.44    0.55
  -8   2  14    0.18    0.49
   8  -2 -14    1.32    0.45
  -8   1  14    0.26    0.49
   8  -1 -14    0.13    0.42
  -8   0  14    4.66    0.68
   8   0 -14    5.40    0.68
  -8  -1  14    0.38    0.54
   8   1 -14    0.41    0.49
  -8  -2  14    0.08    0.57
   8   2 -14    0.59    0.54
  -8  -3  14    0.52    0.63
   8   3 -14    0.60    0.58
  -8  -4  14    0.28    0.79
   8   4 -14   -0.13    0.63
  -8  -5  14    0.04    0.75
   8   5 -14   -0.04    0.69
   8   6 -14   -0.18    0.79
  -8   5  13   -1.08    0.50
  -8   5  13    1.15    0.98
  -8   4  13    1.51    0.56
  -8   4  13    1.87    0.81
  -8   3  13    0.74    0.50
  -8   2  13   -0.12    0.48
   8  -2 -13    0.80    0.40
  -8   1  13    0.40    0.45
   8  -1 -13    0.58    0.45
  -8   0  13    0.17    0.46
   8   0 -13    0.31    0.40
  -8  -1  13    0.54    0.51
   8   1 -13    0.01    0.44
  -8  -2  13    0.33    0.55
   8   2 -13    0.38    0.48
  -8  -3  13    0.56    0.60
   8   3 -13    0.69    0.54
  -8  -4  13    0.72    0.66
   8   4 -13    0.85    0.60
  -8  -5  13    0.17    0.70
   8   5 -13    0.02    0.66
   8   6 -13    1.13    0.84
  -8   5  12    2.56    1.01
  -8   5  12    0.13    0.48
  -8   4  12    0.95    0.48
  -8   3  12    8.74    0.83
  -8   2  12    6.96    0.72
   8  -2 -12    8.62    0.70
  -8   1  12    0.90    0.46
   8  -1 -12    0.84    0.42
  -8   0  12    2.88    0.52
   8   0 -12    2.98    0.46
  -8  -1  12    0.85    0.49
   8   1 -12    0.71    0.42
  -8  -2  12    6.47    0.72
   8   2 -12    7.95    0.77
  -8  -3  12    9.00    0.96
   8   3 -12    9.49    0.88
  -8  -4  12    0.23    0.60
   8   4 -12    0.74    0.54
  -8  -5  12    0.31    0.69
   8   5 -12    1.28    0.65
   8   6 -12    0.15    0.67
  -8   6  11   -0.08    1.00
  -8   5  11   -0.08    0.41
  -8   5  11    2.99    0.98
  -8   4  11    1.61    0.46
  -8   3  11    1.95    0.44
  -8   2  11    0.53    0.38
   8  -2 -11    0.54    0.33
  -8   1  11   12.31    0.82
   8  -1 -11   11.63    0.82
  -8   0  11    0.15    0.38
   8   0 -11    0.03    0.33
  -8  -1  11   12.71    0.90
   8   1 -11   12.00    0.82
  -8  -2  11    0.44    0.47
   8   2 -11   -0.04    0.42
  -8  -3  11    2.18    0.57
   8   3 -11    2.05    0.52
  -8  -4  11    0.52    0.55
   8   4 -11    0.87    0.53
  -8  -5  11    0.83    0.63
   8   5 -11    1.86    0.62
   8   6 -11    0.34    0.66
  -8   6  10   -1.33    0.80
  -8   5  10    1.56    0.86
  -8   5  10   -1.05    0.34
  -8   4  10    0.89    0.38
  -8   3  10    0.97    0.35
  -8   3  10    1.50    0.37
  -8   2  10   16.67    0.96
   8  -2 -10   17.32    0.94
  -8   1  10    2.18    0.37
   8  -1 -10    2.02    0.37
  -8   0  10   62.09    2.82
   8   0 -10   64.39    2.79
  -8  -1  10    2.22    0.43
   8   1 -10    2.09    0.40
  -8  -2  10   18.03    1.09
   8   2 -10   18.63    1.05
  -8  -3  10    1.37    0.49
   8   3 -10    1.75    0.47
  -8  -4  10   -0.26    0.56
   8   4 -10    0.57    0.46
  -8  -5  10    0.79    0.64
   8   5 -10    1.54    0.62
   8   6 -10    0.36    0.61
   8   7 -10   -0.26    0.68
  -8   6   9    0.78    0.87
  -8   5   9    1.49    0.83
  -8   5   9   -0.30    0.30
  -8   4   9    0.69    0.31
  -8   3   9    0.96    0.30
  -8   3   9    1.23    0.29
   8  -3  -9    0.80    0.14
  -8   2   9    0.15    0.28
  -8   2   9    0.23    0.24
   8  -2  -9    0.53    0.27
  -8   1   9    2.99    0.36
   8  -1  -9    3.04    0.35
  -8   0   9    0.25    0.30
   8   0  -9    0.10    0.28
  -8  -1   9    3.01    0.43
   8   1  -9    2.77    0.39
  -8  -2   9    0.45    0.39
   8   2  -9    0.49    0.36
  -8  -3   9    1.22    0.46
   8   3  -9    0.83    0.41
  -8  -4   9    0.57    0.53
   8   4  -9   -0.21    0.49
  -8  -5   9    1.07    0.56
   8   5  -9    1.33    0.54
   8   6  -9    1.62    0.61
   8   7  -9   -0.10    0.65
  -8   6   8   -0.38    0.76
  -8   5   8    0.33    0.74
  -8   4   8    5.97    0.45
  -8   4   8    6.81    0.53
  -8   3   8    1.56    0.28
  -8   3   8    1.93    0.27
   8  -3  -8    1.67    0.15
  -8   2   8    1.27    0.26
  -8   2   8    1.57    0.28
   8  -2  -8    1.58    0.27
  -8   1   8    0.27    0.29
   8  -1  -8   -0.05    0.23
  -8   0   8   21.08    1.07
   8   0  -8   21.49    1.04
  -8  -1   8    0.19    0.32
   8   1  -8   -0.16    0.28
  -8  -2   8    1.44    0.38
   8   2  -8    1.36    0.36
  -8  -3   8    1.63    0.44
   8   3  -8    1.64    0.42
  -8  -4   8    5.42    0.61
   8   4  -8    5.43    0.58
  -8  -5   8    0.78    0.56
   8   5  -8    0.65    0.49
   8   6  -8    0.71    0.62
   8   7  -8   -0.03    0.62
  -8   7   7    1.32    0.88
  -8   6   7   -0.21    0.74
  -8   5   7   -0.28    0.19
  -8   5   7   -0.78    0.73
  -8   4   7    0.55    0.21
  -8   4   7    0.30    0.18
  -8   3   7    3.51    0.37
  -8   3   7    3.72    0.34
  -8   2   7    4.26    0.40
  -8   2   7    3.99    0.36
   8  -2  -7    4.58    0.38
  -8   1   7   41.56    1.85
  -8   1   7   41.16    1.84
   8  -1  -7   42.26    1.84
  -8   0   7    0.12    0.25
   8   0  -7    0.34    0.24
  -8  -1   7   41.47    1.90
   8   1  -7   42.23    1.88
  -8  -2   7    4.20    0.46
   8   2  -7    4.73    0.51
  -8  -3   7    3.33    0.45
   8   3  -7    2.69    0.43
  -8  -4   7    0.62    0.47
   8   4  -7    0.17    0.46
  -8  -5   7    1.32    0.55
   8   5  -7    0.70    0.49
   8   6  -7    0.47    0.55
   8   7  -7    0.52    0.62
  -8   7   6    1.13    0.84
  -8   6   6    2.10    0.85
  -8   5   6   -1.58    0.58
  -8   5   6    0.40    0.12
  -8   4   6    0.27    0.17
  -8   4   6    0.35    0.16
  -8   3   6    0.28    0.20
  -8   3   6    0.19    0.18
  -8   2   6    2.26    0.27
  -8   2   6    2.89    0.32
   8  -2  -6    2.45    0.24
  -8   1   6    0.33    0.18
  -8   1   6    0.47    0.24
   8  -1  -6    0.08    0.17
  -8   0   6  175.96    7.49
   8   0  -6  181.28    7.49
  -8  -1   6    0.26    0.27
   8   1  -6    0.03    0.26
  -8  -2   6    2.60    0.37
   8   2  -6    2.77    0.38
  -8  -3   6    0.39    0.35
   8   3  -6    0.27    0.36
  -8  -4   6   -0.12    0.42
   8   4  -6   -0.15    0.44
  -8  -5   6   -0.14    0.47
   8   5  -6    0.12    0.45
   8   6  -6    2.85    0.59
   8   7  -6    0.65    0.67
  -8   7   5    2.24    0.93
  -8   6   5   -0.33    0.75
  -8   5   5    0.08    0.64
  -8   4   5    0.34    0.15
  -8   4   5    0.20    0.15
  -8   3   5    1.73    0.22
  -8   3   5    1.78    0.21
  -8   2   5    7.31    0.43
  -8   2   5    7.37    0.44
   8  -2  -5    7.32    0.42
  -8   1   5   62.97    2.70
  -8   1   5   62.49    2.70
   8  -1  -5   63.88    2.69
  -8   0   5    0.13    0.21
   8   0  -5   -0.13    0.21
  -8  -1   5   61.87    2.76
   8   1  -5   65.90    2.77
  -8  -2   5    7.67    0.57
   8   2  -5    7.53    0.58
  -8  -3   5    1.26    0.42
  -8  -3   5    1.83    0.36
   8   3  -5    1.82    0.39
  -8  -4   5    0.41    0.37
   8   4  -5    0.24    0.40
  -8  -5   5    2.61    0.48
   8   5  -5    2.13    0.51
   8   6  -5   -0.17    0.51
   8   7  -5    0.54    0.66
  -8   7   4    1.63    0.80
  -8   6   4    0.55    0.76
  -8   5   4   -1.09    0.63
  -8   4   4    1.60    0.19
  -8   4   4    1.34    0.18
  -8   3   4    3.63    0.30
  -8   3   4    3.28    0.30
  -8   2   4    8.13    0.48
  -8   2   4    8.80    0.48
   8  -2  -4    8.31    0.44
  -8   1   4   38.68    1.72
  -8   1   4   38.27    1.72
   8  -1  -4   41.20    1.72
  -8   0   4    1.11    0.23
   8   0  -4    1.20    0.23
  -8  -1   4   38.20    1.71
   8   1  -4   38.49    1.72
  -8  -2   4    8.11    0.57
   8   2  -4    8.73    0.59
  -8  -3   4    3.66    0.40
  -8  -3   4    3.36    0.52
   8   3  -4    2.83    0.41
  -8  -4   4    1.61    0.38
   8   4  -4    0.97    0.41
  -8  -5   4   -0.05    0.42
   8   5  -4    0.51    0.51
   8   6  -4    0.17    0.51
   8   7  -4    1.41    0.60
  -8   7   3    0.07    0.75
  -8   6   3    0.25    0.70
  -8   5   3   -0.10    0.17
  -8   5   3    0.33    0.67
  -8   4   3    1.65    0.18
  -8   3   3    2.97    0.28
  -8   3   3    2.58    0.28
  -8   2   3   31.63    1.39
  -8   2   3   31.36    1.38
   8  -2  -3   31.61    1.37
  -8   1   3    4.11    0.36
  -8   1   3    4.54    0.35
   8  -1  -3    4.15    0.34
  -8   0   3   -0.02    0.20
   8   0  -3   -0.07    0.19
  -8  -1   3    4.32    0.40
   8   1  -3    4.02    0.40
  -8  -2   3   31.20    1.45
   8   2  -3   31.41    1.46
  -8  -3   3    2.84    0.37
  -8  -3   3    2.47    0.45
   8   3  -3    2.13    0.39
  -8  -4   3    1.74    0.38
   8   4  -3    1.34    0.41
  -8  -5   3    1.10    0.44
   8   5  -3    1.16    0.52
   8   6  -3    0.42    0.51
   8   7  -3    0.27    0.64
  -8   7   2    0.16    0.68
  -8   6   2    1.33    0.71
  -8   5   2    0.01    0.21
  -8   5   2    0.97    0.16
  -8   5   2    0.75    0.63
  -8   4   2    8.68    0.46
  -8   3   2    0.07    0.17
  -8   2   2   44.76    1.96
  -8   2   2   44.52    1.94
   8  -2  -2   46.28    1.93
  -8   1   2   59.05    2.50
  -8   1   2   57.67    2.49
   8  -1  -2   57.71    2.49
  -8   0   2  138.29    5.79
   8   0  -2  137.50    5.80
  -8  -1   2   60.35    2.56
   8   1  -2   57.96    2.57
  -8  -2   2   44.17    1.97
   8   2  -2   44.47    1.99
  -8  -3   2   -0.07    0.29
  -8  -3   2    0.00    0.35
   8   3  -2   -0.15    0.31
  -8  -4   2    8.54    0.65
   8   4  -2    9.07    0.71
  -8  -5   2    0.49    0.40
   8   5  -2    0.65    0.45
   8   6  -2    1.35    0.54
   8   7  -2   -0.60    0.62
  -8   7   1    0.82    0.68
  -8   6   1    0.63    0.60
  -8   6   1    0.81    0.18
  -8   5   1    6.14    0.86
  -8   5   1    7.82    0.44
  -8   4   1    0.21    0.19
  -8   3   1    0.16    0.18
   8  -3  -1    0.17    0.09
  -8   2   1    1.48    0.22
  -8   2   1    1.94    0.23
   8  -2  -1    1.46    0.20
  -8   1   1   42.56    1.86
  -8   1   1   42.91    1.87
   8  -1  -1   42.39    1.85
  -8   0   1   -0.13    0.19
   8   0  -1   -0.07    0.20
  -8  -1   1   41.83    1.87
   8   1  -1   42.63    1.88
  -8  -2   1    1.58    0.35
  -8  -2   1    2.01    0.32
   8   2  -1    1.44    0.33
  -8  -3   1    0.20    0.29
  -8  -3   1    0.15    0.35
   8   3  -1    0.04    0.33
  -8  -4   1    0.26    0.37
   8   4  -1    0.18    0.39
  -8  -5   1    7.82    0.72
   8   5  -1    7.25    0.75
   8   6  -1    0.75    0.58
   8   7  -1    0.78    0.58
  -8   6   0    0.05    0.53
  -8   6   0    0.27    0.23
  -8   5   0    1.74    0.57
  -8   5   0    2.49    0.27
  -8   4   0    7.76    0.51
  -8   4   0    6.74    0.46
  -8   3   0   45.35    1.96
  -8   2   0    9.05    0.53
   8  -2   0   10.02    0.52
  -8   1   0    7.86    0.47
  -8   1   0    7.76    0.46
   8  -1   0    7.27    0.48
  -8   0   0   10.91    0.59
   8   0   0   10.04    0.60
  -8  -1   0    7.95    0.52
   8   1   0    6.83    0.53
  -8  -2   0   10.07    0.62
  -8  -2   0    9.54    0.82
   8   2   0    9.65    0.65
  -8  -3   0   48.31    2.13
   8   3   0   46.95    2.16
  -8  -4   0    6.38    0.58
   8   4   0    6.31    0.65
  -8  -5   0    2.01    0.44
   8   5   0    1.36    0.49
   8   6   0   -0.10    0.57
   8   7   0   -0.40    0.64
  -8   6  -1    0.68    0.50
  -8   6  -1    0.28    0.29
  -8   5  -1    0.53    0.47
  -8   5  -1    0.88    0.28
  -8   4  -1   32.28    1.45
  -8   4  -1   28.78    1.37
  -8   3  -1    0.16    0.23
   8  -3   1   -0.02    0.16
  -8   2  -1   74.45    3.28
   8  -2   1   80.10    3.29
  -8   1  -1   21.62    1.02
   8  -1   1   22.01    1.03
  -8   0  -1    0.14    0.22
   8   0   1    0.03    0.23
  -8  -1  -1   22.68    1.08
   8   1   1   22.18    1.11
  -8  -2  -1   80.99    4.51
  -8  -2  -1   79.29    3.46
   8   2   1   81.41    3.49
  -8  -3  -1   -0.14    0.34
   8   3   1   -0.16    0.34
  -8  -4  -1   29.90    1.46
   8   4   1   30.86    1.52
  -8  -5  -1    0.51    0.40
   8   5   1    0.19    0.46
   8   6   1   -0.05    0.58
   8   7   1    0.02    0.64
  -8   7  -2    0.37    0.34
  -8   6  -2    4.26    0.45
  -8   6  -2    3.84    0.60
  -8   5  -2   -0.08    0.32
  -8   5  -2   -0.07    0.39
  -8   4  -2    0.56    0.31
  -8   4  -2    0.10    0.30
   8  -4   2    0.25    0.14
  -8   3  -2   26.86    1.26
   8  -3   2   27.31    1.23
  -8   2  -2    0.38    0.23
   8  -2   2    0.25    0.22
  -8   1  -2   10.54    0.61
   8  -1   2    9.85    0.60
  -8   0  -2   42.07    1.89
   8   0   2   43.76    1.93
  -8  -1  -2   10.41    0.79
  -8  -1  -2   10.05    0.62
   8   1   2   10.29    0.66
  -8  -2  -2    0.27    0.29
  -8  -2  -2    0.31    0.31
   8   2   2    0.19    0.33
  -8  -3  -2   28.24    1.36
   8   3   2   28.17    1.40
  -8  -4  -2    0.32    0.34
   8   4   2   -0.06    0.41
  -8  -5  -2    0.09    0.40
   8   5   2   -0.36    0.45
   8   6   2    4.40    0.65
   8   7   2   -0.08    0.64
  -8   7  -3    0.88    0.42
  -8   6  -3    0.56    0.43
  -8   5  -3    1.45    0.41
  -8   5  -3    1.26    0.43
  -8   4  -3    0.33    0.36
   8  -4   3    0.64    0.16
  -8   3  -3    0.20    0.31
  -8   3  -3    0.74    0.28
   8  -3   3    0.83    0.25
  -8   2  -3    0.54    0.27
   8  -2   3    0.98    0.28
  -8   1  -3    0.34    0.26
   8  -1   3    0.24    0.26
  -8   0  -3    0.24    0.26
  -8   0  -3   -0.03    0.23
   8   0   3   -0.04    0.27
  -8  -1  -3    0.08    0.22
  -8  -1  -3    0.45    0.28
   8   1   3    0.19    0.31
  -8  -2  -3    0.70    0.31
  -8  -2  -3    0.25    0.35
   8   2   3    0.59    0.28
  -8  -3  -3    0.31    0.37
   8   3   3    0.26    0.38
  -8  -4  -3    0.67    0.36
   8   4   3    0.05    0.42
  -8  -5  -3    1.46    0.39
   8   5   3    1.54    0.52
   8   6   3    1.03    0.63
   8   7   3    0.85    0.69
  -8   7  -4    0.04    0.47
  -8   6  -4   -0.38    0.50
  -8   5  -4   11.45    0.93
  -8   5  -4   11.98    0.93
  -8   4  -4    1.00    0.45
  -8   4  -4    1.25    0.33
   8  -4   4    2.00    0.29
  -8   3  -4    7.82    0.69
   8  -3   4    7.44    0.55
  -8   2  -4    2.35    0.36
   8  -2   4    2.14    0.33
  -8   1  -4   21.94    1.10
   8  -1   4   22.10    1.12
  -8   0  -4    1.04    0.27
  -8   0  -4    1.09    0.31
   8   0   4    1.08    0.34
  -8  -1  -4   22.68    1.11
  -8  -1  -4   22.74    1.40
   8   1   4   20.52    1.14
  -8  -2  -4    2.05    0.41
  -8  -2  -4    2.74    0.39
   8   2   4    2.96    0.44
  -8  -3  -4    8.06    0.63
   8   3   4    6.81    0.68
  -8  -4  -4    1.11    0.42
   8   4   4    1.45    0.47
  -8  -5  -4   11.39    0.85
   8   5   4   11.48    0.93
   8   6   4    0.28    0.62
   8   7   4   -0.15    0.60
  -8   7  -5   -0.54    0.56
  -8   6  -5   -0.26    0.57
  -8   5  -5    1.97    0.58
  -8   4  -5   17.24    1.11
  -8   4  -5   16.62    1.06
   8  -4   5   16.63    0.90
  -8   3  -5    0.04    0.41
   8  -3   5    0.34    0.32
  -8   2  -5   37.68    1.78
  -8   1  -5    0.83    0.35
  -8   1  -5    0.55    0.23
  -8   0  -5   -0.10    0.32
  -8   0  -5   -0.06    0.24
   8   0   5   -0.19    0.34
  -8  -1  -5    0.67    0.33
  -8  -1  -5    0.48    0.33
   8   1   5    0.96    0.40
  -8  -2  -5   38.44    2.31
  -8  -2  -5   38.02    1.76
   8   2   5   36.57    1.81
  -8  -3  -5    0.66    0.37
   8   3   5    0.12    0.41
  -8  -4  -5   17.46    1.03
   8   4   5   16.62    1.08
  -8  -5  -5    1.90    0.47
   8   5   5    1.53    0.56
   8   6   5    0.76    0.58
   8   7   5   -0.35    0.69
  -8   7  -6   -0.80    0.61
  -8   6  -6   -0.36    0.60
  -8   5  -6    1.62    0.65
  -8   4  -6    4.57    0.71
  -8   4  -6    5.19    0.39
   8  -4   6    5.32    0.54
  -8   3  -6    4.89    0.40
  -8   3  -6    4.57    0.66
  -8   2  -6   -0.13    0.43
  -8   2  -6    0.41    0.20
  -8   1  -6   28.42    1.66
  -8   1  -6   28.29    1.43
  -8   0  -6   14.09    0.98
  -8   0  -6   14.26    0.88
  -8  -1  -6   26.21    1.33
  -8  -1  -6   27.72    1.67
   8   1   6   24.76    1.38
  -8  -2  -6    0.70    0.38
   8   2   6    0.62    0.42
  -8  -3  -6    4.90    0.55
   8   3   6    4.16    0.57
  -8  -4  -6    5.07    0.53
   8   4   6    4.64    0.63
   8   4   6    4.42    0.89
   8   5   6    2.33    0.60
   8   5   6    2.53    0.89
   8   6   6   -0.10    0.66
   8   7   6   -0.28    0.71
  -8   6  -7    0.13    0.72
  -8   5  -7    0.45    0.67
  -8   4  -7   -0.84    0.63
  -8   3  -7   -1.01    0.59
  -8   2  -7    4.06    0.41
  -8   2  -7    4.14    0.61
  -8   1  -7    5.58    0.54
  -8   1  -7    4.47    0.60
  -8   0  -7    0.09    0.28
  -8   0  -7   -0.10    0.43
  -8  -1  -7    4.10    0.52
  -8  -1  -7    5.02    0.55
  -8  -2  -7    3.42    0.50
   8   2   7    3.37    0.59
  -8  -3  -7    0.96    0.42
   8   3   7    0.27    0.50
  -8  -4  -7    0.14    0.40
   8   4   7    0.26    0.74
   8   4   7   -0.03    0.53
   8   5   7    1.52    0.91
   8   5   7    1.62    0.62
   8   6   7    0.57    1.07
   8   6   7    0.83    0.70
  -8   6  -8   -0.60    0.77
  -8   5  -8   -0.42    0.72
  -8   4  -8   -0.91    0.72
  -8   3  -8    8.26    0.88
  -8   2  -8    0.29    0.65
  -8   2  -8    0.65    0.18
  -8   1  -8    0.11    0.52
  -8   1  -8    0.39    0.25
  -8   0  -8    9.02    0.78
  -8   0  -8    8.05    0.84
  -8  -1  -8    0.19    0.45
  -8  -1  -8    0.37    0.37
  -8  -2  -8    0.87    0.47
  -8  -3  -8    9.09    0.87
   8   3   8    8.32    0.93
   8   3   8    9.36    1.34
  -8  -4  -8   -0.08    0.48
   8   4   8   -0.10    0.56
   8   4   8   -0.41    0.81
   8   5   8    0.02    0.70
   8   5   8   -0.19    0.98
   8   6   8    1.15    0.77
  -8   6  -9    0.14    0.79
  -8   5  -9   -0.23    0.71
  -8   4  -9    7.34    1.02
  -8   3  -9    0.53    0.70
  -8   2  -9    4.49    0.78
  -8   1  -9    0.13    0.25
  -8   1  -9   -0.42    0.58
  -8   0  -9   -0.18    0.31
  -8   0  -9   -0.56    0.56
  -8  -1  -9    0.05    0.51
  -8  -1  -9    0.01    0.36
  -8  -2  -9    5.05    0.64
  -8  -3  -9    1.60    0.52
   8   3   9    1.06    0.64
   8   3   9    0.76    0.77
  -8  -4  -9    6.91    0.72
   8   4   9    5.90    1.27
   8   4   9    6.70    0.85
   8   5   9   -1.84    1.09
   8   5   9    0.18    0.73
   8   6   9   -0.64    0.77
  -8   6 -10    1.59    0.90
  -8   5 -10    0.86    0.90
  -8   4 -10    0.16    0.77
  -8   3 -10    8.92    1.04
  -8   2 -10    2.20    0.77
  -8   1 -10   -0.18    0.67
  -8   0 -10    0.77    0.66
  -8   0 -10    0.59    0.36
  -8  -1 -10    1.32    0.62
  -8  -2 -10    2.40    0.62
  -8  -3 -10    9.62    0.88
   8   3  10    5.03    1.06
   8   3  10    6.88    0.92
  -8  -4 -10    0.40    0.50
   8   4  10   -1.49    0.91
   8   4  10   -0.33    0.69
   8   5  10   -0.76    0.69
   8   6  10    0.31    0.83
  -8   5 -11    0.51    0.83
  -8   4 -11    1.16    0.95
  -8   3 -11    0.81    0.91
  -8   2 -11   -0.48    0.77
  -8   1 -11    5.07    0.91
  -8   0 -11   -0.14    0.68
  -8  -1 -11    6.31    0.85
  -8  -2 -11    0.34    0.61
  -8  -3 -11    0.48    0.59
   8   3  11   -1.19    0.80
   8   3  11   -0.76    0.74
  -8  -4 -11    0.06    0.60
   8   4  11   -2.75    1.03
   8   4  11   -1.03    0.76
   8   5  11   -0.23    0.79
  -8   5 -12    1.87    0.93
  -8   4 -12    1.18    0.89
  -8   3 -12    0.93    0.87
  -8   2 -12    2.28    0.87
  -8   1 -12    0.27    0.84
  -8   0 -12   -0.33    0.77
  -8  -1 -12    0.94    0.74
  -8  -2 -12    1.42    0.71
  -8  -3 -12   -0.57    0.69
   8   3  12   -1.89    0.89
   8   4  12   -2.96    1.10
   8   4  12    0.52    0.88
   8   5  12   -0.49    1.01
  -8   4 -13    1.28    0.95
  -8   3 -13    1.27    0.94
  -8   2 -13    0.63    0.93
  -8   1 -13    0.31    0.85
  -8   0 -13   -0.74    0.83
  -8  -1 -13   -0.91    0.78
  -8  -2 -13    0.55    0.73
  -8  -3 -13    0.00    0.77
   8   4  13   -0.97    0.95
  -8   4 -14    2.93    1.02
  -8   3 -14    1.81    0.99
  -8   2 -14    0.59    0.94
  -8   1 -14    1.96    1.00
  -8   0 -14    1.11    0.92
  -8  -1 -14    0.93    0.89
  -8  -2 -14   -0.57    0.78
  -8  -3 -14   -0.40    0.71
   8   4  14    0.12    1.07
  -8   3 -15    1.41    1.04
  -8   2 -15    0.40    0.97
  -8   1 -15    1.75    0.99
  -8   0 -15   -0.20    0.95
  -8  -1 -15    0.47    0.91
  -8  -2 -15   -1.23    0.82
  -8  -3 -15   -1.36    0.74
  -8   2 -16    1.45    1.03
  -8   1 -16    1.64    1.16
  -8   0 -16    2.12    1.17
  -8  -1 -16    0.69    0.97
  -8  -2 -16   -0.21    0.91
  -8   0 -17    1.88    1.07
  -9   2  20   -0.20    0.90
  -9   1  20    0.13    0.82
  -9   0  20    0.57    0.91
   9   0 -20    1.79    0.76
  -9  -1  20    0.43    0.92
   9   1 -20    0.74    0.78
  -9  -2  20   -0.38    0.89
   9   2 -20    0.68    0.83
  -9   3  19    1.01    0.85
  -9   2  19    0.36    0.88
  -9   1  19   -0.72    0.84
  -9   0  19   -0.55    0.78
   9   0 -19    1.18    0.70
  -9  -1  19    0.41    0.86
   9   1 -19    0.45    0.73
  -9  -2  19   -0.50    0.84
   9   2 -19   -0.33    0.78
  -9  -3  19   -0.53    0.86
   9   3 -19    0.51    0.97
  -9   4  18    0.43    0.82
  -9   3  18    1.58    0.74
  -9   3  18    2.07    0.99
  -9   2  18    1.34    0.84
  -9   1  18    0.15    0.71
  -9   0  18    0.19    0.75
   9   0 -18    0.41    0.63
  -9  -1  18   -0.61    0.76
   9   1 -18    0.73    0.70
  -9  -2  18    1.02    0.85
   9   2 -18    1.57    0.79
  -9  -3  18   -0.11    0.85
   9   3 -18    0.71    0.80
  -9  -4  18    0.38    0.92
   9   4 -18    0.17    0.96
  -9   4  17    0.76    0.73
  -9   3  17    0.92    0.74
  -9   2  17    0.44    0.75
  -9   1  17    1.77    0.74
   9  -1 -17    4.11    0.66
  -9   0  17   -0.13    0.64
   9   0 -17    0.26    0.57
  -9  -1  17    1.73    0.77
   9   1 -17    1.53    0.67
  -9  -2  17   -0.16    0.73
   9   2 -17    0.36    0.77
  -9  -3  17    0.44    0.81
   9   3 -17    0.59    0.77
  -9  -4  17    0.12    0.86
   9   4 -17    0.07    0.80
  -9   5  16   -1.00    0.66
  -9   4  16    1.08    0.95
  -9   4  16    0.71    0.66
  -9   3  16    0.50    0.65
  -9   2  16    3.28    0.72
  -9   1  16    0.04    0.67
   9  -1 -16    1.28    0.53
  -9   0  16    1.71    0.68
   9   0 -16    2.77    0.62
  -9  -1  16   -0.21    0.64
   9   1 -16    0.00    0.58
  -9  -2  16    3.42    0.81
   9   2 -16    3.33    0.73
  -9  -3  16   -0.42    0.71
   9   3 -16   -0.21    0.66
  -9  -4  16   -0.86    0.87
   9   4 -16    0.28    0.75
  -9  -5  16    0.01    0.96
   9   5 -16   -0.70    0.90
  -9   5  15   -0.38    0.60
  -9   4  15    1.47    0.95
  -9   4  15    0.83    0.63
  -9   3  15    0.10    0.59
  -9   2  15    0.49    0.60
  -9   1  15    0.72    0.62
   9  -1 -15    1.33    0.49
  -9   0  15    0.54    0.58
   9   0 -15    0.64    0.52
  -9  -1  15    1.01    0.63
   9   1 -15    1.01    0.63
  -9  -2  15    0.18    0.64
   9   2 -15    0.47    0.60
  -9  -3  15    0.42    0.68
   9   3 -15    0.19    0.64
  -9  -4  15    0.36    0.84
   9   4 -15    0.61    0.70
  -9  -5  15    0.02    0.77
   9   5 -15   -0.06    0.76
  -9   5  14    1.26    0.59
  -9   4  14    1.50    0.57
  -9   3  14    1.95    0.54
  -9   2  14    2.22    0.55
   9  -2 -14    3.32    0.50
  -9   1  14    0.98    0.58
   9  -1 -14    1.33    0.51
  -9   0  14   26.50    1.55
   9   0 -14   26.92    1.52
  -9  -1  14    1.17    0.59
   9   1 -14    2.11    0.59
  -9  -2  14    1.16    0.63
   9   2 -14    1.66    0.58
  -9  -3  14    1.56    0.68
   9   3 -14    1.96    0.64
  -9  -4  14   -0.16    0.66
   9   4 -14    0.97    0.64
  -9  -5  14    0.32    0.77
   9   5 -14    1.10    0.82
   9   6 -14   -0.23    0.78
  -9   5  13    0.44    0.51
  -9   5  13    2.09    1.08
  -9   4  13    1.20    0.53
  -9   3  13    2.60    0.55
  -9   2  13    1.11    0.50
   9  -2 -13    1.62    0.42
  -9   1  13   23.93    1.36
   9  -1 -13   24.16    1.35
  -9   0  13    0.52    0.48
   9   0 -13    0.41    0.42
  -9  -1  13   24.05    1.44
   9   1 -13   24.88    1.36
  -9  -2  13    0.72    0.57
   9   2 -13    0.98    0.52
  -9  -3  13    3.07    0.67
   9   3 -13    2.82    0.61
  -9  -4  13   -0.72    0.61
   9   4 -13    0.20    0.67
  -9  -5  13    0.07    0.72
   9   5 -13    0.32    0.67
   9   6 -13    0.89    0.74
  -9   5  12    3.64    1.05
  -9   4  12    1.70    0.50
  -9   3  12    0.30    0.43
  -9   2  12    2.03    0.49
   9  -2 -12    2.46    0.43
  -9   1  12    7.24    0.72
   9  -1 -12    6.93    0.73
  -9   0  12   37.33    1.88
   9   0 -12   39.07    1.86
  -9  -1  12    7.69    0.82
   9   1 -12    7.56    0.73
  -9  -2  12    2.29    0.57
   9   2 -12    1.88    0.51
  -9  -3  12    0.54    0.54
   9   3 -12   -0.12    0.50
  -9  -4  12    0.95    0.69
   9   4 -12    0.73    0.57
  -9  -5  12    1.58    0.70
   9   5 -12    1.20    0.66
   9   6 -12    0.33    0.69
  -9   6  11    1.36    1.17
  -9   5  11    1.06    0.82
  -9   5  11    0.73    0.41
  -9   4  11    2.33    0.47
  -9   3  11    0.16    0.37
  -9   2  11    4.99    0.54
   9  -2 -11    6.28    0.57
  -9   1  11    5.61    0.62
   9  -1 -11    5.44    0.56
  -9   0  11    0.95    0.41
   9   0 -11    0.00    0.39
  -9  -1  11    5.09    0.58
   9   1 -11    5.11    0.54
  -9  -2  11    5.14    0.63
   9   2 -11    6.51    0.71
  -9  -3  11    0.60    0.51
   9   3 -11    0.18    0.46
  -9  -4  11    1.54    0.61
   9   4 -11    2.63    0.59
  -9  -5  11   -0.55    0.68
   9   5 -11    0.64    0.59
   9   6 -11    1.35    0.69
  -9   6  10    0.03    0.83
  -9   5  10    0.50    0.35
  -9   5  10    2.01    0.89
  -9   4  10    2.41    0.41
  -9   3  10    1.76    0.38
  -9   2  10   26.31    1.28
   9  -2 -10   25.28    1.26
  -9   1  10    8.53    0.69
   9  -1 -10    7.29    0.63
  -9   0  10   28.19    1.43
   9   0 -10   29.73    1.41
  -9  -1  10    7.58    0.70
   9   1 -10    8.70    0.68
  -9  -2  10   28.16    1.50
   9   2 -10   29.63    1.46
  -9  -3  10    2.00    0.52
   9   3 -10    1.46    0.46
  -9  -4  10    1.07    0.56
   9   4 -10    2.04    0.54
  -9  -5  10   -0.13    0.58
   9   5 -10    0.10    0.55
   9   6 -10    1.24    0.67
   9   7 -10    0.35    0.80
  -9   6   9   -0.53    0.78
  -9   5   9    0.82    0.31
  -9   5   9    0.94    0.81
  -9   4   9    0.65    0.30
  -9   3   9   11.45    0.72
  -9   3   9   11.24    0.68
  -9   2   9    2.23    0.36
  -9   2   9    2.96    0.36
   9  -2  -9    2.77    0.33
  -9   1   9   24.11    1.22
   9  -1  -9   25.71    1.22
  -9   0   9    0.14    0.32
   9   0  -9   -0.22    0.28
  -9  -1   9   24.97    1.26
   9   1  -9   24.14    1.23
  -9  -2   9    2.62    0.47
   9   2  -9    2.48    0.44
  -9  -3   9   11.83    0.88
   9   3  -9   11.43    0.85
  -9  -4   9    0.03    0.47
   9   4  -9   -0.04    0.47
  -9  -5   9    0.08    0.61
   9   5  -9    0.68    0.53
   9   6  -9   -0.46    0.58
   9   7  -9   -0.02    0.67
  -9   6   8   -0.63    0.74
  -9   5   8    1.22    0.27
  -9   5   8    0.39    0.68
  -9   4   8    0.38    0.25
  -9   3   8   24.48    1.06
  -9   3   8   24.03    1.08
   9  -3  -8   18.79    0.94
  -9   2   8   37.23    1.70
  -9   2   8   38.98    1.72
   9  -2  -8   37.57    1.70
  -9   1   8    0.47    0.28
   9  -1  -8    0.29    0.26
  -9   0   8   30.12    1.44
   9   0  -8   30.56    1.41
  -9  -1   8    0.20    0.34
   9   1  -8    0.17    0.31
  -9  -2   8   38.08    1.82
   9   2  -8   39.08    1.80
  -9  -3   8   25.20    1.31
   9   3  -8   24.05    1.29
  -9  -4   8    0.26    0.51
   9   4  -8    0.14    0.46
  -9  -5   8    0.80    0.52
   9   5  -8    0.95    0.54
   9   6  -8    0.18    0.66
   9   7  -8    1.28    0.68
  -9   7   7   -0.41    0.88
  -9   6   7   -0.47    0.71
  -9   4   7    9.39    0.58
  -9   4   7   10.70    0.56
  -9   3   7    1.65    0.27
  -9   3   7    1.75    0.25
  -9   2   7   27.89    1.25
  -9   2   7   26.00    1.24
   9  -2  -7   26.77    1.23
  -9   1   7    7.83    0.53
   9  -1  -7    7.87    0.53
  -9   0   7    0.44    0.28
   9   0  -7    0.25    0.25
  -9  -1   7    7.45    0.59
   9   1  -7    7.79    0.58
  -9  -2   7   27.40    1.36
   9   2  -7   27.66    1.35
  -9  -3   7    1.66    0.43
   9   3  -7    1.43    0.43
  -9  -4   7   10.25    0.83
   9   4  -7   10.32    0.82
  -9  -5   7   -0.12    0.47
   9   5  -7   -0.19    0.49
   9   6  -7    0.40    0.57
   9   7  -7   -0.03    0.62
  -9   7   6    0.64    0.82
  -9   6   6   -0.84    0.69
  -9   5   6    0.44    0.17
  -9   4   6    1.76    0.23
  -9   4   6    1.69    0.23
  -9   3   6   44.81    1.95
  -9   3   6   44.75    1.95
  -9   2   6    0.16    0.20
  -9   2   6    0.05    0.23
   9  -2  -6    0.14    0.18
  -9   1   6    0.37    0.25
  -9   1   6    0.12    0.23
   9  -1  -6   -0.01    0.21
  -9   0   6   21.77    1.08
   9   0  -6   22.06    1.06
  -9  -1   6    0.36    0.29
   9   1  -6   -0.03    0.29
  -9  -2   6    0.37    0.33
   9   2  -6   -0.18    0.33
  -9  -3   6   43.34    2.03
   9   3  -6   44.63    2.04
  -9  -4   6    1.14    0.44
   9   4  -6    1.13    0.45
  -9  -5   6   -0.08    0.50
   9   5  -6   -0.23    0.49
   9   6  -6   -0.29    0.63
   9   7  -6   -0.22    0.62
  -9   7   5    0.34    0.77
  -9   6   5    0.31    0.77
  -9   5   5    0.10    0.13
  -9   4   5    3.44    0.33
  -9   4   5    4.08    0.33
  -9   3   5   20.04    0.94
  -9   3   5   20.07    0.94
  -9   2   5    1.55    0.25
  -9   2   5    2.03    0.24
   9  -2  -5    1.71    0.21
  -9   1   5   37.53    1.70
  -9   1   5   38.39    1.72
   9  -1  -5   39.85    1.70
  -9   0   5    0.08    0.24
   9   0  -5   -0.19    0.23
  -9  -1   5   37.92    1.74
   9   1  -5   39.46    1.75
  -9  -2   5    1.66    0.35
   9   2  -5    1.43    0.35
  -9  -3   5   19.94    1.08
   9   3  -5   20.46    1.09
  -9  -4   5    3.02    0.47
   9   4  -5    3.54    0.51
  -9  -5   5   -0.13    0.47
   9   5  -5   -0.24    0.46
   9   6  -5    1.49    0.58
   9   7  -5    0.11    0.68
  -9   7   4    0.66    0.75
  -9   6   4    0.49    0.69
  -9   5   4    6.01    0.34
  -9   4   4   11.63    0.59
  -9   4   4   10.90    0.57
  -9   3   4    3.23    0.33
  -9   3   4    2.61    0.26
  -9   2   4    0.99    0.23
  -9   2   4    0.98    0.21
   9  -2  -4    0.76    0.17
  -9   1   4   12.91    0.69
  -9   1   4   13.21    0.69
   9  -1  -4   12.85    0.68
  -9   0   4   41.83    1.85
   9   0  -4   41.91    1.85
  -9  -1   4   12.34    0.71
   9   1  -4   13.24    0.73
  -9  -2   4    0.89    0.32
   9   2  -4    0.57    0.33
  -9  -3   4    2.95    0.41
   9   3  -4    2.90    0.43
  -9  -4   4   11.91    0.86
   9   4  -4   10.99    0.83
  -9  -5   4    6.60    0.66
   9   5  -4    6.50    0.67
   9   6  -4    0.87    0.56
   9   7  -4   -0.37    0.70
  -9   7   3    0.12    0.77
  -9   6   3    4.26    0.89
  -9   5   3    1.17    0.18
  -9   4   3   25.74    1.15
  -9   3   3    0.60    0.20
  -9   3   3    0.18    0.21
  -9   2   3   62.53    2.70
  -9   2   3   63.01    2.71
   9  -2  -3   64.03    2.68
  -9   1   3    4.38    0.36
  -9   1   3    4.37    0.41
   9  -1  -3    4.28    0.37
  -9   0   3   -0.04    0.23
   9   0  -3   -0.28    0.21
  -9  -1   3    4.49    0.43
   9   1  -3    3.65    0.38
  -9  -2   3   61.20    2.70
   9   2  -3   62.18    2.71
  -9  -3   3    0.57    0.34
   9   3  -3    0.07    0.36
  -9  -4   3   26.54    1.34
   9   4  -3   26.30    1.37
  -9  -5   3    1.28    0.43
   9   5  -3    1.08    0.50
   9   6  -3    5.37    0.70
   9   7  -3   -1.20    0.58
  -9   7   2    1.44    0.75
  -9   6   2    0.30    0.64
  -9   5   2    2.65    0.76
  -9   5   2    4.58    0.34
  -9   4   2    1.48    0.23
  -9   3   2   34.06    1.48
   9  -3  -2   33.05    1.41
  -9   2   2   37.13    1.64
  -9   2   2   36.42    1.63
   9  -2  -2   37.25    1.61
  -9   1   2   47.36    2.04
  -9   1   2   46.01    2.03
   9  -1  -2   45.97    2.02
  -9   0   2    3.46    0.38
   9   0  -2    3.46    0.37
  -9  -1   2   46.34    2.06
   9   1  -2   46.83    2.07
  -9  -2   2   36.00    1.65
   9   2  -2   35.49    1.66
  -9  -3   2   33.36    1.57
   9   3  -2   32.85    1.59
  -9  -4   2    1.62    0.40
   9   4  -2    1.27    0.44
  -9  -5   2    4.63    0.57
   9   5  -2    4.24    0.65
   9   6  -2    0.23    0.54
   9   7  -2    1.17    0.64
  -9   7   1    0.03    0.65
  -9   6   1   -0.40    0.57
  -9   6   1    0.20    0.20
  -9   5   1   -0.22    0.53
  -9   5   1    0.31    0.21
  -9   4   1    5.54    0.42
  -9   3   1    6.86    0.47
  -9   2   1   15.13    0.77
  -9   2   1   16.05    0.79
   9  -2  -1   14.98    0.75
  -9   1   1    6.43    0.44
   9  -1  -1    6.34    0.46
  -9   0   1    0.12    0.24
   9   0  -1   -0.12    0.23
  -9  -1   1    6.64    0.51
   9   1  -1    6.07    0.52
  -9  -2   1   15.86    1.12
  -9  -2   1   14.50    0.84
   9   2  -1   15.43    0.87
  -9  -3   1    6.75    0.58
   9   3  -1    5.65    0.62
  -9  -4   1    5.28    0.55
   9   4  -1    5.19    0.57
  -9  -5   1   -0.35    0.42
   9   5  -1    0.32    0.49
   9   6  -1   -0.72    0.61
   9   7  -1   -0.10    0.69
  -9   6   0    2.45    0.66
  -9   6   0    2.35    0.29
  -9   5   0    1.53    0.58
  -9   5   0    1.78    0.27
  -9   4   0    1.54    0.26
  -9   3   0   30.43    1.24
   9  -3   0   24.24    1.19
  -9   2   0    8.22    0.52
   9  -2   0    8.00    0.48
  -9   1   0    7.62    0.49
   9  -1   0    7.69    0.49
  -9   0   0   19.62    0.98
   9   0   0   20.82    1.00
  -9  -1   0    7.86    0.57
   9   1   0    8.55    0.60
  -9  -2   0    9.05    0.83
  -9  -2   0    9.03    0.63
   9   2   0    8.76    0.66
  -9  -3   0   33.25    1.58
   9   3   0   33.44    1.62
  -9  -4   0    1.88    0.43
   9   4   0    1.07    0.46
  -9  -5   0    1.39    0.42
   9   5   0    1.26    0.53
   9   6   0    2.01    0.60
   9   7   0    1.82    0.73
  -9   6  -1    1.58    0.32
  -9   6  -1    1.14    0.56
  -9   5  -1    0.28    0.49
  -9   5  -1    0.34    0.29
  -9   4  -1   19.59    0.97
  -9   3  -1    3.46    0.36
   9  -3   1    4.02    0.35
  -9   2  -1   13.30    0.74
   9  -2   1   14.11    0.73
  -9   1  -1    5.73    0.44
   9  -1   1    5.81    0.49
  -9   0  -1   -0.04    0.25
   9   0   1    0.09    0.26
  -9  -1  -1    5.96    0.50
   9   1   1    5.71    0.54
  -9  -2  -1   14.48    1.08
  -9  -2  -1   14.93    0.84
   9   2   1   14.43    0.87
  -9  -3  -1    3.53    0.44
   9   3   1    3.21    0.49
  -9  -4  -1   21.17    1.16
   9   4   1   20.53    1.24
  -9  -5  -1    0.52    0.44
   9   5   1    0.10    0.50
   9   6   1    1.43    0.59
   9   7   1    0.10    0.70
  -9   6  -2    0.62    0.36
  -9   5  -2   -0.03    0.33
  -9   5  -2    0.15    0.43
  -9   4  -2   -0.16    0.29
  -9   3  -2   55.56    2.43
   9  -3   2   55.45    2.40
  -9   2  -2    1.49    0.31
   9  -2   2    1.92    0.30
  -9   1  -2    1.89    0.30
   9  -1   2    1.73    0.33
  -9   0  -2   -0.05    0.27
   9   0   2   -0.08    0.28
  -9  -1  -2    1.36    0.34
  -9  -1  -2    1.80    0.33
   9   1   2    2.01    0.37
  -9  -2  -2    1.72    0.39
  -9  -2  -2    1.95    0.37
   9   2   2    1.65    0.40
  -9  -3  -2   57.49    2.53
   9   3   2   54.74    2.55
  -9  -4  -2   -0.18    0.40
   9   4   2   -0.30    0.49
  -9  -5  -2    0.19    0.43
   9   5   2   -0.20    0.56
   9   6   2    0.63    0.58
   9   7   2   -0.12    0.71
  -9   7  -3   -0.12    0.41
  -9   6  -3    0.50    0.41
  -9   5  -3    1.48    0.43
  -9   5  -3    1.36    0.43
  -9   4  -3    0.28    0.38
  -9   3  -3   -0.34    0.33
   9  -3   3    0.00    0.25
  -9   2  -3    1.62    0.36
   9  -2   3    1.95    0.31
  -9   1  -3   19.15    0.98
   9  -1   3   19.90    1.01
  -9   0  -3   -0.02    0.26
  -9   0  -3   -0.03    0.28
   9   0   3   -0.30    0.30
  -9  -1  -3   21.23    1.31
  -9  -1  -3   19.12    1.03
   9   1   3   19.61    1.07
  -9  -2  -3    1.49    0.37
   9   2   3    1.26    0.40
  -9  -3  -3    0.07    0.36
   9   3   3   -0.54    0.39
  -9  -4  -3    0.69    0.39
   9   4   3    0.37    0.47
  -9  -5  -3    1.12    0.45
   9   5   3    1.58    0.56
   9   6   3    1.01    0.60
   9   7   3   -1.00    0.70
  -9   7  -4    0.02    0.45
  -9   6  -4   -0.28    0.46
  -9   5  -4    3.92    0.54
  -9   4  -4    3.22    0.51
  -9   3  -4    1.11    0.38
   9  -3   4    1.32    0.32
  -9   2  -4   14.68    0.88
   9  -2   4   13.65    0.81
  -9   1  -4    0.32    0.32
   9  -1   4    0.30    0.32
  -9   0  -4    0.43    0.26
  -9   0  -4    0.46    0.28
   9   0   4    0.31    0.35
  -9  -1  -4    0.33    0.34
  -9  -1  -4    0.20    0.30
   9   1   4    0.45    0.30
  -9  -2  -4   13.15    0.82
   9   2   4   13.13    0.87
  -9  -3  -4    1.31    0.40
   9   3   4    0.48    0.43
  -9  -4  -4    2.68    0.46
   9   4   4    3.26    0.57
  -9  -5  -4    4.00    0.57
   9   5   4    3.97    0.64
   9   6   4   -0.11    0.66
   9   7   4   -0.24    0.65
  -9   7  -5    0.18    0.54
  -9   6  -5   -0.27    0.55
  -9   5  -5    2.00    0.57
  -9   4  -5    3.96    0.54
  -9   4  -5    4.20    0.60
  -9   3  -5    0.91    0.47
   9  -3   5    0.66    0.34
  -9   2  -5    2.37    0.44
   9  -2   5    2.82    0.44
  -9   1  -5    5.44    0.60
  -9   1  -5    6.28    0.59
   9  -1   5    5.94    0.61
  -9   0  -5   -0.30    0.34
  -9   0  -5    0.12    0.27
   9   0   5   -0.41    0.37
  -9  -1  -5    5.61    0.60
  -9  -1  -5    6.36    0.72
   9   1   5    5.83    0.59
  -9  -2  -5    2.24    0.43
   9   2   5    2.03    0.48
  -9  -3  -5    0.67    0.40
   9   3   5    0.88    0.48
  -9  -4  -5    4.51    0.58
   9   4   5    4.11    0.68
  -9  -5  -5    1.82    0.47
   9   5   5    1.90    0.60
   9   6   5   -0.17    0.61
   9   7   5    0.39    0.68
  -9   6  -6   -0.74    0.63
  -9   5  -6   -0.38    0.58
  -9   4  -6    2.78    0.66
  -9   3  -6    0.01    0.53
  -9   3  -6    0.29    0.20
   9  -3   6    0.58    0.41
  -9   2  -6    6.69    0.75
  -9   2  -6    6.97    0.58
   9  -2   6    6.62    0.67
  -9   1  -6    7.97    0.77
  -9   1  -6   10.30    0.76
  -9   0  -6    1.57    0.42
  -9   0  -6    1.35    0.33
   9   0   6    1.54    0.47
  -9  -1  -6    9.31    0.82
  -9  -1  -6    9.53    0.75
   9   1   6    9.09    0.82
  -9  -2  -6    7.14    0.70
   9   2   6    6.91    0.77
  -9  -3  -6    0.87    0.43
   9   3   6    0.40    0.49
  -9  -4  -6    2.45    0.54
   9   4   6    1.83    0.64
   9   5   6    0.19    0.58
   9   6   6   -0.27    0.62
  -9   6  -7   -0.81    0.70
  -9   5  -7   -0.83    0.65
  -9   4  -7   -0.84    0.65
  -9   3  -7    1.55    0.60
  -9   3  -7    1.25    0.17
  -9   2  -7    0.82    0.53
  -9   2  -7    1.32    0.25
  -9   1  -7    4.87    0.62
  -9   1  -7    5.19    0.58
  -9   0  -7   -0.11    0.47
  -9   0  -7   -0.03    0.30
  -9  -1  -7    5.14    0.59
  -9  -1  -7    4.50    0.56
   9   1   7    4.54    0.64
  -9  -2  -7    2.05    0.49
   9   2   7    0.84    0.54
  -9  -3  -7    1.73    0.48
   9   3   7    1.41    0.56
  -9  -4  -7   -0.35    0.43
   9   4   7   -0.46    0.56
   9   5   7   -0.90    0.59
   9   6   7   -0.01    0.75
  -9   6  -8   -0.59    0.75
  -9   5  -8   -1.10    0.73
  -9   4  -8    0.18    0.66
  -9   3  -8    2.56    0.71
  -9   2  -8    0.37    0.21
  -9   2  -8    0.25    0.60
  -9   1  -8    3.04    0.63
  -9   1  -8    2.81    0.37
  -9   0  -8   13.57    1.07
  -9   0  -8   16.03    1.12
  -9  -1  -8    3.11    0.57
  -9  -1  -8    2.82    0.50
  -9  -2  -8    0.37    0.50
   9   2   8    0.26    0.56
  -9  -3  -8    2.79    0.56
   9   3   8    2.44    0.65
  -9  -4  -8   -0.30    0.52
   9   4   8   -0.18    0.60
   9   5   8   -0.09    0.65
   9   6   8    0.58    0.80
  -9   6  -9   -1.53    0.79
  -9   5  -9   -0.06    0.73
  -9   4  -9   -1.32    0.79
  -9   3  -9   -0.80    0.67
  -9   2  -9   -0.71    0.72
  -9   1  -9    6.58    0.82
  -9   1  -9    6.54    0.67
  -9   0  -9   -0.18    0.46
  -9   0  -9   -0.09    0.34
  -9  -1  -9    6.86    0.75
  -9  -2  -9   -0.24    0.52
   9   2   9   -0.20    0.65
  -9  -3  -9    0.35    0.53
   9   3   9    0.37    0.66
  -9  -4  -9    0.29    0.51
   9   4   9    0.02    0.66
   9   5   9   -0.03    0.80
   9   6   9   -0.81    0.83
  -9   5 -10   -0.79    0.87
  -9   4 -10   -1.07    0.85
  -9   3 -10   -0.15    0.86
  -9   2 -10   -0.06    0.74
  -9   1 -10    0.09    0.72
  -9   0 -10    2.70    0.73
  -9   0 -10    2.75    0.48
  -9  -1 -10    0.24    0.64
  -9  -2 -10   -0.26    0.59
  -9  -3 -10    0.03    0.57
   9   3  10   -0.13    0.73
  -9  -4 -10   -0.17    0.61
   9   4  10   -1.49    0.70
   9   5  10    0.35    0.79
  -9   5 -11    0.10    0.95
  -9   4 -11    1.27    0.89
  -9   3 -11    0.42    0.84
  -9   2 -11   -1.32    0.78
  -9   1 -11   -0.70    0.76
  -9   0 -11   -1.23    0.71
  -9  -1 -11    0.64    0.71
  -9  -2 -11   -0.38    0.64
  -9  -3 -11    0.78    0.72
   9   3  11   -0.13    0.92
  -9  -4 -11    0.03    0.67
   9   4  11   -0.24    0.82
   9   5  11   -0.50    0.84
  -9   5 -12    0.62    1.01
  -9   4 -12    0.29    1.03
  -9   3 -12   -0.05    0.88
  -9   2 -12    2.42    0.95
  -9   1 -12   -0.03    0.84
  -9   0 -12   -0.52    0.79
  -9  -1 -12    0.02    0.76
  -9  -2 -12    2.97    0.79
  -9  -3 -12   -0.42    0.67
   9   3  12   -1.02    0.88
   9   4  12   -0.76    0.90
   9   5  12   -0.43    1.04
  -9   4 -13    1.13    0.96
  -9   3 -13    0.25    0.94
  -9   2 -13    0.85    0.93
  -9   1 -13    0.60    0.94
  -9   0 -13   -1.16    0.86
  -9  -1 -13   -0.45    0.83
  -9  -2 -13   -0.88    0.77
  -9  -3 -13   -0.35    0.72
   9   3  13   -1.54    0.98
   9   4  13   -0.15    1.00
  -9   3 -14    1.15    1.14
  -9   2 -14    0.13    0.98
  -9   1 -14    0.45    0.99
  -9   0 -14   -0.34    0.93
  -9  -1 -14   -0.93    0.88
  -9  -2 -14   -0.98    0.93
  -9  -3 -14   -0.71    0.87
   9   3  14   -2.27    1.04
  -9   3 -15    3.42    1.24
  -9   2 -15    2.51    1.11
  -9   1 -15   -0.04    1.03
  -9   0 -15    0.43    1.01
  -9  -1 -15    0.09    0.97
  -9  -2 -15   -0.92    0.88
   9   3  15   -2.84    1.19
  -9   1 -16    2.36    1.25
  -9   0 -16    0.34    1.05
  -9  -1 -16    0.80    1.02
 -10   2  20   -0.26    0.91
 -10   1  20   -0.73    0.93
 -10   0  20    1.31    0.89
  10   0 -20    2.85    0.80
 -10  -1  20   -0.08    0.86
  10   1 -20    1.34    0.79
 -10  -2  20    0.06    0.94
  10   2 -20    1.02    0.86
 -10   3  19    0.57    0.82
 -10   2  19   -0.23    0.84
 -10   1  19   -0.16    0.86
 -10   0  19   -0.46    0.79
  10   0 -19    0.50    0.67
 -10  -1  19   -1.33    0.90
  10   1 -19    0.53    0.74
 -10  -2  19   -0.29    0.86
  10   2 -19   -0.01    0.80
 -10  -3  19   -0.75    0.89
  10   3 -19    0.17    0.85
 -10   3  18    0.73    0.76
 -10   2  18   -0.69    0.77
 -10   1  18    0.42    0.74
 -10   0  18    0.22    0.75
  10   0 -18    0.73    0.62
 -10  -1  18    0.29    0.77
  10   1 -18    0.15    0.69
 -10  -2  18   -0.15    0.82
  10   2 -18    0.24    0.74
 -10  -3  18   -0.34    0.84
  10   3 -18   -0.56    0.88
  10   4 -18    0.01    0.84
 -10   4  17   -0.14    0.71
 -10   3  17    1.09    0.74
 -10   2  17   -0.12    0.64
 -10   1  17   -0.40    0.62
  10  -1 -17    1.07    0.61
 -10   0  17   -0.10    0.75
  10   0 -17   -0.27    0.64
 -10  -1  17   -0.08    0.71
  10   1 -17    0.00    0.71
 -10  -2  17   -0.40    0.74
  10   2 -17    0.39    0.69
 -10  -3  17   -0.73    0.77
  10   3 -17    0.32    0.76
 -10  -4  17    0.48    0.85
  10   4 -17   -0.37    0.78
 -10   5  16    0.48    0.68
 -10   4  16    0.68    0.64
 -10   3  16    0.47    0.66
 -10   2  16   -0.12    0.65
 -10   1  16    0.50    0.62
  10  -1 -16    1.80    0.58
 -10   0  16    0.55    0.63
  10   0 -16    0.10    0.56
 -10  -1  16    0.78    0.66
  10   1 -16    0.53    0.61
 -10  -2  16    1.01    0.80
  10   2 -16   -0.10    0.62
 -10  -3  16    0.53    0.77
  10   3 -16   -0.22    0.77
 -10  -4  16   -0.11    0.79
  10   4 -16    0.08    0.76
 -10  -5  16    0.46    0.86
  10   5 -16   -0.14    0.81
 -10   5  15    0.39    0.61
 -10   4  15    1.81    0.65
 -10   3  15    1.26    0.63
 -10   2  15    1.04    0.62
 -10   1  15    1.36    0.60
  10  -1 -15    2.83    0.53
 -10   0  15    0.15    0.57
  10   0 -15    0.16    0.57
 -10  -1  15    2.06    0.64
  10   1 -15    1.85    0.60
 -10  -2  15    1.09    0.68
  10   2 -15    1.45    0.63
 -10  -3  15    0.46    0.69
  10   3 -15    0.43    0.65
 -10  -4  15    0.99    0.77
  10   4 -15    1.36    0.74
 -10  -5  15   -0.68    0.79
  10   5 -15   -0.29    0.76
 -10   5  14    1.02    0.55
 -10   4  14    1.73    0.58
 -10   3  14    3.90    0.66
 -10   2  14    2.14    0.54
 -10   1  14    0.22    0.56
  10  -1 -14    0.66    0.48
 -10   0  14    0.32    0.59
  10   0 -14    0.53    0.52
 -10  -1  14   -0.13    0.54
  10   1 -14   -0.14    0.49
 -10  -2  14    2.18    0.66
  10   2 -14    2.37    0.60
 -10  -3  14    4.39    0.78
  10   3 -14    5.22    0.73
 -10  -4  14    1.01    0.80
  10   4 -14    1.08    0.67
 -10  -5  14    0.19    0.78
  10   5 -14    0.61    0.71
 -10   5  13    1.12    0.51
 -10   5  13    3.13    1.06
 -10   4  13    2.06    0.56
 -10   3  13    3.05    0.56
 -10   2  13    7.80    0.80
  10  -2 -13    9.74    0.76
 -10   1  13    1.63    0.50
  10  -1 -13    2.07    0.48
 -10   0  13    0.49    0.50
  10   0 -13    0.26    0.43
 -10  -1  13    1.38    0.56
  10   1 -13    1.87    0.51
 -10  -2  13    8.70    0.96
  10   2 -13    9.03    0.88
 -10  -3  13    3.18    0.69
  10   3 -13    3.95    0.65
 -10  -4  13    1.21    0.69
  10   4 -13    1.36    0.63
 -10  -5  13   -0.95    0.68
  10   5 -13   -0.05    0.68
  10   6 -13    0.59    0.87
 -10   5  12    1.82    0.88
 -10   5  12    1.21    0.46
 -10   4  12    2.71    0.52
 -10   3  12    0.40    0.42
 -10   2  12    3.76    0.55
  10  -2 -12    4.75    0.50
 -10   1  12    4.87    0.61
  10  -1 -12    4.90    0.51
 -10   0  12    0.91    0.46
  10   0 -12    0.32    0.39
 -10  -1  12    4.42    0.61
  10   1 -12    4.99    0.57
 -10  -2  12    4.67    0.65
  10   2 -12    4.15    0.59
 -10  -3  12    0.40    0.55
  10   3 -12    0.13    0.54
 -10  -4  12    2.93    0.76
  10   4 -12    3.48    0.67
 -10  -5  12   -0.43    0.67
  10   5 -12    0.01    0.64
  10   6 -12    0.26    0.72
 -10   5  11    2.27    0.84
 -10   4  11    1.33    0.42
 -10   3  11    1.10    0.39
 -10   2  11    2.36    0.46
  10  -2 -11    2.50    0.41
 -10   1  11    1.79    0.46
  10  -1 -11    1.47    0.36
 -10   0  11    0.33    0.41
  10   0 -11    0.32    0.36
 -10  -1  11    1.66    0.48
  10   1 -11    1.10    0.43
 -10  -2  11    2.80    0.56
  10   2 -11    2.67    0.50
 -10  -3  11    1.12    0.54
  10   3 -11    1.21    0.52
 -10  -4  11    1.08    0.59
  10   4 -11    1.30    0.56
 -10  -5  11   -0.18    0.71
  10   5 -11    0.68    0.61
  10   6 -11    0.26    0.69
 -10   6  10    0.58    0.88
 -10   5  10    8.81    0.70
 -10   4  10    1.57    0.38
 -10   3  10    3.07    0.42
 -10   2  10    2.36    0.41
  10  -2 -10    2.18    0.37
 -10   1  10   13.07    0.82
  10  -1 -10   12.96    0.81
 -10   0  10   24.78    1.33
  10   0 -10   27.67    1.34
 -10  -1  10   13.54    0.91
  10   1 -10   13.94    0.87
 -10  -2  10    2.32    0.50
  10   2 -10    2.30    0.48
 -10  -3  10    3.07    0.58
  10   3 -10    3.94    0.56
 -10  -4  10    1.66    0.58
  10   4 -10    1.80    0.55
 -10  -5  10    5.93    0.80
  10   5 -10    7.31    0.83
  10   6 -10   -0.23    0.63
 -10   6   9    1.73    0.89
 -10   5   9    1.17    0.32
 -10   4   9    5.54    0.55
 -10   3   9    1.80    0.34
 -10   2   9   21.66    1.08
  10  -2  -9   19.71    1.03
 -10   1   9   21.58    1.11
  10  -1  -9   20.10    1.04
 -10   0   9    0.46    0.39
  10   0  -9    0.28    0.32
 -10  -1   9   20.67    1.14
  10   1  -9   20.98    1.10
 -10  -2   9   21.04    1.19
  10   2  -9   21.62    1.16
 -10  -3   9    1.04    0.48
  10   3  -9    1.73    0.48
 -10  -4   9    5.48    0.65
  10   4  -9    5.20    0.64
 -10  -5   9   -0.04    0.62
  10   5  -9    0.27    0.57
  10   6  -9    3.49    0.71
  10   7  -9   -0.14    0.69
 -10   6   8   -0.49    0.74
 -10   5   8    6.67    0.53
 -10   4   8    0.29    0.26
 -10   3   8    0.33    0.28
 -10   3   8    0.58    0.25
  10  -3  -8    0.48    0.16
 -10   2   8    0.87    0.31
 -10   2   8    0.96    0.26
  10  -2  -8    0.54    0.25
 -10   1   8    3.29    0.42
  10  -1  -8    3.36    0.35
 -10   0   8   46.95    2.16
  10   0  -8   49.07    2.14
 -10  -1   8    3.93    0.45
  10   1  -8    3.17    0.43
 -10  -2   8    0.98    0.42
  10   2  -8    0.56    0.38
 -10  -3   8    0.39    0.44
  10   3  -8    0.12    0.34
 -10  -4   8   -0.14    0.45
  10   4  -8    0.13    0.47
 -10  -5   8    5.91    0.77
  10   5  -8    6.34    0.76
  10   6  -8    0.39    0.62
  10   7  -8   -0.03    0.77
 -10   7   7   -0.16    0.78
 -10   6   7   -1.13    0.68
 -10   5   7    1.37    0.24
 -10   4   7    0.81    0.25
 -10   3   7    0.46    0.23
 -10   3   7    0.36    0.26
  10  -3  -7    0.40    0.12
 -10   2   7    1.29    0.30
 -10   2   7    1.51    0.27
  10  -2  -7    1.04    0.25
 -10   1   7    2.05    0.32
  10  -1  -7    2.00    0.28
 -10   0   7    0.20    0.29
  10   0  -7    0.06    0.31
 -10  -1   7    2.43    0.39
  10   1  -7    1.79    0.37
 -10  -2   7    1.26    0.39
  10   2  -7    0.94    0.39
 -10  -3   7    0.10    0.41
  10   3  -7    0.01    0.41
 -10  -4   7    0.59    0.46
  10   4  -7    0.75    0.49
 -10  -5   7    1.44    0.52
  10   5  -7    1.01    0.54
  10   6  -7   -0.20    0.65
  10   7  -7    0.29    0.75
 -10   7   6    0.45    0.88
 -10   6   6    1.18    0.80
 -10   5   6    4.16    0.35
 -10   4   6    0.46    0.23
 -10   3   6   27.92    1.29
 -10   3   6   28.49    1.30
 -10   2   6   16.17    0.83
 -10   2   6   15.92    0.82
  10  -2  -6   16.27    0.79
 -10   1   6    1.07    0.31
  10  -1  -6    0.88    0.24
 -10   0   6    0.36    0.28
  10   0  -6    0.44    0.27
 -10  -1   6    0.51    0.31
  10   1  -6    0.48    0.32
 -10  -2   6   16.36    0.94
  10   2  -6   16.44    0.94
 -10  -3   6   30.14    1.47
  10   3  -6   28.10    1.46
 -10  -4   6    0.59    0.45
  10   4  -6    0.42    0.52
 -10  -5   6    4.26    0.66
  10   5  -6    5.25    0.67
  10   6  -6    4.47    0.71
  10   7  -6    0.95    0.74
 -10   7   5    0.87    0.86
 -10   6   5    2.26    0.90
 -10   5   5    0.16    0.18
 -10   4   5   13.48    0.71
 -10   4   5   14.64    0.72
 -10   3   5    7.52    0.48
 -10   3   5    6.54    0.48
 -10   2   5   45.58    2.02
 -10   2   5   45.91    2.03
  10  -2  -5   47.13    2.00
 -10   1   5   29.02    1.33
  10  -1  -5   27.86    1.31
 -10   0   5    0.36    0.27
  10   0  -5   -0.03    0.25
 -10  -1   5   28.90    1.39
  10   1  -5   29.70    1.39
 -10  -2   5   46.59    2.11
  10   2  -5   46.46    2.12
 -10  -3   5    7.38    0.66
  10   3  -5    6.24    0.67
 -10  -4   5   13.34    0.91
  10   4  -5   14.05    0.95
 -10  -5   5   -0.87    0.50
  10   5  -5    0.13    0.52
  10   6  -5    5.29    0.73
  10   7  -5   -0.65    0.72
 -10   7   4    0.56    0.84
 -10   6   4   -0.44    0.67
 -10   5   4    1.39    0.21
 -10   4   4    1.13    0.24
 -10   4   4    1.58    0.25
 -10   3   4   17.22    0.83
 -10   3   4   15.98    0.82
 -10   2   4   39.65    1.76
 -10   2   4   39.24    1.75
  10  -2  -4   39.89    1.73
 -10   1   4    1.17    0.29
  10  -1  -4    1.04    0.26
 -10   0   4   60.00    2.63
  10   0  -4   60.96    2.63
 -10  -1   4    0.90    0.32
  10   1  -4    0.99    0.32
 -10  -2   4   39.24    1.80
  10   2  -4   38.58    1.81
 -10  -3   4   16.81    0.96
  10   3  -4   16.42    0.99
 -10  -4   4    1.18    0.43
  10   4  -4    0.98    0.47
 -10  -5   4    1.02    0.47
  10   5  -4    0.96    0.52
  10   6  -4   -0.12    0.58
  10   7  -4    1.29    0.77
 -10   7   3    1.40    0.79
 -10   6   3   -0.22    0.63
 -10   5   3    5.72    0.40
 -10   4   3    0.90    0.23
 -10   3   3    5.61    0.46
 -10   3   3    7.00    0.46
  10  -3  -3    5.81    0.32
 -10   2   3    2.80    0.30
 -10   2   3    2.68    0.31
  10  -2  -3    2.87    0.28
 -10   1   3   57.46    2.48
  10  -1  -3   57.00    2.47
 -10   0   3   -0.11    0.27
  10   0  -3   -0.35    0.28
 -10  -1   3   57.74    2.54
  10   1  -3   57.93    2.55
 -10  -2   3    2.75    0.40
  10   2  -3    2.61    0.36
 -10  -3   3    6.20    0.61
  10   3  -3    5.54    0.57
 -10  -4   3    0.76    0.40
  10   4  -3    0.88    0.45
 -10  -5   3    6.52    0.67
  10   5  -3    6.13    0.68
  10   6  -3    0.01    0.66
  10   7  -3    1.29    0.77
 -10   7   2    0.02    0.72
 -10   6   2    1.71    0.73
 -10   5   2    9.71    0.56
 -10   4   2    3.22    0.31
 -10   3   2    0.18    0.24
 -10   2   2    0.54    0.21
 -10   2   2    0.36    0.26
  10  -2  -2    0.30    0.20
 -10   1   2   10.06    0.63
  10  -1  -2    9.51    0.60
 -10   0   2    1.04    0.30
  10   0  -2    0.86    0.31
 -10  -1   2    9.87    0.65
  10   1  -2    9.59    0.66
 -10  -2   2    0.42    0.34
  10   2  -2    0.14    0.28
 -10  -3   2    0.38    0.37
  10   3  -2   -0.17    0.39
 -10  -4   2    3.10    0.47
  10   4  -2    2.77    0.53
 -10  -5   2   10.45    0.82
  10   5  -2   10.38    1.02
  10   6  -2    2.46    0.66
  10   7  -2   -0.25    0.73
 -10   6   1    2.63    0.28
 -10   6   1    2.48    0.71
 -10   5   1    2.21    0.30
 -10   4   1    3.02    0.32
 -10   3   1   26.58    1.24
 -10   2   1   25.67    1.19
  10  -2  -1   25.55    1.17
 -10   1   1   23.17    1.10
  10  -1  -1   22.68    1.09
 -10   0   1   -0.18    0.27
  10   0  -1   -0.32    0.26
 -10  -1   1   24.08    1.16
  10   1  -1   22.87    1.17
 -10  -2   1   25.30    1.28
  10   2  -1   26.36    1.31
 -10  -3   1   27.46    1.40
  10   3  -1   27.12    1.41
 -10  -4   1    3.15    0.47
  10   4  -1    2.72    0.57
 -10  -5   1    2.77    0.49
  10   5  -1    2.29    0.58
  10   6  -1    2.26    0.71
  10   7  -1   -0.39    0.73
 -10   6   0    1.30    0.63
 -10   6   0    1.94    0.30
 -10   5   0    2.66    0.66
 -10   5   0    4.82    0.46
 -10   4   0    1.77    0.31
 -10   3   0    0.44    0.27
  10  -3   0    0.22    0.19
 -10   2   0    6.20    0.47
  10  -2   0    6.79    0.47
 -10   1   0    2.52    0.35
  10  -1   0    2.60    0.32
 -10   0   0  128.41    5.55
  10   0   0  134.00    5.57
 -10  -1   0    2.54    0.38
  10   1   0    2.71    0.40
 -10  -2   0    6.28    0.59
  10   2   0    6.72    0.56
 -10  -3   0    0.62    0.38
  10   3   0   -0.50    0.40
 -10  -4   0    1.85    0.47
  10   4   0    1.12    0.49
 -10  -5   0    3.48    0.56
  10   5   0    3.94    0.64
  10   6   0    1.87    0.71
  10   7   0   -0.34    0.75
 -10   6  -1    0.17    0.30
 -10   6  -1    0.19    0.56
 -10   5  -1    2.31    0.36
 -10   5  -1    2.33    0.60
 -10   4  -1    0.34    0.30
 -10   3  -1    8.76    0.60
  10  -3   1    9.30    0.55
 -10   2  -1    1.01    0.30
  10  -2   1    1.19    0.27
 -10   1  -1   47.92    2.13
  10  -1   1   48.64    2.14
 -10   0  -1   -0.02    0.28
  10   0   1   -0.46    0.29
 -10  -1  -1   50.38    2.24
  10   1   1   50.15    2.27
 -10  -2  -1    1.18    0.37
  10   2   1    0.62    0.39
 -10  -3  -1    8.70    0.71
  10   3   1    9.51    0.79
 -10  -4  -1    0.50    0.41
  10   4   1   -0.05    0.52
 -10  -5  -1    2.51    0.54
  10   5   1    2.60    0.65
  10   6   1   -0.21    0.61
  10   7   1    1.27    0.77
 -10   6  -2    5.06    0.48
 -10   5  -2    0.29    0.46
 -10   5  -2    0.98    0.37
 -10   4  -2    2.10    0.37
 -10   3  -2    2.39    0.38
  10  -3   2    2.46    0.31
 -10   2  -2    2.96    0.39
  10  -2   2    1.99    0.33
 -10   1  -2   -0.10    0.28
  10  -1   2   -0.15    0.31
 -10   0  -2   37.80    1.74
  10   0   2   38.27    1.79
 -10  -1  -2    0.06    0.35
 -10  -1  -2    0.39    0.33
  10   1   2   -0.30    0.33
 -10  -2  -2    2.34    0.42
  10   2   2    2.10    0.45
 -10  -3  -2    2.05    0.43
  10   3   2    2.52    0.50
 -10  -4  -2    1.75    0.45
  10   4   2    1.21    0.51
 -10  -5  -2    0.32    0.48
  10   5   2    0.31    0.55
  10   6   2    5.32    0.76
  10   7   2    0.64    0.69
 -10   7  -3    0.31    0.42
 -10   6  -3    0.75    0.44
 -10   5  -3    1.87    0.48
 -10   5  -3    2.50    0.46
 -10   4  -3    0.12    0.37
 -10   3  -3   13.31    0.84
  10  -3   3   13.46    0.78
 -10   2  -3    2.39    0.41
  10  -2   3    2.62    0.36
 -10   1  -3   -0.27    0.31
  10  -1   3   -0.13    0.30
 -10   0  -3   -0.08    0.32
 -10   0  -3   -0.22    0.29
  10   0   3   -0.24    0.34
 -10  -1  -3   -0.34    0.33
 -10  -1  -3    0.38    0.35
  10   1   3   -0.04    0.36
 -10  -2  -3    2.21    0.44
  10   2   3    2.34    0.47
 -10  -3  -3   14.50    0.95
  10   3   3   12.86    0.95
 -10  -4  -3    0.11    0.42
  10   4   3   -0.37    0.49
 -10  -5  -3    2.07    0.50
  10   5   3    2.88    0.61
  10   6   3    0.58    0.71
  10   7   3   -0.45    0.76
 -10   7  -4    0.64    0.49
 -10   6  -4   -0.30    0.47
 -10   5  -4   -0.58    0.44
 -10   4  -4    0.53    0.43
 -10   3  -4    1.02    0.44
  10  -3   4    1.35    0.36
 -10   2  -4   12.69    0.86
  10  -2   4   12.54    0.83
 -10   1  -4    1.67    0.39
  10  -1   4    1.37    0.39
 -10   0  -4   28.21    1.67
 -10   0  -4   26.28    1.34
  10   0   4   27.44    1.39
 -10  -1  -4    1.52    0.42
 -10  -1  -4    1.45    0.40
  10   1   4    1.62    0.44
 -10  -2  -4   12.42    0.83
  10   2   4   11.73    0.88
 -10  -3  -4    1.38    0.44
  10   3   4    1.17    0.49
 -10  -4  -4    0.33    0.43
  10   4   4    0.77    0.54
 -10  -5  -4    0.05    0.50
  10   5   4   -0.23    0.57
  10   6   4   -1.01    0.69
  10   7   4    0.51    0.80
 -10   6  -5   -0.17    0.52
 -10   5  -5    1.05    0.55
 -10   4  -5   -0.15    0.50
 -10   3  -5   -0.24    0.42
  10  -3   5    0.74    0.37
 -10   2  -5    0.19    0.41
  10  -2   5    0.56    0.37
 -10   1  -5   22.06    1.21
 -10   1  -5   24.10    1.43
  10  -1   5   22.01    1.23
 -10   0  -5   -0.07    0.39
 -10   0  -5   -0.21    0.29
  10   0   5   -0.22    0.41
 -10  -1  -5   22.70    1.16
 -10  -1  -5   22.67    1.50
  10   1   5   21.14    1.25
 -10  -2  -5    0.26    0.42
  10   2   5    0.40    0.46
 -10  -3  -5    0.67    0.43
  10   3   5    0.04    0.50
 -10  -4  -5   -0.23    0.44
  10   4   5    0.07    0.54
 -10  -5  -5    1.50    0.56
  10   5   5    0.63    0.60
  10   6   5    0.16    0.72
 -10   6  -6    0.78    0.62
 -10   5  -6   -0.27    0.59
 -10   4  -6    4.24    0.70
 -10   3  -6   -0.07    0.55
  10  -3   6    0.04    0.42
 -10   2  -6    2.48    0.33
 -10   2  -6    2.28    0.53
  10  -2   6    2.91    0.54
 -10   1  -6    5.49    0.61
 -10   1  -6    4.70    0.58
  10  -1   6    4.53    0.59
 -10   0  -6   21.13    1.20
 -10   0  -6   21.76    1.39
  10   0   6   20.83    1.25
 -10  -1  -6    4.16    0.56
 -10  -1  -6    4.17    0.55
  10   1   6    5.06    0.63
 -10  -2  -6    3.34    0.52
  10   2   6    1.99    0.55
 -10  -3  -6    0.04    0.46
  10   3   6   -0.15    0.51
 -10  -4  -6    3.72    0.61
  10   4   6    3.34    0.67
  10   5   6   -0.28    0.63
  10   6   6    0.54    0.76
 -10   6  -7    0.05    0.71
 -10   5  -7    1.48    0.72
 -10   4  -7   -0.25    0.59
 -10   3  -7    4.75    0.72
  10  -3   7    4.88    0.63
 -10   2  -7   -0.05    0.24
 -10   2  -7   -0.21    0.53
  10  -2   7    0.01    0.46
 -10   1  -7   -0.25    0.48
 -10   1  -7   -0.12    0.28
  10  -1   7   -0.14    0.48
 -10   0  -7   -0.45    0.47
 -10   0  -7   -0.03    0.32
  10   0   7   -0.12    0.51
 -10  -1  -7   -0.07    0.47
  10   1   7   -0.34    0.53
 -10  -2  -7   -0.33    0.45
  10   2   7   -0.44    0.53
 -10  -3  -7    4.66    0.62
  10   3   7    4.41    0.70
 -10  -4  -7    0.06    0.49
  10   4   7   -0.33    0.60
  10   5   7    0.50    0.67
  10   6   7   -0.35    0.78
 -10   6  -8   -1.10    0.76
 -10   5  -8   -0.77    0.75
 -10   4  -8    0.07    0.68
 -10   3  -8    2.18    0.72
  10  -3   8    2.28    0.55
 -10   2  -8    0.11    0.59
 -10   1  -8   -0.21    0.57
 -10   1  -8    0.06    0.30
 -10   0  -8   12.21    1.02
 -10   0  -8   12.27    1.02
  10   0   8   12.28    1.09
 -10  -1  -8    0.04    0.54
  10   1   8   -0.17    0.58
 -10  -2  -8   -0.28    0.53
  10   2   8   -0.08    0.59
 -10  -3  -8    2.02    0.58
  10   3   8    1.69    0.67
 -10  -4  -8    0.47    0.53
  10   4   8    0.10    0.67
  10   5   8   -0.41    0.68
  10   6   8   -0.71    0.82
 -10   5  -9   -0.56    0.73
 -10   4  -9   -1.01    0.81
 -10   3  -9   -0.30    0.69
 -10   2  -9   -0.16    0.68
 -10   1  -9    7.12    0.86
 -10   0  -9   -0.29    0.62
 -10   0  -9   -0.15    0.36
 -10  -1  -9    6.81    0.79
  10   1   9    6.02    0.89
 -10  -2  -9    0.45    0.60
  10   2   9    0.23    0.68
 -10  -3  -9   -0.02    0.54
  10   3   9   -1.03    0.68
 -10  -4  -9    0.23    0.62
  10   4   9    0.12    0.80
  10   5   9   -0.02    0.75
 -10   5 -10   -0.86    0.79
 -10   4 -10   -1.02    0.78
 -10   3 -10   -1.14    0.78
 -10   2 -10   -1.20    0.74
 -10   1 -10   -0.95    0.71
 -10   0 -10    1.76    0.75
 -10  -1 -10    0.30    0.68
 -10  -2 -10    0.18    0.64
  10   2  10   -0.54    0.71
 -10  -3 -10   -0.19    0.59
  10   3  10   -0.59    0.78
 -10  -4 -10    0.38    0.59
  10   4  10   -0.61    0.88
  10   5  10   -0.09    0.82
 -10   5 -11    0.21    0.87
 -10   4 -11    0.16    0.87
 -10   3 -11   -0.62    0.86
 -10   2 -11   -1.93    0.81
 -10   1 -11    0.15    0.82
 -10   0 -11    0.03    0.79
 -10  -1 -11    0.67    0.75
 -10  -2 -11   -0.07    0.70
  10   2  11   -1.49    0.83
 -10  -3 -11   -0.02    0.67
  10   3  11   -0.31    0.85
  10   4  11   -1.11    0.82
  10   5  11    0.46    0.92
 -10   4 -12    0.12    1.05
 -10   3 -12    0.02    0.94
 -10   2 -12   -1.28    0.90
 -10   1 -12    0.19    0.92
 -10   0 -12    1.76    0.90
 -10  -1 -12    0.60    0.85
 -10  -2 -12   -1.00    0.75
  10   2  12   -1.76    0.93
 -10  -3 -12   -0.21    0.71
  10   3  12   -1.14    0.95
  10   4  12   -0.59    0.94
 -10   4 -13    1.42    1.02
 -10   3 -13    0.34    1.12
 -10   2 -13   -0.24    0.98
 -10   1 -13   -1.33    0.96
 -10   0 -13   -1.11    0.90
 -10  -1 -13   -0.81    0.84
 -10  -2 -13   -0.35    0.84
  10   2  13   -2.06    1.07
 -10  -3 -13   -0.12    0.78
  10   3  13   -1.73    1.04
  10   4  13   -1.06    1.06
 -10   3 -14    1.18    1.06
 -10   2 -14    0.37    1.05
 -10   1 -14    0.79    1.02
 -10   0 -14   -0.89    0.97
 -10  -1 -14   -0.31    0.94
 -10  -2 -14   -0.68    0.86
 -10  -3 -14   -0.90    0.83
  10   3  14   -1.50    1.13
 -10   2 -15    0.72    1.11
 -10   1 -15    1.71    1.13
 -10   0 -15   -0.98    0.99
 -10  -1 -15   -0.68    1.11
 -10  -2 -15   -1.94    1.04
 -11   1  20   -0.18    0.83
 -11   0  20   -0.49    0.85
 -11  -1  20    0.02    0.90
  11   1 -20    1.61    0.87
 -11   2  19   -0.40    0.81
 -11   1  19   -0.36    0.76
 -11   0  19   -0.58    0.74
  11   0 -19    0.53    0.67
 -11  -1  19   -0.65    0.81
  11   1 -19    0.18    0.74
 -11  -2  19   -0.88    0.83
  11   2 -19    0.80    0.81
  11   3 -19   -0.73    0.85
 -11   3  18   -0.09    0.75
 -11   2  18   -0.01    0.78
 -11   1  18    1.43    0.83
 -11   0  18   -0.67    0.70
  11   0 -18    0.04    0.60
 -11  -1  18    0.95    0.80
  11   1 -18    0.84    0.72
 -11  -2  18    0.14    0.78
  11   2 -18   -0.47    0.75
 -11  -3  18   -0.99    0.82
  11   3 -18   -0.38    0.78
 -11   4  17    0.92    0.71
 -11   3  17   -0.31    0.68
 -11   2  17    0.12    0.64
 -11   1  17   -0.06    0.64
 -11   0  17   -0.02    0.66
  11   0 -17    0.68    0.67
 -11  -1  17    0.25    0.71
  11   1 -17   -0.50    0.63
 -11  -2  17   -0.50    0.73
  11   2 -17   -0.10    0.68
 -11  -3  17   -0.39    0.79
  11   3 -17    0.28    0.76
 -11  -4  17   -1.07    0.90
  11   4 -17    0.27    0.81
 -11   4  16    1.25    0.67
 -11   3  16    0.03    0.63
 -11   2  16   -0.12    0.58
 -11   1  16    0.08    0.59
  11  -1 -16    0.44    0.48
 -11   0  16    2.47    0.69
  11   0 -16    3.37    0.64
 -11  -1  16   -0.18    0.63
  11   1 -16   -0.01    0.57
 -11  -2  16    0.19    0.71
  11   2 -16   -0.27    0.63
 -11  -3  16    0.26    0.84
  11   3 -16    0.14    0.69
 -11  -4  16   -1.08    0.75
  11   4 -16    0.13    0.77
 -11   5  15    1.13    0.59
 -11   4  15    0.83    0.62
 -11   3  15    0.55    0.59
 -11   2  15    0.02    0.58
 -11   1  15    0.49    0.63
  11  -1 -15    1.12    0.54
 -11   0  15    0.05    0.56
  11   0 -15    0.19    0.51
 -11  -1  15    0.66    0.62
  11   1 -15    0.66    0.56
 -11  -2  15    0.39    0.67
  11   2 -15    0.50    0.61
 -11  -3  15    0.42    0.71
  11   3 -15    0.02    0.65
 -11  -4  15   -0.01    0.73
  11   4 -15    0.10    0.80
 -11  -5  15   -1.14    0.89
  11   5 -15   -0.01    0.87
 -11   5  14    0.93    0.54
 -11   4  14    1.45    0.59
 -11   3  14    0.46    0.51
 -11   2  14    0.97    0.51
 -11   1  14    0.14    0.51
  11  -1 -14   -0.25    0.47
 -11   0  14    2.43    0.61
  11   0 -14    1.72    0.51
 -11  -1  14    0.79    0.57
  11   1 -14    0.37    0.58
 -11  -2  14    0.25    0.62
  11   2 -14    0.54    0.56
 -11  -3  14    0.03    0.64
  11   3 -14   -0.49    0.60
 -11  -4  14    0.83    0.73
  11   4 -14    1.13    0.69
 -11  -5  14    0.00    0.87
  11   5 -14    0.18    0.76
 -11   5  13    0.93    0.50
 -11   4  13    1.65    0.51
 -11   3  13    0.31    0.45
 -11   2  13    0.45    0.45
 -11   1  13    0.13    0.47
  11  -1 -13    0.16    0.42
 -11   0  13    0.16    0.56
  11   0 -13   -0.26    0.42
 -11  -1  13    0.11    0.54
  11   1 -13    0.83    0.50
 -11  -2  13    0.85    0.59
  11   2 -13    1.05    0.55
 -11  -3  13    0.82    0.61
  11   3 -13    0.97    0.58
 -11  -4  13    0.86    0.75
  11   4 -13    0.52    0.63
 -11  -5  13   -0.60    0.80
  11   5 -13   -0.36    0.69
  11   6 -13   -0.56    0.78
 -11   5  12    1.69    0.47
 -11   4  12    0.51    0.44
 -11   3  12    2.77    0.51
 -11   2  12    0.27    0.45
  11  -2 -12    0.78    0.38
 -11   1  12    2.01    0.52
  11  -1 -12    1.96    0.45
 -11   0  12    1.40    0.48
  11   0 -12    0.67    0.47
 -11  -1  12    2.95    0.56
  11   1 -12    2.09    0.51
 -11  -2  12    0.64    0.53
  11   2 -12   -0.18    0.47
 -11  -3  12    4.32    0.68
  11   3 -12    3.11    0.63
 -11  -4  12    0.13    0.63
  11   4 -12    0.69    0.68
 -11  -5  12   -0.57    0.68
  11   5 -12   -0.01    0.66
  11   6 -12    0.74    0.74
 -11   4  11    2.27    0.44
 -11   3  11    1.44    0.41
 -11   2  11    3.05    0.45
  11  -2 -11    4.40    0.45
 -11   1  11   13.26    0.92
  11  -1 -11   12.03    0.85
 -11   0  11    0.37    0.42
  11   0 -11   -0.08    0.37
 -11  -1  11   12.87    0.94
  11   1 -11   12.95    0.89
 -11  -2  11    3.29    0.58
  11   2 -11    3.17    0.53
 -11  -3  11    1.92    0.56
  11   3 -11    1.60    0.54
 -11  -4  11    2.43    0.66
  11   4 -11    3.77    0.66
 -11  -5  11   -0.01    0.65
  11   5 -11   -0.37    0.62
  11   6 -11    0.61    0.69
 -11   5  10    0.69    0.35
 -11   4  10    0.04    0.34
 -11   3  10    1.75    0.39
 -11   2  10   11.44    0.73
  11  -2 -10   10.18    0.70
 -11   1  10    0.31    0.36
  11  -1 -10    0.09    0.34
 -11   0  10    4.59    0.53
  11   0 -10    5.49    0.54
 -11  -1  10    0.48    0.43
  11   1 -10    0.19    0.39
 -11  -2  10   10.73    0.87
  11   2 -10   10.87    0.83
 -11  -3  10    1.99    0.55
  11   3 -10    1.40    0.50
 -11  -4  10    0.16    0.55
  11   4 -10   -0.16    0.51
 -11  -5  10   -0.12    0.68
  11   5 -10   -0.03    0.60
  11   6 -10   -0.04    0.65
 -11   6   9   -0.20    0.74
 -11   5   9    1.15    0.33
 -11   4   9    1.23    0.32
 -11   3   9    5.35    0.54
 -11   2   9    0.20    0.34
  11  -2  -9    0.07    0.26
 -11   1   9   20.88    1.10
  11  -1  -9   20.80    1.08
 -11   0   9    0.45    0.37
  11   0  -9   -0.10    0.32
 -11  -1   9   21.42    1.18
  11   1  -9   21.79    1.16
 -11  -2   9   -0.11    0.44
  11   2  -9    0.07    0.42
 -11  -3   9    4.70    0.60
  11   3  -9    4.93    0.59
 -11  -4   9    1.16    0.54
  11   4  -9    1.00    0.54
 -11  -5   9    0.18    0.57
  11   5  -9    0.22    0.58
  11   6  -9    0.01    0.65
 -11   6   8   -0.53    0.70
 -11   5   8    1.55    0.29
 -11   4   8    0.60    0.28
 -11   3   8    1.88    0.35
 -11   2   8   -0.10    0.33
  11  -2  -8    0.33    0.26
 -11   1   8    0.27    0.32
  11  -1  -8   -0.12    0.26
 -11   0   8    0.68    0.35
  11   0  -8    0.51    0.35
 -11  -1   8   -0.05    0.36
  11   1  -8    0.01    0.36
 -11  -2   8    0.23    0.34
  11   2  -8   -0.17    0.41
 -11  -3   8    1.46    0.47
  11   3  -8    1.00    0.48
 -11  -4   8    0.64    0.50
  11   4  -8    0.58    0.53
 -11  -5   8    0.95    0.57
  11   5  -8    0.90    0.58
  11   6  -8   -0.04    0.63
  11   7  -8   -0.62    0.79
 -11   6   7   -1.66    0.63
 -11   5   7   -0.07    0.23
 -11   4   7    1.77    0.30
 -11   3   7   10.90    0.68
 -11   2   7    1.84    0.33
 -11   2   7    2.39    0.32
  11  -2  -7    1.83    0.29
 -11   1   7   35.13    1.64
  11  -1  -7   36.27    1.63
 -11   0   7    0.17    0.33
  11   0  -7   -0.44    0.29
 -11  -1   7   33.88    1.68
  11   1  -7   37.35    1.69
 -11  -2   7    2.24    0.45
  11   2  -7    1.91    0.46
 -11  -3   7   11.56    0.86
  11   3  -7   10.77    0.87
 -11  -4   7    1.34    0.51
  11   4  -7    2.23    0.56
 -11  -5   7   -0.35    0.51
  11   5  -7    0.07    0.54
  11   6  -7   -0.24    0.70
  11   7  -7   -0.65    0.79
 -11   7   6   -0.22    0.76
 -11   6   6   -0.90    0.66
 -11   5   6    2.68    0.28
 -11   4   6    0.24    0.25
 -11   3   6    0.43    0.25
 -11   3   6    0.27    0.27
  11  -3  -6    0.50    0.14
 -11   2   6   41.20    1.83
 -11   2   6   39.34    1.82
  11  -2  -6   41.64    1.80
 -11   1   6    2.00    0.33
  11  -1  -6    1.97    0.32
 -11   0   6  138.51    6.02
  11   0  -6  145.94    6.02
 -11  -1   6    1.99    0.38
  11   1  -6    2.33    0.43
 -11  -2   6   40.58    1.93
  11   2  -6   42.47    1.94
 -11  -3   6    0.21    0.41
  11   3  -6    0.19    0.44
 -11  -4   6    0.09    0.44
  11   4  -6    0.56    0.50
 -11  -5   6    2.37    0.57
  11   5  -6    2.27    0.61
  11   6  -6    1.57    0.65
  11   7  -6   -0.09    0.69
 -11   7   5   -0.25    0.81
 -11   6   5   -1.10    0.73
 -11   5   5    2.87    0.28
 -11   4   5    0.85    0.26
 -11   3   5    7.86    0.51
 -11   3   5    6.57    0.51
  11  -3  -5    6.02    0.36
 -11   2   5    1.45    0.28
 -11   2   5    1.12    0.29
  11  -2  -5    1.01    0.24
 -11   1   5   39.31    1.82
  11  -1  -5   41.16    1.81
 -11   0   5   -0.14    0.29
  11   0  -5   -0.25    0.27
 -11  -1   5   39.48    1.83
  11   1  -5   40.05    1.83
 -11  -2   5    1.12    0.40
  11   2  -5    1.08    0.42
 -11  -3   5    7.04    0.69
  11   3  -5    6.61    0.72
 -11  -4   5    0.89    0.46
  11   4  -5    0.62    0.49
 -11  -5   5    2.68    0.56
  11   5  -5    2.93    0.62
  11   6  -5   -0.06    0.63
  11   7  -5   -1.02    0.68
 -11   7   4    0.01    0.77
 -11   6   4   -0.37    0.72
 -11   5   4    1.57    0.25
 -11   4   4    1.04    0.26
 -11   3   4    0.45    0.24
 -11   3   4    0.40    0.25
  11  -3  -4   -0.17    0.14
 -11   2   4    0.94    0.27
 -11   2   4    0.79    0.29
  11  -2  -4    0.66    0.24
 -11   1   4    1.79    0.35
  11  -1  -4    1.95    0.31
 -11   0   4   16.26    0.90
  11   0  -4   17.39    0.90
 -11  -1   4    1.95    0.39
  11   1  -4    1.26    0.37
 -11  -2   4    0.83    0.39
  11   2  -4    0.76    0.39
 -11  -3   4    0.20    0.40
  11   3  -4   -0.23    0.43
 -11  -4   4    1.19    0.51
  11   4  -4    0.02    0.49
 -11  -5   4    0.64    0.48
  11   5  -4    1.32    0.64
  11   6  -4   -0.67    0.61
  11   7  -4   -0.26    0.69
 -11   7   3    0.22    0.80
 -11   6   3    0.16    0.72
 -11   5   3    0.44    0.24
 -11   4   3    0.29    0.26
 -11   3   3    8.46    0.59
 -11   3   3    9.52    0.60
 -11   2   3    1.14    0.31
 -11   2   3    1.53    0.28
  11  -2  -3    0.99    0.24
 -11   1   3   61.91    2.71
  11  -1  -3   62.83    2.71
 -11   0   3    0.13    0.30
  11   0  -3   -0.41    0.28
 -11  -1   3   61.47    2.70
  11   1  -3   61.23    2.71
 -11  -2   3    1.10    0.40
  11   2  -3    0.65    0.42
 -11  -3   3    8.61    0.72
  11   3  -3    7.74    0.75
 -11  -4   3    0.06    0.42
  11   4  -3    0.01    0.50
 -11  -5   3    0.23    0.46
  11   5  -3   -0.18    0.54
  11   6  -3   -0.41    0.71
  11   7  -3   -0.40    0.68
 -11   6   2    0.10    0.68
 -11   5   2    0.78    0.27
 -11   4   2    0.10    0.26
 -11   3   2    0.40    0.29
 -11   2   2   49.19    2.19
 -11   2   2   50.83    2.22
  11  -2  -2   48.94    2.16
 -11   1   2    0.06    0.32
  11  -1  -2    0.05    0.25
 -11   0   2  104.09    4.45
  11   0  -2  104.38    4.45
 -11  -1   2    0.02    0.34
  11   1  -2    0.12    0.34
 -11  -2   2   48.12    2.23
  11   2  -2   50.11    2.26
 -11  -3   2   -0.08    0.38
  11   3  -2   -0.10    0.42
 -11  -4   2    0.06    0.42
  11   4  -2   -0.78    0.47
 -11  -5   2    1.09    0.48
  11   5  -2    0.35    0.57
  11   6  -2   -0.49    0.61
  11   7  -2    0.65    0.78
 -11   6   1    2.94    0.78
 -11   6   1    4.11    0.43
 -11   5   1    2.59    0.33
 -11   4   1    3.50    0.36
 -11   3   1    7.18    0.56
  11  -3  -1    6.70    0.44
 -11   2   1    2.68    0.36
  11  -2  -1    2.28    0.31
 -11   1   1   75.34    3.28
  11  -1  -1   76.98    3.29
 -11   0   1    0.06    0.31
  11   0  -1   -0.24    0.30
 -11  -1   1   77.64    3.36
  11   1  -1   76.82    3.38
 -11  -2   1    2.76    0.44
  11   2  -1    2.57    0.47
 -11  -3   1    6.72    0.67
  11   3  -1    6.87    0.74
 -11  -4   1    3.41    0.52
  11   4  -1    3.48    0.59
 -11  -5   1    2.47    0.56
  11   5  -1    1.97    0.68
  11   6  -1    3.52    0.72
  11   7  -1   -0.07    0.78
 -11   6   0    0.38    0.60
 -11   6   0    1.18    0.31
 -11   5   0    2.64    0.36
 -11   4   0    1.25    0.33
 -11   3   0    5.93    0.54
  11  -3   0    6.47    0.46
 -11   2   0    4.52    0.46
  11  -2   0    4.55    0.44
 -11   1   0    0.56    0.30
  11  -1   0    0.22    0.28
 -11   0   0   12.18    0.75
  11   0   0   12.38    0.77
 -11  -1   0    0.61    0.37
  11   1   0   -0.06    0.34
 -11  -2   0    4.83    0.51
  11   2   0    4.49    0.55
 -11  -3   0    5.94    0.66
  11   3   0    5.66    0.63
 -11  -4   0    1.50    0.45
  11   4   0    1.15    0.54
 -11  -5   0    1.54    0.49
  11   5   0    2.06    0.62
  11   6   0    0.18    0.64
  11   7   0   -0.35    0.69
 -11   6  -1    0.17    0.34
 -11   5  -1    0.11    0.33
 -11   4  -1    0.91    0.33
 -11   3  -1    2.29    0.37
  11  -3   1    2.37    0.30
 -11   2  -1   11.89    0.76
  11  -2   1   12.53    0.73
 -11   1  -1   16.24    0.90
  11  -1   1   17.03    0.90
 -11   0  -1    0.02    0.33
  11   0   1   -0.07    0.33
 -11  -1  -1   16.55    0.94
  11   1   1   16.56    0.98
 -11  -2  -1   12.30    0.82
  11   2   1   11.91    0.86
 -11  -3  -1    2.41    0.48
  11   3   1    1.87    0.52
 -11  -4  -1    0.61    0.45
  11   4   1    0.38    0.50
 -11  -5  -1    0.42    0.47
  11   5   1   -0.64    0.57
  11   6   1   -0.75    0.62
  11   7   1   -0.91    0.78
 -11   6  -2    0.74    0.39
 -11   5  -2    0.20    0.48
 -11   5  -2    0.60    0.38
 -11   4  -2   -0.15    0.34
 -11   3  -2    6.23    0.61
  11  -3   2    6.18    0.52
 -11   2  -2   28.98    1.42
  11  -2   2   29.56    1.40
 -11   1  -2    0.27    0.33
  11  -1   2   -0.30    0.34
 -11   0  -2   60.01    2.71
  11   0   2   62.88    2.74
 -11  -1  -2    0.39    0.31
  11   1   2    0.10    0.38
 -11  -2  -2   31.09    1.52
  11   2   2   30.80    1.57
 -11  -3  -2    6.66    0.71
  11   3   2    6.01    0.66
 -11  -4  -2   -0.01    0.50
  11   4   2   -0.13    0.50
 -11  -5  -2    0.40    0.54
  11   5   2   -0.16    0.58
  11   6   2    0.49    0.66
  11   7   2    0.86    0.74
 -11   6  -3    3.32    0.50
 -11   5  -3    2.26    0.48
 -11   4  -3    2.15    0.45
 -11   3  -3    6.73    0.67
  11  -3   3    6.41    0.55
 -11   2  -3    0.14    0.34
  11  -2   3   -0.08    0.34
 -11   1  -3   35.32    1.71
  11  -1   3   36.63    1.71
 -11   0  -3   -0.30    0.34
 -11   0  -3   -0.20    0.33
  11   0   3   -0.27    0.37
 -11  -1  -3   35.65    1.70
  11   1   3   35.87    1.75
 -11  -2  -3    0.40    0.41
  11   2   3   -0.05    0.44
 -11  -3  -3    6.23    0.61
  11   3   3    5.29    0.65
 -11  -4  -3    2.11    0.51
  11   4   3    2.24    0.59
 -11  -5  -3    1.67    0.52
  11   5   3    2.24    0.65
  11   6   3    3.38    0.83
 -11   6  -4    0.56    0.50
 -11   5  -4    3.66    0.57
 -11   4  -4    0.17    0.46
 -11   3  -4    9.88    0.83
  11  -3   4   10.88    0.76
 -11   2  -4    0.87    0.40
  11  -2   4    1.40    0.38
 -11   1  -4    0.78    0.44
  11  -1   4    0.79    0.44
 -11   0  -4   -0.32    0.32
 -11   0  -4    0.15    0.38
  11   0   4   -0.40    0.40
 -11  -1  -4    1.07    0.42
  11   1   4    1.00    0.46
 -11  -2  -4    1.11    0.45
  11   2   4    0.37    0.49
 -11  -3  -4   10.42    0.85
  11   3   4   10.59    0.93
 -11  -4  -4   -0.08    0.52
  11   4   4   -0.34    0.53
 -11  -5  -4    3.35    0.58
  11   5   4    3.29    0.77
  11   6   4    0.20    0.76
 -11   6  -5   -0.25    0.53
 -11   5  -5   -0.61    0.54
 -11   4  -5    5.27    0.66
 -11   3  -5    0.06    0.45
  11  -3   5    0.36    0.40
 -11   2  -5    7.82    0.75
  11  -2   5    8.15    0.71
 -11   1  -5    3.44    0.45
 -11   1  -5    3.83    0.53
  11  -1   5    4.07    0.54
 -11   0  -5   -0.07    0.32
 -11   0  -5    0.15    0.43
  11   0   5   -0.13    0.42
 -11  -1  -5    3.51    0.53
  11   1   5    3.60    0.58
 -11  -2  -5    8.93    0.80
  11   2   5    7.20    0.75
 -11  -3  -5    0.12    0.47
  11   3   5    0.24    0.54
 -11  -4  -5    5.23    0.64
  11   4   5    5.12    0.80
 -11  -5  -5   -0.07    0.56
  11   5   5    0.20    0.62
  11   6   5    0.04    0.77
 -11   6  -6    0.18    0.65
 -11   5  -6   -0.32    0.61
 -11   4  -6   -0.72    0.60
 -11   3  -6    8.63    0.83
  11  -3   6    7.51    0.78
 -11   2  -6    6.57    0.66
 -11   2  -6    6.50    0.69
  11  -2   6    6.72    0.69
 -11   1  -6    0.07    0.31
 -11   1  -6    0.01    0.45
  11  -1   6    0.06    0.46
 -11   0  -6    8.81    0.84
 -11   0  -6    9.13    0.86
  11   0   6    9.24    0.88
 -11  -1  -6    0.76    0.48
  11   1   6   -0.09    0.49
 -11  -2  -6    6.15    0.66
  11   2   6    5.69    0.72
 -11  -3  -6    7.12    0.71
  11   3   6    6.73    0.77
 -11  -4  -6   -0.15    0.49
  11   4   6   -0.58    0.59
  11   5   6   -0.11    0.65
  11   6   6   -0.13    0.71
 -11   6  -7    1.90    0.74
 -11   5  -7   -0.08    0.69
 -11   4  -7   -1.30    0.59
 -11   3  -7    0.67    0.61
  11  -3   7    1.34    0.48
 -11   2  -7   -0.52    0.54
  11  -2   7    0.51    0.50
 -11   1  -7    1.68    0.58
 -11   1  -7    2.04    0.39
  11  -1   7    2.02    0.63
 -11   0  -7   -0.11    0.35
 -11   0  -7    0.00    0.52
  11   0   7   -0.38    0.51
 -11  -1  -7    2.49    0.59
  11   1   7    1.95    0.62
 -11  -2  -7    0.35    0.52
  11   2   7    0.02    0.58
 -11  -3  -7    0.95    0.55
  11   3   7    0.79    0.70
 -11  -4  -7    0.18    0.53
  11   4   7   -0.36    0.64
  11   5   7   -0.65    0.69
  11   6   7    1.07    0.79
 -11   5  -8    2.02    0.84
 -11   4  -8   -0.33    0.76
 -11   3  -8    2.56    0.84
  11  -3   8    3.79    0.67
 -11   2  -8   -0.07    0.63
  11  -2   8   -0.41    0.54
 -11   1  -8   -1.48    0.66
  11  -1   8   -0.11    0.57
 -11   0  -8   -0.27    0.56
 -11   0  -8   -0.39    0.36
  11   0   8   -0.54    0.60
 -11  -1  -8    0.18    0.57
  11   1   8   -0.40    0.60
 -11  -2  -8   -0.20    0.57
  11   2   8   -0.62    0.61
 -11  -3  -8    1.99    0.63
  11   3   8    1.79    0.73
 -11  -4  -8    0.01    0.64
  11   4   8   -1.23    0.67
  11   5   8    1.95    0.79
 -11   5  -9   -0.43    0.82
 -11   4  -9    0.92    0.80
 -11   3  -9   -0.18    0.83
  11  -3   9   -0.10    0.59
 -11   2  -9    2.57    0.79
  11  -2   9    2.74    0.72
 -11   1  -9    0.47    0.70
  11  -1   9   -0.56    0.74
 -11   0  -9   -0.36    0.66
  11   0   9   -0.56    0.66
 -11  -1  -9    0.49    0.66
  11   1   9    0.21    0.70
 -11  -2  -9    3.37    0.72
  11   2   9    2.34    0.79
 -11  -3  -9   -0.20    0.61
  11   3   9   -1.05    0.68
 -11  -4  -9    0.75    0.63
  11   4   9    0.65    0.78
  11   5   9   -0.49    0.79
 -11   5 -10   -0.97    0.94
 -11   4 -10   -0.39    0.94
 -11   3 -10   -0.16    0.82
 -11   2 -10   -0.06    0.82
  11  -2  10   -0.41    0.71
 -11   1 -10    0.35    0.77
  11  -1  10   -0.58    0.72
 -11   0 -10    0.08    0.74
  11   0  10   -0.59    0.78
 -11  -1 -10   -0.62    0.78
  11   1  10   -1.11    0.74
 -11  -2 -10    0.76    0.71
  11   2  10   -0.01    0.78
 -11  -3 -10    0.75    0.69
  11   3  10   -0.08    0.80
 -11  -4 -10    0.53    0.65
  11   4  10   -0.57    0.80
  11   5  10    0.01    0.87
 -11   4 -11   -1.67    1.00
 -11   3 -11   -1.23    0.88
 -11   2 -11   -1.07    0.85
 -11   1 -11    0.17    0.84
 -11   0 -11   -0.55    0.81
  11   0  11   -1.68    0.82
 -11  -1 -11   -0.20    0.77
  11   1  11   -0.54    0.88
 -11  -2 -11   -0.66    0.75
  11   2  11   -2.13    0.86
 -11  -3 -11   -0.23    0.79
  11   3  11   -1.77    0.88
  11   4  11   -1.28    0.89
 -11   4 -12   -1.06    1.08
 -11   3 -12   -1.55    0.96
 -11   2 -12   -1.94    1.04
 -11   1 -12   -0.79    0.91
 -11   0 -12   -0.22    0.88
 -11  -1 -12   -0.65    0.82
  11   1  12   -1.12    0.99
 -11  -2 -12   -0.42    0.82
  11   2  12   -2.52    0.96
 -11  -3 -12   -0.39    0.86
  11   3  12   -0.30    1.00
  11   4  12   -1.11    0.97
 -11   3 -13    0.14    1.05
 -11   2 -13   -0.44    0.99
 -11   1 -13   -1.79    0.96
 -11   0 -13   -1.22    0.95
 -11  -1 -13   -0.23    0.94
  11   1  13   -3.14    1.03
 -11  -2 -13   -0.13    0.89
  11   2  13   -1.12    1.12
 -11  -3 -13   -0.41    0.95
  11   3  13   -2.51    1.04
 -11   2 -14   -0.20    1.11
 -11   1 -14   -0.45    1.21
 -11   0 -14   -1.26    1.02
 -11  -1 -14   -0.45    1.01
  11   1  14   -2.11    1.18
 -11  -2 -14    0.09    0.94
  11   2  14   -2.14    1.16
 -11   0 -15   -0.55    1.08
 -12   0  20    0.30    0.96
  12   1 -20    0.67    0.78
 -12   2  19   -0.43    0.74
 -12   1  19   -1.04    0.71
 -12   0  19   -0.22    0.77
 -12  -1  19    0.08    0.83
  12   1 -19    0.19    0.85
 -12  -2  19   -0.16    0.85
  12   2 -19    0.10    0.80
 -12   3  18    0.14    0.75
 -12   2  18    0.29    0.79
 -12   1  18    0.29    0.70
 -12   0  18   -0.07    0.71
  12   0 -18    0.13    0.63
 -12  -1  18   -0.62    0.75
  12   1 -18   -0.32    0.69
 -12  -2  18   -0.11    0.79
  12   2 -18    1.08    0.77
 -12  -3  18   -1.14    0.83
  12   3 -18   -0.82    0.79
 -12   4  17    0.31    0.68
 -12   3  17   -0.31    0.61
 -12   2  17   -0.19    0.61
 -12   1  17    0.14    0.66
 -12   0  17    0.16    0.69
  12   0 -17   -0.46    0.65
 -12  -1  17    0.03    0.72
  12   1 -17    1.03    0.76
 -12  -2  17   -0.14    0.76
  12   2 -17   -0.52    0.68
 -12  -3  17   -1.04    0.76
  12   3 -17   -0.71    0.74
 -12  -4  17   -0.84    0.82
  12   4 -17   -0.42    0.82
 -12   4  16    0.63    0.64
 -12   3  16    0.05    0.61
 -12   2  16   -0.28    0.63
 -12   1  16    0.01    0.60
 -12   0  16    0.65    0.66
  12   0 -16    0.76    0.56
 -12  -1  16   -0.36    0.66
  12   1 -16    0.23    0.60
 -12  -2  16    0.14    0.79
  12   2 -16    0.21    0.67
 -12  -3  16    0.28    0.75
  12   3 -16   -0.31    0.71
 -12  -4  16   -0.63    0.79
  12   4 -16   -0.01    0.75
 -12   5  15    1.03    0.61
 -12   4  15    1.06    0.63
 -12   3  15    0.01    0.57
 -12   2  15    0.00    0.59
 -12   1  15    0.32    0.64
  12  -1 -15    0.31    0.46
 -12   0  15    0.23    0.60
  12   0 -15   -0.28    0.49
 -12  -1  15    0.84    0.66
  12   1 -15   -0.39    0.54
 -12  -2  15    0.08    0.66
  12   2 -15    0.18    0.62
 -12  -3  15    0.05    0.70
  12   3 -15    0.37    0.67
 -12  -4  15    0.51    0.78
  12   4 -15    0.35    0.74
 -12  -5  15   -1.13    0.89
  12   5 -15   -0.54    0.78
 -12   5  14    1.60    0.55
 -12   4  14    0.27    0.52
 -12   3  14    0.63    0.52
 -12   2  14    0.98    0.57
 -12   1  14    0.88    0.54
  12  -1 -14    0.37    0.43
 -12   0  14    0.49    0.55
  12   0 -14    0.14    0.53
 -12  -1  14    0.94    0.61
  12   1 -14    0.36    0.59
 -12  -2  14    1.12    0.65
  12   2 -14    1.00    0.60
 -12  -3  14    0.50    0.68
  12   3 -14    0.34    0.64
 -12  -4  14   -0.76    0.68
  12   4 -14    0.35    0.70
 -12  -5  14   -1.79    0.72
  12   5 -14    0.05    0.74
 -12   5  13    1.71    0.51
 -12   4  13    0.39    0.50
 -12   3  13    0.00    0.46
 -12   2  13    0.20    0.50
 -12   1  13    3.96    0.60
  12  -1 -13    4.75    0.58
 -12   0  13    0.26    0.49
  12   0 -13   -0.15    0.44
 -12  -1  13    3.66    0.64
  12   1 -13    4.02    0.61
 -12  -2  13    0.12    0.57
  12   2 -13    0.34    0.54
 -12  -3  13   -0.48    0.60
  12   3 -13    0.38    0.61
 -12  -4  13    0.05    0.67
  12   4 -13   -0.24    0.65
 -12  -5  13   -0.06    0.74
  12   5 -13    0.62    0.74
 -12   5  12    0.75    0.46
 -12   4  12    0.14    0.44
 -12   3  12    0.23    0.42
 -12   2  12    1.05    0.48
 -12   1  12    1.34    0.46
  12  -1 -12    1.54    0.45
 -12   0  12   23.45    1.39
  12   0 -12   24.15    1.29
 -12  -1  12    1.43    0.52
  12   1 -12    0.95    0.49
 -12  -2  12    0.81    0.56
  12   2 -12    0.41    0.51
 -12  -3  12    0.40    0.58
  12   3 -12   -0.31    0.53
 -12  -4  12    0.13    0.61
  12   4 -12    0.56    0.63
 -12  -5  12   -0.68    0.69
  12   5 -12   -0.40    0.68
  12   6 -12   -0.09    0.76
 -12   5  11    0.63    0.40
 -12   4  11    0.29    0.39
 -12   3  11   -0.03    0.38
 -12   2  11    0.20    0.42
  12  -2 -11    0.09    0.32
 -12   1  11    0.33    0.45
  12  -1 -11   -0.05    0.37
 -12   0  11    0.19    0.43
  12   0 -11   -0.34    0.37
 -12  -1  11    0.70    0.47
  12   1 -11    0.77    0.45
 -12  -2  11    0.54    0.50
  12   2 -11    0.19    0.48
 -12  -3  11   -0.26    0.54
  12   3 -11   -0.01    0.54
 -12  -4  11   -0.06    0.59
  12   4 -11    0.18    0.58
 -12  -5  11   -0.67    0.63
  12   5 -11   -0.30    0.65
  12   6 -11   -0.37    0.80
 -12   5  10    0.47    0.36
 -12   4  10    0.00    0.34
 -12   3  10    0.86    0.37
 -12   2  10    0.77    0.41
  12  -2 -10    0.44    0.32
 -12   1  10    0.45    0.39
  12  -1 -10    0.24    0.37
 -12   0  10   -0.09    0.40
  12   0 -10   -0.04    0.36
 -12  -1  10    0.16    0.44
  12   1 -10    0.32    0.46
 -12  -2  10    0.82    0.50
  12   2 -10    1.11    0.48
 -12  -3  10    0.93    0.54
  12   3 -10    0.95    0.52
 -12  -4  10   -0.27    0.56
  12   4 -10   -0.15    0.55
 -12  -5  10    0.09    0.63
  12   5 -10    0.13    0.64
  12   6 -10    0.34    0.70
 -12   6   9    0.75    0.83
 -12   5   9    0.47    0.32
 -12   4   9    0.09    0.31
 -12   3   9    0.31    0.36
 -12   2   9    0.81    0.39
  12  -2  -9    0.88    0.31
 -12   1   9   28.75    1.41
  12  -1  -9   28.61    1.37
 -12   0   9    0.56    0.39
  12   0  -9   -0.35    0.33
 -12  -1   9   27.19    1.42
  12   1  -9   28.26    1.40
 -12  -2   9    0.71    0.47
  12   2  -9    0.82    0.45
 -12  -3   9    0.08    0.49
  12   3  -9    0.24    0.50
 -12  -4   9   -0.03    0.54
  12   4  -9    0.11    0.55
 -12  -5   9   -0.01    0.67
  12   5  -9    1.07    0.62
  12   6  -9   -1.04    0.66
 -12   6   8   -0.65    0.69
 -12   5   8    0.13    0.27
 -12   4   8   -0.20    0.30
 -12   3   8    3.01    0.41
 -12   2   8    0.00    0.35
  12  -2  -8    0.11    0.28
 -12   1   8   -0.03    0.38
  12  -1  -8   -0.25    0.30
 -12   0   8   33.95    1.64
  12   0  -8   35.06    1.62
 -12  -1   8   -0.07    0.38
  12   1  -8   -0.33    0.36
 -12  -2   8    0.10    0.42
  12   2  -8   -0.39    0.42
 -12  -3   8    2.99    0.54
  12   3  -8    2.87    0.57
 -12  -4   8    0.10    0.51
  12   4  -8   -0.43    0.54
 -12  -5   8   -0.31    0.56
  12   5  -8    0.18    0.59
  12   6  -8    0.29    0.69
 -12   6   7   -0.77    0.71
 -12   5   7    0.00    0.26
 -12   4   7    5.10    0.52
 -12   3   7    0.40    0.32
 -12   2   7   14.26    0.83
  12  -2  -7   13.99    0.77
 -12   1   7    0.96    0.34
  12  -1  -7    0.87    0.33
 -12   0   7   -0.02    0.34
  12   0  -7    0.01    0.35
 -12  -1   7    0.79    0.38
  12   1  -7    0.44    0.38
 -12  -2   7   14.54    0.94
  12   2  -7   14.40    0.95
 -12  -3   7    0.86    0.47
  12   3  -7    0.37    0.48
 -12  -4   7    5.07    0.64
  12   4  -7    4.87    0.67
 -12  -5   7   -0.88    0.53
  12   5  -7   -0.17    0.60
  12   6  -7    0.09    0.67
 -12   6   6   -1.29    0.69
 -12   5   6    1.90    0.29
 -12   4   6    0.17    0.27
 -12   3   6    5.88    0.51
 -12   2   6    1.52    0.35
  12  -2  -6    1.22    0.28
 -12   1   6    6.14    0.54
  12  -1  -6    5.54    0.53
 -12   0   6    0.89    0.35
  12   0  -6    0.97    0.34
 -12  -1   6    6.63    0.63
  12   1  -6    6.82    0.63
 -12  -2   6    1.50    0.42
  12   2  -6    0.62    0.44
 -12  -3   6    6.64    0.72
  12   3  -6    5.50    0.63
 -12  -4   6    0.56    0.49
  12   4  -6   -0.25    0.51
 -12  -5   6    1.74    0.58
  12   5  -6    1.62    0.70
  12   6  -6   -0.26    0.66
  12   7  -6   -0.47    0.74
 -12   7   5    0.39    0.86
 -12   6   5   -0.56    0.67
 -12   5   5    0.71    0.26
 -12   4   5    0.60    0.29
 -12   3   5    0.15    0.28
 -12   2   5    7.02    0.57
  12  -2  -5    6.65    0.51
 -12   1   5    1.77    0.34
  12  -1  -5    2.02    0.31
 -12   0   5   -0.14    0.32
  12   0  -5   -0.20    0.30
 -12  -1   5    1.97    0.41
  12   1  -5    1.83    0.41
 -12  -2   5    6.83    0.68
  12   2  -5    6.27    0.69
 -12  -3   5    0.41    0.44
  12   3  -5   -0.29    0.47
 -12  -4   5    0.95    0.48
  12   4  -5    0.69    0.54
 -12  -5   5   -0.29    0.50
  12   5  -5    0.71    0.61
  12   6  -5   -0.32    0.65
  12   7  -5   -0.57    0.84
 -12   7   4    0.04    0.81
 -12   6   4   -0.48    0.73
 -12   5   4    1.09    0.28
 -12   4   4    0.67    0.29
 -12   3   4   10.10    0.67
 -12   2   4    5.79    0.55
  12  -2  -4    6.37    0.49
 -12   1   4    0.68    0.31
  12  -1  -4    0.24    0.30
 -12   0   4   16.96    0.92
  12   0  -4   15.67    0.89
 -12  -1   4    0.21    0.37
  12   1  -4    0.33    0.36
 -12  -2   4    6.24    0.56
  12   2  -4    5.37    0.59
 -12  -3   4   10.01    0.82
  12   3  -4   10.79    0.78
 -12  -4   4    0.25    0.46
  12   4  -4    0.37    0.52
 -12  -5   4    0.31    0.57
  12   5  -4    0.62    0.58
  12   6  -4    0.15    0.66
  12   7  -4   -0.59    0.72
 -12   6   3   -0.49    0.70
 -12   5   3    0.34    0.27
 -12   4   3   11.13    0.69
 -12   2   3   17.53    0.96
  12  -2  -3   18.19    0.90
 -12   1   3    3.27    0.40
  12  -1  -3    2.86    0.35
 -12   0   3    0.07    0.33
  12   0  -3   -0.40    0.29
 -12  -1   3    3.29    0.45
  12   1  -3    3.02    0.45
 -12  -2   3   17.65    1.03
  12   2  -3   17.76    1.06
 -12  -3   3    4.96    0.58
  12   3  -3    5.08    0.63
 -12  -4   3   10.86    0.88
  12   4  -3   11.06    0.94
 -12  -5   3   -0.79    0.54
  12   5  -3   -0.11    0.59
  12   6  -3   -0.24    0.65
  12   7  -3   -0.78    0.72
 -12   6   2    0.48    0.71
 -12   5   2    5.69    0.53
 -12   4   2    0.11    0.31
 -12   3   2   39.96    1.81
  12  -3  -2   40.36    1.75
 -12   2   2    7.77    0.62
  12  -2  -2    7.63    0.53
 -12   1   2    6.97    0.58
  12  -1  -2    6.98    0.58
 -12   0   2    2.89    0.42
  12   0  -2    2.10    0.38
 -12  -1   2    7.11    0.64
  12   1  -2    6.29    0.64
 -12  -2   2    7.28    0.69
  12   2  -2    6.99    0.72
 -12  -3   2   38.68    1.87
  12   3  -2   39.27    1.92
 -12  -4   2   -0.04    0.45
  12   4  -2   -0.11    0.53
 -12  -5   2    5.32    0.64
  12   5  -2    4.43    0.73
  12   6  -2    0.62    0.67
  12   7  -2   -0.32    0.82
 -12   6   1   -0.28    0.65
 -12   6   1    0.26    0.30
 -12   5   1    0.43    0.31
 -12   4   1    0.64    0.33
 -12   3   1    0.19    0.32
  12  -3  -1    0.44    0.23
 -12   2   1   10.26    0.67
  12  -2  -1   10.94    0.65
 -12   1   1    0.20    0.32
  12  -1  -1    0.09    0.32
 -12   0   1    0.10    0.35
  12   0  -1    0.16    0.38
 -12  -1   1    0.31    0.38
  12   1  -1   -0.06    0.39
 -12  -2   1   10.91    0.80
  12   2  -1   10.81    0.84
 -12  -3   1    0.48    0.45
  12   3  -1    0.26    0.49
 -12  -4   1    0.35    0.52
  12   4  -1    0.51    0.56
 -12  -5   1    0.52    0.50
  12   5  -1   -0.16    0.59
  12   6  -1   -0.25    0.68
  12   7  -1   -0.08    0.74
 -12   6   0    0.35    0.33
 -12   5   0    1.53    0.36
 -12   4   0    1.00    0.36
 -12   3   0    0.51    0.33
  12  -3   0    0.36    0.26
 -12   2   0    1.58    0.35
  12  -2   0    1.70    0.33
 -12   1   0    0.34    0.38
  12  -1   0    0.01    0.29
 -12   0   0    0.56    0.35
  12   0   0    0.54    0.36
 -12  -1   0    0.37    0.38
  12   1   0    0.10    0.39
 -12  -2   0    2.18    0.47
  12   2   0    1.86    0.48
 -12  -3   0    0.05    0.44
  12   3   0   -0.05    0.50
 -12  -4   0    1.32    0.55
  12   4   0    0.58    0.56
 -12  -5   0    1.31    0.58
  12   5   0    1.52    0.63
  12   6   0    0.31    0.67
  12   7   0   -0.86    0.81
 -12   6  -1    1.72    0.40
 -12   5  -1    2.43    0.42
 -12   4  -1   10.95    0.77
 -12   3  -1    4.72    0.49
  12  -3   1    5.31    0.49
 -12   2  -1   28.67    1.40
  12  -2   1   28.48    1.37
 -12   1  -1    1.02    0.40
  12  -1   1    1.55    0.36
 -12   0  -1    0.11    0.35
  12   0   1    0.13    0.36
 -12  -1  -1    0.97    0.41
  12   1   1    1.26    0.44
 -12  -2  -1   30.18    1.48
  12   2   1   28.10    1.51
 -12  -3  -1    4.72    0.58
  12   3   1    4.82    0.63
 -12  -4  -1   10.24    0.88
  12   4   1   10.38    0.97
 -12  -5  -1    2.53    0.57
  12   5   1    2.10    0.67
  12   6   1    2.31    0.74
 -12   6  -2    0.13    0.41
 -12   5  -2   10.19    0.80
 -12   4  -2   -0.02    0.38
 -12   3  -2   10.82    0.79
  12  -3   2   11.58    0.72
 -12   2  -2    1.01    0.37
  12  -2   2    1.50    0.37
 -12   1  -2   10.60    0.73
  12  -1   2    9.73    0.72
 -12   0  -2    9.88    0.73
  12   0   2    9.74    0.76
 -12  -1  -2   10.06    0.77
  12   1   2    9.98    0.83
 -12  -2  -2    0.69    0.45
  12   2   2    1.15    0.49
 -12  -3  -2   12.21    0.91
  12   3   2   12.07    0.97
 -12  -4  -2    0.53    0.49
  12   4   2   -0.68    0.55
 -12  -5  -2   10.09    0.90
  12   5   2    9.94    1.05
  12   6   2   -0.56    0.77
 -12   6  -3    0.37    0.45
 -12   5  -3    0.17    0.46
 -12   4  -3    1.20    0.46
 -12   3  -3    0.49    0.39
  12  -3   3    0.49    0.33
 -12   2  -3   13.53    0.92
  12  -2   3   13.82    0.88
 -12   1  -3    6.64    0.65
  12  -1   3    7.14    0.67
 -12   0  -3    0.49    0.40
 -12   0  -3   -0.03    0.38
  12   0   3    0.09    0.41
 -12  -1  -3    7.27    0.71
  12   1   3    7.17    0.76
 -12  -2  -3   13.98    0.94
  12   2   3   12.81    0.98
 -12  -3  -3    0.64    0.47
  12   3   3    0.50    0.55
 -12  -4  -3    1.60    0.54
  12   4   3    0.57    0.57
 -12  -5  -3   -0.48    0.49
  12   5   3   -0.78    0.62
  12   6   3    0.28    0.81
 -12   6  -4    0.55    0.51
 -12   5  -4   -0.17    0.51
 -12   4  -4    0.18    0.49
 -12   3  -4    3.47    0.56
  12  -3   4    3.20    0.45
 -12   2  -4    0.74    0.44
  12  -2   4    0.44    0.41
 -12   1  -4    1.86    0.46
  12  -1   4    1.77    0.45
 -12   0  -4   14.44    0.97
 -12   0  -4   16.21    1.15
  12   0   4   14.88    1.01
 -12  -1  -4    2.20    0.49
  12   1   4    1.14    0.51
 -12  -2  -4    0.11    0.46
  12   2   4   -0.09    0.51
 -12  -3  -4    3.45    0.57
  12   3   4    2.68    0.63
 -12  -4  -4   -0.09    0.51
  12   4   4   -0.44    0.56
 -12  -5  -4   -0.11    0.52
  12   5   4   -0.51    0.64
  12   6   4    0.29    0.82
 -12   6  -5    0.99    0.60
 -12   5  -5   -0.08    0.55
 -12   4  -5    3.97    0.65
 -12   3  -5    1.24    0.56
  12  -3   5    1.50    0.46
 -12   2  -5    2.20    0.53
  12  -2   5    2.35    0.47
 -12   1  -5   -0.49    0.50
 -12   1  -5   -0.28    0.33
  12  -1   5    0.00    0.44
 -12   0  -5    0.32    0.46
 -12   0  -5   -0.27    0.37
  12   0   5    0.06    0.46
 -12  -1  -5    0.13    0.47
  12   1   5   -0.22    0.50
 -12  -2  -5    2.41    0.55
  12   2   5    1.94    0.60
 -12  -3  -5    1.05    0.54
  12   3   5    1.54    0.62
 -12  -4  -5    3.85    0.64
  12   4   5    4.26    0.75
 -12  -5  -5    1.11    0.66
  12   5   5    0.42    0.77
  12   6   5   -0.18    0.74
 -12   6  -6    1.05    0.66
 -12   5  -6    1.56    0.68
 -12   4  -6   -0.06    0.63
 -12   3  -6    6.05    0.72
 -12   2  -6    8.21    0.88
  12  -2   6    9.96    0.93
 -12   1  -6   -0.28    0.50
 -12   1  -6   -0.02    0.34
  12  -1   6   -0.44    0.54
 -12   0  -6    0.63    0.52
  12   0   6    0.34    0.53
 -12  -1  -6    0.23    0.51
  12   1   6   -0.41    0.53
 -12  -2  -6    9.33    0.89
  12   2   6    7.73    0.84
 -12  -3  -6    5.62    0.70
  12   3   6    5.90    0.79
 -12  -4  -6    0.05    0.62
  12   4   6   -0.61    0.62
  12   5   6    1.44    0.73
  12   6   6    0.39    0.78
 -12   5  -7   -0.86    0.71
 -12   4  -7    1.09    0.75
 -12   3  -7    2.37    0.69
 -12   2  -7    1.33    0.62
  12  -2   7    1.47    0.56
 -12   1  -7    1.62    0.61
  12  -1   7    1.73    0.60
 -12   0  -7    0.36    0.57
  12   0   7   -0.12    0.59
 -12  -1  -7    1.11    0.59
  12   1   7    2.57    0.67
 -12  -2  -7    1.35    0.60
  12   2   7    0.80    0.66
 -12  -3  -7    1.83    0.63
  12   3   7    1.84    0.71
 -12  -4  -7    0.68    0.66
  12   4   7    0.13    0.68
  12   5   7   -0.44    0.83
 -12   5  -8   -0.20    0.79
 -12   4  -8   -0.37    0.70
 -12   3  -8   -0.59    0.68
 -12   2  -8    3.48    0.77
  12  -2   8    4.36    0.71
 -12   1  -8   -0.37    0.64
  12  -1   8   -0.24    0.68
 -12   0  -8    0.31    0.64
  12   0   8    1.06    0.67
 -12  -1  -8   -0.83    0.61
  12   1   8   -0.28    0.65
 -12  -2  -8    4.38    0.72
  12   2   8    2.54    0.77
 -12  -3  -8   -0.38    0.68
  12   3   8    0.48    0.73
 -12  -4  -8   -0.47    0.61
  12   4   8   -0.70    0.74
  12   5   8    0.30    0.80
 -12   5  -9   -0.39    0.89
 -12   4  -9    0.06    0.89
 -12   3  -9    0.24    0.78
 -12   2  -9   -0.53    0.83
  12  -2   9    1.24    0.68
 -12   1  -9   -0.19    0.71
  12  -1   9   -0.83    0.66
 -12   0  -9   -1.09    0.69
  12   0   9   -0.76    0.71
 -12  -1  -9   -0.01    0.68
  12   1   9    0.03    0.72
 -12  -2  -9    0.12    0.68
  12   2   9   -0.15    0.76
 -12  -3  -9   -0.62    0.65
  12   3   9   -0.57    0.79
 -12  -4  -9    0.26    0.65
  12   4   9   -0.43    0.79
  12   5   9    0.71    0.99
 -12   4 -10    0.66    0.97
 -12   3 -10   -0.97    0.84
 -12   2 -10   -0.19    0.83
  12  -2  10   -0.54    0.72
 -12   1 -10    0.06    0.80
  12  -1  10    0.48    0.87
 -12   0 -10    0.29    0.78
  12   0  10   -0.96    0.88
 -12  -1 -10    0.84    0.79
  12   1  10    0.88    0.86
 -12  -2 -10   -0.90    0.72
  12   2  10   -0.40    0.83
 -12  -3 -10    0.13    0.80
  12   3  10   -0.64    0.84
 -12  -4 -10    0.73    0.72
  12   4  10   -0.10    0.89
 -12   4 -11   -0.58    1.07
 -12   3 -11   -0.26    0.92
 -12   2 -11   -0.95    0.90
  12  -2  11   -0.26    0.90
 -12   1 -11    0.48    0.93
  12  -1  11   -0.35    0.88
 -12   0 -11   -0.75    0.85
  12   0  11   -1.57    0.88
 -12  -1 -11   -0.41    0.83
  12   1  11   -0.29    0.91
 -12  -2 -11    0.02    0.82
  12   2  11   -0.48    0.95
 -12  -3 -11    0.30    0.79
  12   3  11   -1.02    0.90
  12   4  11   -0.27    0.98
 -12   3 -12   -2.61    1.10
 -12   2 -12   -1.30    0.99
  12  -2  12   -0.55    0.89
 -12   1 -12   -0.50    1.08
  12  -1  12   -1.02    0.97
 -12   0 -12   -0.09    0.94
  12   0  12   -0.98    1.02
 -12  -1 -12   -0.35    0.92
  12   1  12   -1.30    0.99
 -12  -2 -12   -0.09    0.88
  12   2  12   -0.87    1.01
 -12  -3 -12   -0.46    0.83
  12   3  12   -1.90    1.00
 -12   2 -13   -1.25    1.05
  12  -2  13   -0.68    1.12
 -12   1 -13   -1.51    1.00
  12  -1  13   -0.46    1.09
 -12   0 -13   -1.13    1.00
  12   0  13   -0.68    1.11
 -12  -1 -13   -0.30    0.94
  12   1  13   -1.80    1.23
 -12  -2 -13   -0.34    0.94
  12   2  13   -1.54    1.13
 -12   1 -14   -0.74    1.25
  12  -1  14   -0.61    1.30
 -12   0 -14   -1.70    1.07
  12   0  14   -2.52    1.12
  12   1  14   -2.15    1.22
 -13   2  19   -0.36    0.83
 -13   1  19    0.02    0.77
 -13   0  19   -0.80    0.79
 -13  -1  19   -1.04    0.79
  13   1 -19   -0.60    0.74
  13   2 -19   -0.25    0.89
 -13   3  18   -0.65    0.71
 -13   2  18    0.06    0.69
 -13   1  18   -0.39    0.69
 -13   0  18    0.21    0.83
 -13  -1  18    0.09    0.77
  13   1 -18    0.02    0.78
 -13  -2  18   -0.69    0.88
  13   2 -18   -0.20    0.76
 -13  -3  18   -0.25    0.87
  13   3 -18   -0.52    0.83
 -13   3  17   -0.34    0.66
 -13   2  17   -0.41    0.63
 -13   1  17    0.89    0.75
 -13   0  17    0.08    0.68
  13   0 -17    0.43    0.60
 -13  -1  17    1.36    0.76
  13   1 -17    0.85    0.69
 -13  -2  17    0.32    0.79
  13   2 -17   -0.29    0.70
 -13  -3  17   -0.76    0.77
  13   3 -17   -0.12    0.76
 -13   4  16    1.52    0.67
 -13   3  16   -0.14    0.56
 -13   2  16    1.16    0.61
 -13   1  16    0.67    0.62
 -13   0  16    2.69    0.72
  13   0 -16    2.93    0.65
 -13  -1  16    0.56    0.70
  13   1 -16    0.46    0.63
 -13  -2  16    0.78    0.73
  13   2 -16    1.14    0.78
 -13  -3  16    0.01    0.75
  13   3 -16   -0.03    0.71
 -13  -4  16   -0.86    0.78
  13   4 -16    0.24    0.78
 -13   4  15   -0.09    0.59
 -13   3  15    0.59    0.60
 -13   2  15    0.55    0.62
 -13   1  15    0.65    0.59
 -13   0  15    0.20    0.67
  13   0 -15   -0.04    0.51
 -13  -1  15    0.57    0.66
  13   1 -15    1.11    0.61
 -13  -2  15   -0.07    0.66
  13   2 -15   -0.11    0.70
 -13  -3  15   -0.44    0.69
  13   3 -15    0.04    0.69
 -13  -4  15   -0.85    0.75
  13   4 -15    0.24    0.75
 -13   5  14    1.36    0.56
 -13   4  14    0.12    0.53
 -13   3  14    0.08    0.53
 -13   2  14    0.06    0.57
 -13   1  14    5.02    0.69
  13  -1 -14    5.25    0.65
 -13   0  14    0.41    0.58
  13   0 -14    0.10    0.56
 -13  -1  14    4.62    0.71
  13   1 -14    4.65    0.67
 -13  -2  14    0.41    0.63
  13   2 -14   -0.23    0.58
 -13  -3  14    0.27    0.69
  13   3 -14    0.19    0.65
 -13  -4  14   -0.07    0.72
  13   4 -14   -0.22    0.72
 -13  -5  14   -1.12    0.87
  13   5 -14   -0.66    0.86
 -13   5  13    1.10    0.52
 -13   4  13    0.09    0.49
 -13   3  13    2.38    0.55
 -13   2  13    0.33    0.51
 -13   1  13    2.21    0.55
  13  -1 -13    1.71    0.45
 -13   0  13   -0.24    0.51
  13   0 -13   -0.27    0.45
 -13  -1  13    2.81    0.63
  13   1 -13    2.58    0.58
 -13  -2  13    0.19    0.57
  13   2 -13   -0.06    0.56
 -13  -3  13    2.72    0.71
  13   3 -13    2.90    0.68
 -13  -4  13   -0.53    0.68
  13   4 -13   -0.01    0.68
 -13  -5  13   -1.20    0.72
  13   5 -13    0.08    0.74
 -13   5  12    0.19    0.45
 -13   4  12   -0.10    0.43
 -13   3  12    0.83    0.46
 -13   2  12    5.60    0.64
 -13   1  12    0.74    0.53
  13  -1 -12    0.27    0.39
 -13   0  12    0.39    0.49
  13   0 -12    0.00    0.44
 -13  -1  12    0.65    0.52
  13   1 -12    0.70    0.49
 -13  -2  12    5.38    0.71
  13   2 -12    6.14    0.69
 -13  -3  12    0.25    0.59
  13   3 -12    0.60    0.58
 -13  -4  12   -0.32    0.62
  13   4 -12   -0.78    0.63
 -13  -5  12   -0.73    0.70
  13   5 -12    0.01    0.71
 -13   5  11    0.11    0.41
 -13   4  11    1.98    0.45
 -13   3  11    0.84    0.42
 -13   2  11    3.49    0.52
 -13   1  11    0.83    0.44
  13  -1 -11    0.06    0.40
 -13   0  11    0.61    0.46
  13   0 -11   -0.22    0.39
 -13  -1  11    0.86    0.50
  13   1 -11    0.13    0.45
 -13  -2  11    3.54    0.62
  13   2 -11    3.23    0.57
 -13  -3  11    0.90    0.58
  13   3 -11    0.44    0.57
 -13  -4  11    2.38    0.69
  13   4 -11    2.45    0.67
 -13  -5  11   -0.92    0.64
  13   5 -11   -0.14    0.68
  13   6 -11   -0.80    0.82
 -13   5  10    0.05    0.37
 -13   4  10    0.50    0.37
 -13   3  10    8.62    0.72
 -13   2  10    1.67    0.45
  13  -2 -10    1.50    0.38
 -13   1  10    5.22    0.55
  13  -1 -10    5.10    0.57
 -13   0  10    1.68    0.48
  13   0 -10    2.16    0.44
 -13  -1  10    4.77    0.61
  13   1 -10    5.14    0.58
 -13  -2  10    1.97    0.55
  13   2 -10    1.51    0.50
 -13  -3  10    9.50    0.95
  13   3 -10    9.53    0.92
 -13  -4  10    0.19    0.59
  13   4 -10    0.65    0.59
 -13  -5  10   -0.97    0.64
  13   5 -10   -0.32    0.65
  13   6 -10    0.04    0.73
 -13   5   9    0.77    0.34
 -13   4   9    1.07    0.36
 -13   3   9    1.90    0.41
 -13   2   9    1.22    0.41
  13  -2  -9    0.80    0.33
 -13   1   9    1.21    0.44
  13  -1  -9    0.47    0.37
 -13   0   9   -0.09    0.40
  13   0  -9   -0.22    0.35
 -13  -1   9    0.80    0.45
  13   1  -9    0.48    0.41
 -13  -2   9    1.49    0.52
  13   2  -9    0.78    0.47
 -13  -3   9    2.14    0.57
  13   3  -9    1.81    0.56
 -13  -4   9    0.94    0.58
  13   4  -9    0.10    0.59
 -13  -5   9    0.75    0.64
  13   5  -9    0.54    0.67
  13   6  -9   -0.02    0.71
 -13   6   8   -0.76    0.68
 -13   5   8    0.12    0.31
 -13   4   8    2.10    0.39
 -13   3   8    3.30    0.43
 -13   2   8    0.28    0.36
  13  -2  -8   -0.20    0.30
 -13   1   8    2.07    0.40
  13  -1  -8    1.81    0.35
 -13   0   8    0.24    0.43
  13   0  -8   -0.42    0.34
 -13  -1   8    2.15    0.48
  13   1  -8    2.52    0.46
 -13  -2   8    0.14    0.47
  13   2  -8   -0.13    0.46
 -13  -3   8    3.23    0.59
  13   3  -8    3.11    0.51
 -13  -4   8    2.07    0.61
  13   4  -8    3.47    0.64
 -13  -5   8   -0.30    0.59
  13   5  -8    0.38    0.65
  13   6  -8   -0.12    0.68
 -13   6   7   -1.64    0.67
 -13   5   7   -0.35    0.29
 -13   4   7    1.43    0.36
 -13   3   7    0.76    0.34
 -13   2   7    4.57    0.50
  13  -2  -7    3.83    0.39
 -13   1   7    0.24    0.39
  13  -1  -7   -0.40    0.32
 -13   0   7    0.03    0.37
  13   0  -7   -0.05    0.34
 -13  -1   7    0.18    0.40
  13   1  -7   -0.05    0.39
 -13  -2   7    4.07    0.56
  13   2  -7    3.71    0.54
 -13  -3   7    0.76    0.49
  13   3  -7   -0.13    0.49
 -13  -4   7    1.25    0.55
  13   4  -7    1.34    0.61
 -13  -5   7   -0.55    0.54
  13   5  -7   -0.05    0.64
  13   6  -7   -0.06    0.78
 -13   6   6   -1.31    0.70
 -13   5   6    1.46    0.32
 -13   4   6    0.12    0.32
 -13   3   6    2.26    0.38
 -13   2   6    0.33    0.35
  13  -2  -6    0.52    0.28
 -13   1   6   20.51    1.11
  13  -1  -6   22.28    1.08
 -13   0   6    1.71    0.40
  13   0  -6    0.83    0.40
 -13  -1   6   21.79    1.18
  13   1  -6   21.85    1.18
 -13  -2   6    0.93    0.45
  13   2  -6    0.47    0.46
 -13  -3   6    2.81    0.54
  13   3  -6    1.85    0.54
 -13  -4   6   -0.15    0.51
  13   4  -6   -0.23    0.56
 -13  -5   6    1.12    0.57
  13   5  -6    1.19    0.74
  13   6  -6    0.20    0.69
 -13   6   5   -1.62    0.65
 -13   5   5   -0.28    0.28
 -13   4   5    3.86    0.40
 -13   3   5    3.73    0.42
 -13   2   5    7.20    0.62
  13  -2  -5    6.45    0.54
 -13   1   5    3.79    0.44
  13  -1  -5    3.60    0.42
 -13   0   5   -0.09    0.36
  13   0  -5   -0.40    0.36
 -13  -1   5    3.26    0.49
  13   1  -5    3.79    0.49
 -13  -2   5    6.75    0.62
  13   2  -5    6.88    0.73
 -13  -3   5    3.65    0.56
  13   3  -5    3.05    0.59
 -13  -4   5    4.13    0.61
  13   4  -5    3.49    0.64
 -13  -5   5   -0.27    0.53
  13   5  -5    0.00    0.62
  13   6  -5   -0.79    0.69
 -13   6   4   -0.59    0.71
 -13   5   4    1.10    0.32
 -13   4   4   -0.02    0.31
 -13   3   4    1.62    0.37
 -13   2   4    0.93    0.37
  13  -2  -4    0.62    0.28
 -13   1   4    2.20    0.39
  13  -1  -4    2.24    0.38
 -13   0   4   31.19    1.50
  13   0  -4   30.49    1.48
 -13  -1   4    2.47    0.46
  13   1  -4    2.26    0.46
 -13  -2   4    0.75    0.44
  13   2  -4    0.47    0.45
 -13  -3   4    1.50    0.48
  13   3  -4    0.80    0.53
 -13  -4   4    0.22    0.48
  13   4  -4   -0.16    0.56
 -13  -5   4    0.63    0.61
  13   5  -4    1.21    0.66
  13   6  -4    0.51    0.71
 -13   6   3   -0.45    0.70
 -13   5   3    0.20    0.31
 -13   4   3    0.57    0.34
 -13   3   3    0.12    0.34
 -13   2   3    1.13    0.39
  13  -2  -3    0.43    0.29
 -13   1   3    6.63    0.59
  13  -1  -3    5.80    0.58
 -13   0   3   -0.25    0.36
  13   0  -3    0.14    0.34
 -13  -1   3    5.96    0.66
  13   1  -3    5.74    0.58
 -13  -2   3    0.94    0.43
  13   2  -3    0.18    0.46
 -13  -3   3    0.50    0.48
  13   3  -3   -0.17    0.51
 -13  -4   3    0.44    0.57
  13   4  -3    0.67    0.57
 -13  -5   3   -0.33    0.51
  13   5  -3   -0.20    0.63
  13   6  -3   -0.55    0.68
 -13   6   2    0.15    0.69
 -13   5   2    0.45    0.33
 -13   4   2    0.23    0.34
 -13   3   2   18.08    0.98
 -13   2   2   -0.06    0.37
  13  -2  -2    0.08    0.28
 -13   1   2    0.88    0.41
  13  -1  -2    0.89    0.32
 -13   0   2   36.47    1.76
  13   0  -2   38.07    1.76
 -13  -1   2    1.18    0.43
  13   1  -2    0.64    0.43
 -13  -2   2   -0.21    0.41
  13   2  -2   -0.34    0.46
 -13  -3   2   18.06    1.11
  13   3  -2   17.53    1.16
 -13  -4   2    0.35    0.56
  13   4  -2   -0.56    0.57
 -13  -5   2    0.08    0.53
  13   5  -2   -0.54    0.63
  13   6  -2   -0.47    0.78
 -13   6   1    0.08    0.32
 -13   5   1    0.24    0.34
 -13   4   1    7.15    0.61
 -13   3   1    2.05    0.40
 -13   2   1    0.85    0.35
  13  -2  -1    0.98    0.32
 -13   1   1    0.57    0.41
  13  -1  -1    0.17    0.31
 -13   0   1    0.01    0.37
  13   0  -1   -0.09    0.37
 -13  -1   1   -0.03    0.41
  13   1  -1    0.24    0.41
 -13  -2   1    0.17    0.45
  13   2  -1    0.88    0.49
 -13  -3   1    1.79    0.50
  13   3  -1    1.83    0.57
 -13  -4   1    7.42    0.82
  13   4  -1    6.50    0.78
 -13  -5   1   -0.41    0.50
  13   5  -1   -0.28    0.65
  13   6  -1   -0.66    0.71
 -13   6   0    0.11    0.35
 -13   5   0    0.26    0.37
 -13   4   0    0.23    0.36
 -13   3   0   12.18    0.76
 -13   2   0   15.54    0.94
  13  -2   0   15.68    0.88
 -13   1   0    0.89    0.38
  13  -1   0    0.81    0.39
 -13   0   0   12.71    0.84
  13   0   0   12.87    0.85
 -13  -1   0    0.65    0.42
  13   1   0    0.28    0.43
 -13  -2   0   16.06    1.02
  13   2   0   15.95    1.06
 -13  -3   0   13.21    0.97
  13   3   0   14.20    1.04
 -13  -4   0    0.26    0.51
  13   4   0    0.03    0.59
 -13  -5   0   -0.14    0.59
  13   5   0   -0.16    0.63
  13   6   0   -0.28    0.79
 -13   6  -1    0.30    0.40
 -13   5  -1    0.47    0.41
 -13   4  -1    0.08    0.41
 -13   3  -1    1.15    0.41
 -13   2  -1    0.14    0.41
  13  -2   1    0.25    0.34
 -13   1  -1   16.45    0.97
  13  -1   1   17.57    1.02
 -13   0  -1    0.13    0.40
  13   0   1   -0.21    0.40
 -13  -1  -1   16.93    1.03
  13   1   1   17.21    1.06
 -13  -2  -1    0.48    0.47
  13   2   1    0.07    0.49
 -13  -3  -1    1.26    0.52
  13   3   1    0.86    0.56
 -13  -4  -1    0.20    0.51
  13   4   1   -0.26    0.59
 -13  -5  -1    0.51    0.54
  13   5   1    0.18    0.66
  13   6   1   -0.41    0.71
 -13   6  -2    0.22    0.44
 -13   5  -2    0.17    0.45
 -13   4  -2    2.99    0.50
 -13   3  -2    0.47    0.43
 -13   2  -2   11.79    0.87
  13  -2   2   11.43    0.80
 -13   1  -2    1.92    0.43
  13  -1   2    1.83    0.42
 -13   0  -2   19.19    1.09
  13   0   2   19.15    1.12
 -13  -1  -2    1.93    0.48
  13   1   2    1.93    0.51
 -13  -2  -2   10.99    0.87
  13   2   2   10.27    0.93
 -13  -3  -2   -0.08    0.55
  13   3   2    0.12    0.54
 -13  -4  -2    3.44    0.66
  13   4   2    2.34    0.66
 -13  -5  -2    0.05    0.60
  13   5   2    0.07    0.75
  13   6   2   -1.04    0.71
 -13   6  -3    0.23    0.48
 -13   5  -3    1.38    0.52
 -13   4  -3    1.63    0.49
 -13   3  -3    0.23    0.46
 -13   2  -3    0.09    0.42
  13  -2   3   -0.08    0.40
 -13   1  -3   -0.03    0.46
  13  -1   3    0.03    0.39
 -13   0  -3    0.21    0.44
  13   0   3   -0.08    0.44
 -13  -1  -3    0.09    0.45
  13   1   3   -0.15    0.46
 -13  -2  -3   -0.57    0.47
  13   2   3    0.08    0.52
 -13  -3  -3    0.28    0.58
  13   3   3    0.03    0.56
 -13  -4  -3    1.62    0.57
  13   4   3    0.62    0.62
 -13  -5  -3    1.91    0.66
  13   5   3    1.62    0.71
  13   6   3    0.05    0.85
 -13   6  -4    0.17    0.53
 -13   5  -4   -0.15    0.53
 -13   4  -4    5.60    0.67
 -13   3  -4   -0.06    0.52
 -13   2  -4    0.72    0.53
  13  -2   4    0.88    0.41
 -13   1  -4    2.46    0.51
 -13   1  -4    2.09    0.46
  13  -1   4    2.30    0.50
 -13   0  -4    9.80    0.84
  13   0   4   10.46    0.88
 -13  -1  -4    2.56    0.55
  13   1   4    1.89    0.57
 -13  -2  -4    0.36    0.50
  13   2   4    0.67    0.56
 -13  -3  -4   -0.38    0.52
  13   3   4   -0.78    0.65
 -13  -4  -4    5.19    0.71
  13   4   4    4.96    0.79
 -13  -5  -4    0.11    0.57
  13   5   4    0.35    0.71
  13   6   4    0.76    0.80
 -13   5  -5    0.09    0.58
 -13   4  -5    0.10    0.57
 -13   3  -5    1.25    0.61
 -13   2  -5    0.66    0.58
  13  -2   5    0.90    0.50
 -13   1  -5   14.11    1.03
 -13   1  -5   15.10    1.14
  13  -1   5   15.98    1.13
 -13   0  -5    0.07    0.51
  13   0   5   -0.25    0.49
 -13  -1  -5   15.50    1.08
  13   1   5   15.64    1.13
 -13  -2  -5    0.65    0.55
  13   2   5   -0.21    0.56
 -13  -3  -5    1.00    0.64
  13   3   5    1.18    0.67
 -13  -4  -5   -0.31    0.56
  13   4   5   -0.49    0.66
  13   5   5   -0.14    0.80
 -13   5  -6    0.24    0.65
 -13   4  -6   -0.25    0.63
 -13   3  -6    1.19    0.60
 -13   2  -6   -0.68    0.54
  13  -2   6    0.09    0.48
 -13   1  -6    1.53    0.59
  13  -1   6    1.73    0.57
 -13   0  -6   24.02    1.40
  13   0   6   23.40    1.44
 -13  -1  -6    1.64    0.60
  13   1   6    1.64    0.64
 -13  -2  -6    0.14    0.57
  13   2   6    0.09    0.62
 -13  -3  -6    1.19    0.68
  13   3   6    1.16    0.69
 -13  -4  -6    0.11    0.59
  13   4   6   -0.55    0.70
  13   5   6   -0.41    0.84
 -13   5  -7    0.66    0.75
 -13   4  -7    0.11    0.66
 -13   3  -7    0.23    0.64
 -13   2  -7    0.28    0.64
  13  -2   7   -0.40    0.52
 -13   1  -7    1.60    0.66
  13  -1   7    1.61    0.62
 -13   0  -7    0.21    0.61
  13   0   7   -0.02    0.61
 -13  -1  -7    2.37    0.65
  13   1   7    0.80    0.67
 -13  -2  -7   -0.14    0.59
  13   2   7    0.39    0.65
 -13  -3  -7   -0.16    0.63
  13   3   7   -0.64    0.71
 -13  -4  -7    0.11    0.63
  13   4   7   -0.06    0.73
  13   5   7    0.86    0.81
 -13   5  -8   -0.52    0.80
 -13   4  -8    0.24    0.85
 -13   3  -8   -0.51    0.79
 -13   2  -8    2.57    0.77
  13  -2   8    2.72    0.69
 -13   1  -8    0.40    0.70
  13  -1   8    0.13    0.66
 -13   0  -8    0.18    0.67
  13   0   8   -0.38    0.66
 -13  -1  -8    0.74    0.67
  13   1   8    0.22    0.71
 -13  -2  -8    3.08    0.72
  13   2   8    2.60    0.82
 -13  -3  -8    0.42    0.66
  13   3   8    0.72    0.87
 -13  -4  -8    0.15    0.64
  13   4   8   -0.38    0.81
  13   5   8    0.13    0.83
 -13   4  -9   -1.12    0.91
 -13   3  -9    0.10    0.91
 -13   2  -9   -0.55    0.78
  13  -2   9    0.35    0.77
 -13   1  -9    1.80    0.82
  13  -1   9    1.77    0.78
 -13   0  -9   -0.65    0.73
  13   0   9   -0.02    0.73
 -13  -1  -9    1.92    0.77
  13   1   9    1.92    0.83
 -13  -2  -9    0.34    0.71
  13   2   9   -0.49    0.80
 -13  -3  -9   -0.22    0.69
  13   3   9   -0.48    0.81
 -13  -4  -9   -0.01    0.79
  13   4   9   -0.78    0.83
 -13   4 -10    1.17    1.03
 -13   3 -10   -0.28    0.87
 -13   2 -10    1.76    0.93
  13  -2  10    4.01    0.96
 -13   1 -10   -0.34    0.84
  13  -1  10    0.04    0.82
 -13   0 -10    2.71    0.89
  13   0  10    4.26    0.97
 -13  -1 -10   -0.64    0.78
  13   1  10   -0.74    0.88
 -13  -2 -10    2.43    0.85
  13   2  10    2.21    0.96
 -13  -3 -10   -0.59    0.77
  13   3  10   -1.18    0.85
 -13  -4 -10    0.78    0.80
  13   4  10    0.45    0.97
 -13   3 -11   -0.52    0.94
 -13   2 -11   -0.83    1.05
  13  -2  11    0.02    0.85
 -13   1 -11   -0.05    0.95
  13  -1  11   -0.56    1.00
 -13   0 -11   -0.85    0.88
  13   0  11   -0.91    0.92
 -13  -1 -11   -0.70    0.86
  13   1  11   -0.58    1.08
 -13  -2 -11   -0.53    0.85
  13   2  11   -0.68    0.96
 -13  -3 -11   -0.57    0.79
  13   3  11   -0.79    1.00
 -13   2 -12   -0.77    1.02
 -13   1 -12    0.01    0.99
  13  -1  12   -0.57    1.11
 -13   0 -12   -0.99    1.00
  13   0  12   -0.07    1.04
 -13  -1 -12   -0.80    1.06
  13   1  12   -1.76    1.01
 -13  -2 -12   -1.25    0.93
  13   2  12   -0.57    1.06
 -13   1 -13   -0.57    1.07
  13  -1  13   -0.23    1.25
 -13   0 -13   -0.54    1.04
  13   0  13   -1.27    1.27
 -13  -1 -13   -0.26    1.04
  13   1  13   -0.74    1.31
 -14   1  19    0.19    0.79
 -14   0  19   -0.74    0.79
 -14  -1  19   -0.87    0.82
  14   1 -19   -0.20    0.74
 -14   2  18    1.03    0.82
 -14   1  18   -0.37    0.70
 -14   0  18   -0.10    0.84
 -14  -1  18    0.27    0.79
  14   1 -18   -0.07    0.71
 -14  -2  18    0.79    0.86
  14   2 -18    1.59    0.80
 -14   3  17    0.12    0.69
 -14   2  17    0.15    0.73
 -14   1  17    0.35    0.68
 -14   0  17    0.18    0.69
  14   0 -17    0.08    0.68
 -14  -1  17    0.34    0.74
  14   1 -17    0.56    0.76
 -14  -2  17    0.44    0.79
  14   2 -17    0.53    0.76
 -14  -3  17   -0.51    0.81
  14   3 -17    0.02    0.79
 -14   3  16    0.51    0.65
 -14   2  16   -0.20    0.66
 -14   1  16    0.43    0.65
 -14   0  16    0.29    0.65
  14   0 -16   -0.35    0.61
 -14  -1  16    0.33    0.71
  14   1 -16   -0.33    0.60
 -14  -2  16    0.33    0.73
  14   2 -16   -0.36    0.68
 -14  -3  16    0.85    0.78
  14   3 -16    0.84    0.74
  14   4 -16   -0.91    0.77
 -14   4  15   -0.35    0.57
 -14   3  15    0.07    0.61
 -14   2  15    0.09    0.62
 -14   1  15    0.00    0.66
 -14   0  15    0.35    0.61
  14   0 -15   -0.47    0.51
 -14  -1  15    0.31    0.66
  14   1 -15    0.29    0.66
 -14  -2  15    0.52    0.71
  14   2 -15   -0.23    0.64
 -14  -3  15   -0.63    0.73
  14   3 -15   -0.70    0.68
 -14  -4  15   -0.89    0.75
  14   4 -15   -0.09    0.76
 -14   4  14    0.87    0.58
 -14   3  14    0.57    0.57
 -14   2  14    0.47    0.52
 -14   1  14    2.23    0.60
 -14   0  14    4.71    0.71
  14   0 -14    5.13    0.66
 -14  -1  14    2.44    0.66
  14   1 -14    2.66    0.63
 -14  -2  14    0.39    0.66
  14   2 -14   -0.08    0.62
 -14  -3  14   -0.04    0.68
  14   3 -14   -0.55    0.65
 -14  -4  14    0.71    0.78
  14   4 -14    1.00    0.77
 -14   5  13    0.72    0.51
 -14   4  13    0.34    0.49
 -14   3  13    0.16    0.50
 -14   2  13    2.71    0.61
 -14   1  13    1.46    0.54
  14  -1 -13    1.06    0.45
 -14   0  13    0.10    0.54
  14   0 -13   -0.12    0.47
 -14  -1  13    1.70    0.60
  14   1 -13    1.70    0.57
 -14  -2  13    2.54    0.67
  14   2 -13    1.96    0.62
 -14  -3  13    0.10    0.64
  14   3 -13    0.50    0.63
 -14  -4  13    0.83    0.71
  14   4 -13    0.81    0.71
 -14  -5  13   -1.20    0.73
  14   5 -13   -0.02    0.77
 -14   5  12    2.23    0.53
 -14   4  12    0.23    0.43
 -14   3  12    0.73    0.47
 -14   2  12    0.96    0.51
 -14   1  12    4.71    0.64
  14  -1 -12    3.74    0.51
 -14   0  12   14.59    1.04
  14   0 -12   15.03    1.07
 -14  -1  12    3.72    0.62
  14   1 -12    4.40    0.62
 -14  -2  12    0.97    0.57
  14   2 -12    0.13    0.55
 -14  -3  12    1.35    0.65
  14   3 -12    0.83    0.62
 -14  -4  12   -0.30    0.67
  14   4 -12    0.20    0.67
 -14  -5  12    0.12    0.85
  14   5 -12    2.49    0.78
 -14   5  11   -0.12    0.41
 -14   4  11    0.10    0.43
 -14   3  11   -0.07    0.43
 -14   2  11    0.70    0.49
 -14   1  11    1.00    0.52
  14  -1 -11   -0.11    0.43
 -14   0  11    0.35    0.47
  14   0 -11   -0.31    0.42
 -14  -1  11    1.09    0.53
  14   1 -11   -0.02    0.47
 -14  -2  11    0.88    0.57
  14   2 -11    0.66    0.52
 -14  -3  11    0.38    0.58
  14   3 -11   -0.30    0.57
 -14  -4  11   -0.51    0.71
  14   4 -11   -0.17    0.64
 -14  -5  11   -0.39    0.70
  14   5 -11   -0.75    0.78
 -14   5  10   -0.58    0.37
 -14   4  10   -0.29    0.39
 -14   3  10    1.77    0.47
 -14   2  10    1.31    0.46
 -14   1  10    1.07    0.49
  14  -1 -10    0.26    0.36
 -14   0  10    1.98    0.50
  14   0 -10    1.52    0.43
 -14  -1  10    0.97    0.51
  14   1 -10    0.17    0.46
 -14  -2  10    0.50    0.54
  14   2 -10    0.40    0.51
 -14  -3  10    1.59    0.59
  14   3 -10    2.24    0.60
 -14  -4  10    1.04    0.62
  14   4 -10   -0.05    0.63
 -14  -5  10   -1.06    0.64
  14   5 -10   -0.01    0.67
 -14   5   9    0.29    0.36
 -14   4   9    3.67    0.48
 -14   3   9    1.72    0.44
 -14   2   9    0.64    0.39
 -14   1   9    4.25    0.53
  14  -1  -9    4.12    0.49
 -14   0   9    0.37    0.43
  14   0  -9   -0.74    0.36
 -14  -1   9    4.27    0.58
  14   1  -9    4.35    0.55
 -14  -2   9    1.92    0.54
  14   2  -9    0.58    0.51
 -14  -3   9    1.42    0.58
  14   3  -9    1.08    0.59
 -14  -4   9    3.73    0.70
  14   4  -9    3.09    0.69
 -14  -5   9   -0.36    0.71
  14   5  -9   -0.26    0.66
  14   6  -9    0.21    0.76
 -14   5   8    0.61    0.35
 -14   4   8    0.05    0.36
 -14   3   8   11.86    0.81
 -14   2   8    7.02    0.68
  14  -2  -8    5.59    0.55
 -14   1   8    0.59    0.44
  14  -1  -8    0.46    0.37
 -14   0   8    0.20    0.46
  14   0  -8   -0.31    0.36
 -14  -1   8    1.01    0.48
  14   1  -8    0.37    0.44
 -14  -2   8    7.54    0.80
  14   2  -8    5.69    0.65
 -14  -3   8   11.06    0.95
  14   3  -8    9.72    0.96
 -14  -4   8    0.43    0.57
  14   4  -8   -0.54    0.59
 -14  -5   8   -0.09    0.64
  14   5  -8    0.32    0.68
  14   6  -8    0.19    0.76
 -14   5   7    0.42    0.34
 -14   4   7    1.55    0.38
 -14   3   7    0.16    0.37
 -14   2   7    3.86    0.46
  14  -2  -7    4.21    0.42
 -14   1   7    4.10    0.49
  14  -1  -7    4.71    0.49
 -14   0   7   -0.08    0.44
  14   0  -7   -0.15    0.36
 -14  -1   7    3.97    0.54
  14   1  -7    4.07    0.53
 -14  -2   7    4.77    0.60
  14   2  -7    4.24    0.59
 -14  -3   7    0.38    0.50
  14   3  -7   -0.26    0.51
 -14  -4   7    1.77    0.59
  14   4  -7    1.44    0.65
 -14  -5   7    0.40    0.62
  14   5  -7   -0.08    0.67
  14   6  -7   -0.55    0.84
 -14   5   6    1.49    0.36
 -14   4   6    3.24    0.42
 -14   3   6    1.27    0.38
 -14   2   6    8.97    0.71
  14  -2  -6    7.42    0.61
 -14   1   6   -0.08    0.37
  14  -1  -6   -0.21    0.35
 -14   0   6    0.75    0.46
  14   0  -6   -0.07    0.36
 -14  -1   6    0.29    0.44
  14   1  -6    0.03    0.41
 -14  -2   6    8.28    0.81
  14   2  -6    8.79    0.82
 -14  -3   6    1.35    0.54
  14   3  -6    1.01    0.55
 -14  -4   6    3.40    0.65
  14   4  -6    2.94    0.67
 -14  -5   6    1.09    0.61
  14   5  -6    1.28    0.69
  14   6  -6   -0.02    0.74
 -14   5   5    2.95    0.40
 -14   4   5    2.18    0.39
 -14   3   5    1.09    0.39
 -14   2   5    1.16    0.37
  14  -2  -5    1.59    0.33
 -14   1   5    6.41    0.70
  14  -1  -5    5.94    0.55
 -14   0   5    0.11    0.44
  14   0  -5    0.31    0.36
 -14  -1   5    5.25    0.58
  14   1  -5    5.39    0.58
 -14  -2   5    1.02    0.49
  14   2  -5    1.01    0.51
 -14  -3   5    1.01    0.52
  14   3  -5    0.79    0.56
 -14  -4   5    2.57    0.61
  14   4  -5    1.49    0.65
 -14  -5   5    2.31    0.64
  14   5  -5    2.91    0.73
  14   6  -5   -0.32    0.74
 -14   5   4    4.16    0.44
 -14   4   4    3.63    0.44
 -14   3   4    0.36    0.37
 -14   2   4    1.21    0.42
  14  -2  -4    0.84    0.33
 -14   1   4    8.76    0.70
  14  -1  -4    7.98    0.62
 -14   0   4    5.02    0.54
  14   0  -4    4.78    0.54
 -14  -1   4    8.11    0.76
  14   1  -4    9.00    0.77
 -14  -2   4    0.89    0.48
  14   2  -4    0.92    0.51
 -14  -3   4   -0.34    0.47
  14   3  -4   -0.23    0.54
 -14  -4   4    3.43    0.63
  14   4  -4    3.14    0.70
 -14  -5   4    3.93    0.68
  14   5  -4    3.10    0.76
  14   6  -4   -0.99    0.82
 -14   6   3   -0.43    0.69
 -14   5   3    0.22    0.35
 -14   4   3    0.06    0.35
 -14   3   3    0.31    0.37
 -14   2   3    2.57    0.43
  14  -2  -3    3.00    0.38
 -14   1   3    6.97    0.65
  14  -1  -3    6.38    0.58
 -14   0   3    0.15    0.41
  14   0  -3    0.02    0.37
 -14  -1   3    6.35    0.71
  14   1  -3    6.57    0.63
 -14  -2   3    2.77    0.54
  14   2  -3    2.77    0.56
 -14  -3   3    0.34    0.49
  14   3  -3   -0.09    0.53
 -14  -4   3   -0.52    0.59
  14   4  -3    0.02    0.60
 -14  -5   3   -0.17    0.56
  14   5  -3    0.32    0.68
  14   6  -3   -0.67    0.75
 -14   5   2    0.16    0.37
 -14   4   2    0.12    0.38
 -14   3   2    1.13    0.41
 -14   2   2    3.34    0.50
  14  -2  -2    3.40    0.41
 -14   1   2    5.78    0.63
  14  -1  -2    5.45    0.56
 -14   0   2   38.17    1.80
  14   0  -2   37.14    1.79
 -14  -1   2    6.70    0.71
  14   1  -2    5.25    0.62
 -14  -2   2    2.75    0.54
  14   2  -2    3.14    0.58
 -14  -3   2    1.41    0.52
  14   3  -2    0.80    0.59
 -14  -4   2   -0.13    0.53
  14   4  -2    0.02    0.60
 -14  -5   2   -0.54    0.56
  14   5  -2   -0.37    0.68
  14   6  -2    2.47    0.89
 -14   6   1    0.19    0.37
 -14   5   1    2.99    0.44
 -14   4   1    0.68    0.41
 -14   3   1    1.70    0.44
 -14   2   1    0.96    0.44
  14  -2  -1    0.79    0.34
 -14   1   1   12.65    0.90
  14  -1  -1   12.72    0.86
 -14   0   1   -0.14    0.42
  14   0  -1   -0.34    0.38
 -14  -1   1   11.01    0.87
  14   1  -1   12.53    0.91
 -14  -2   1    0.66    0.40
  14   2  -1    1.06    0.53
 -14  -3   1    1.68    0.53
  14   3  -1    1.24    0.59
 -14  -4   1    0.20    0.54
  14   4  -1   -0.04    0.61
 -14  -5   1    3.38    0.66
  14   5  -1    2.63    0.75
  14   6  -1   -0.05    0.75
 -14   6   0    0.66    0.41
 -14   5   0    0.23    0.41
 -14   4   0   -0.24    0.42
 -14   3   0   -0.40    0.40
 -14   2   0    5.79    0.60
  14  -2   0    5.96    0.60
 -14   1   0    0.84    0.42
  14  -1   0    0.35    0.41
 -14   0   0    5.40    0.57
  14   0   0    5.59    0.58
 -14  -1   0    0.60    0.47
  14   1   0    0.43    0.48
 -14  -2   0    6.36    0.66
  14   2   0    4.92    0.68
 -14  -3   0   -0.20    0.51
  14   3   0    0.15    0.57
 -14  -4   0   -0.16    0.55
  14   4   0    0.64    0.65
 -14  -5   0   -0.61    0.55
  14   5   0   -0.06    0.70
  14   6   0    0.72    0.79
 -14   6  -1    0.29    0.42
 -14   5  -1    0.23    0.44
 -14   4  -1    0.97    0.44
 -14   3  -1    0.54    0.40
 -14   2  -1    0.09    0.40
  14  -2   1   -0.02    0.37
 -14   1  -1    1.76    0.45
  14  -1   1    1.89    0.43
 -14   0  -1   -0.35    0.47
  14   0   1   -0.37    0.41
 -14  -1  -1    1.71    0.51
  14   1   1    1.95    0.53
 -14  -2  -1    0.17    0.51
  14   2   1   -0.12    0.53
 -14  -3  -1    0.93    0.53
  14   3   1    0.45    0.59
 -14  -4  -1    1.16    0.58
  14   4   1    0.47    0.63
 -14  -5  -1   -0.07    0.57
  14   5   1   -0.58    0.70
  14   6   1   -0.29    0.77
 -14   6  -2    0.42    0.46
 -14   5  -2    0.11    0.49
 -14   4  -2    2.77    0.54
 -14   3  -2   -0.08    0.41
 -14   2  -2    6.25    0.64
  14  -2   2    5.91    0.61
 -14   1  -2    1.17    0.46
  14  -1   2    0.84    0.48
 -14   0  -2    5.61    0.62
  14   0   2    6.78    0.66
 -14  -1  -2    1.55    0.52
  14   1   2    0.86    0.53
 -14  -2  -2    6.35    0.69
  14   2   2    6.04    0.73
 -14  -3  -2   -0.17    0.60
  14   3   2   -0.76    0.57
 -14  -4  -2    2.62    0.65
  14   4   2    2.66    0.72
 -14  -5  -2    0.01    0.58
  14   5   2    0.15    0.72
  14   6   2    0.52    0.79
 -14   5  -3    0.67    0.51
 -14   4  -3    0.34    0.50
 -14   3  -3    0.36    0.46
 -14   2  -3    0.19    0.45
  14  -2   3    0.63    0.44
 -14   1  -3    5.28    0.61
  14  -1   3    5.25    0.60
 -14   0  -3    0.07    0.47
  14   0   3    0.14    0.54
 -14  -1  -3    5.09    0.64
  14   1   3    5.61    0.68
 -14  -2  -3    0.75    0.55
  14   2   3   -0.33    0.58
 -14  -3  -3   -0.05    0.55
  14   3   3   -0.15    0.61
 -14  -4  -3    0.13    0.58
  14   4   3   -0.47    0.73
 -14  -5  -3    0.88    0.61
  14   5   3    0.13    0.73
 -14   5  -4    0.22    0.55
 -14   4  -4    0.76    0.58
 -14   3  -4    2.18    0.60
 -14   2  -4    0.60    0.50
  14  -2   4    0.26    0.43
 -14   1  -4    1.02    0.51
  14  -1   4    1.70    0.57
 -14   0  -4    2.65    0.56
  14   0   4    1.86    0.57
 -14  -1  -4    0.63    0.53
  14   1   4    0.67    0.54
 -14  -2  -4   -0.09    0.52
  14   2   4    0.08    0.59
 -14  -3  -4    2.47    0.63
  14   3   4    2.18    0.71
 -14  -4  -4    0.94    0.63
  14   4   4    0.69    0.72
 -14  -5  -4   -0.19    0.69
  14   5   4    0.00    0.73
 -14   5  -5   -0.73    0.60
 -14   4  -5    1.46    0.66
 -14   3  -5   -0.17    0.61
 -14   2  -5    1.24    0.57
  14  -2   5    1.59    0.57
 -14   1  -5    0.70    0.54
  14  -1   5    0.68    0.59
 -14   0  -5   -0.39    0.51
  14   0   5   -0.16    0.61
 -14  -1  -5    1.13    0.57
  14   1   5    0.93    0.62
 -14  -2  -5    2.02    0.62
  14   2   5    1.79    0.67
 -14  -3  -5   -0.53    0.59
  14   3   5   -0.34    0.65
 -14  -4  -5    1.06    0.65
  14   4   5    1.19    0.74
  14   5   5   -1.10    0.82
 -14   5  -6   -0.34    0.67
 -14   4  -6    0.16    0.62
 -14   3  -6    2.27    0.68
 -14   2  -6    0.14    0.59
  14  -2   6   -0.19    0.56
 -14   1  -6   -0.63    0.57
  14  -1   6   -0.43    0.55
 -14   0  -6    4.14    0.71
  14   0   6    3.96    0.72
 -14  -1  -6   -0.23    0.59
  14   1   6   -0.84    0.59
 -14  -2  -6    0.06    0.60
  14   2   6   -0.17    0.64
 -14  -3  -6    2.09    0.76
  14   3   6    1.91    0.76
 -14  -4  -6   -0.40    0.65
  14   4   6    0.33    0.75
  14   5   6   -0.67    0.78
 -14   4  -7   -0.01    0.67
 -14   3  -7   -0.58    0.67
 -14   2  -7    0.46    0.67
  14  -2   7    0.36    0.63
 -14   1  -7    0.56    0.68
  14  -1   7    0.94    0.64
 -14   0  -7   -0.70    0.62
  14   0   7   -0.97    0.62
 -14  -1  -7    1.15    0.65
  14   1   7    0.36    0.70
 -14  -2  -7    0.74    0.67
  14   2   7   -0.04    0.74
 -14  -3  -7   -0.18    0.67
  14   3   7   -0.06    0.77
 -14  -4  -7   -0.31    0.75
  14   4   7   -0.52    0.79
 -14   4  -8    0.04    0.87
 -14   3  -8   -1.06    0.83
 -14   2  -8    0.32    0.75
  14  -2   8    0.14    0.72
 -14   1  -8    0.29    0.75
  14  -1   8   -0.46    0.67
 -14   0  -8    1.49    0.76
  14   0   8    1.02    0.74
 -14  -1  -8    0.89    0.72
  14   1   8    0.67    0.74
 -14  -2  -8   -0.06    0.71
  14   2   8   -0.18    0.73
 -14  -3  -8    0.06    0.72
  14   3   8    0.09    0.80
 -14  -4  -8   -0.23    0.80
  14   4   8   -0.94    0.84
 -14   4  -9   -0.08    0.95
 -14   3  -9   -1.07    0.79
 -14   2  -9    0.77    0.94
  14  -2   9    0.84    0.72
 -14   1  -9   -0.40    0.81
  14  -1   9   -0.34    0.75
 -14   0  -9   -1.01    0.75
  14   0   9   -0.59    0.75
 -14  -1  -9   -0.45    0.78
  14   1   9   -0.42    0.91
 -14  -2  -9    0.68    0.88
  14   2   9    0.72    0.84
 -14  -3  -9   -0.74    0.76
  14   3   9   -0.60    0.85
  14   4   9   -0.05    0.91
 -14   3 -10   -0.80    1.02
 -14   2 -10   -0.83    1.01
 -14   1 -10   -0.12    0.90
  14  -1  10    0.43    0.94
 -14   0 -10   -0.50    0.87
  14   0  10   -0.60    0.88
 -14  -1 -10   -0.05    0.83
  14   1  10   -0.35    0.90
 -14  -2 -10   -0.38    0.85
  14   2  10   -0.82    0.89
 -14  -3 -10   -1.13    0.90
  14   3  10   -0.64    0.95
 -14   2 -11   -0.74    0.99
 -14   1 -11   -0.60    0.98
  14  -1  11   -1.36    0.90
 -14   0 -11   -1.14    0.94
  14   0  11   -0.95    1.08
 -14  -1 -11   -1.29    0.88
  14   1  11   -1.52    0.97
 -14  -2 -11   -0.68    0.90
  14   2  11   -1.33    0.99
 -14   1 -12   -0.96    1.20
  14  -1  12   -0.25    1.02
 -14   0 -12   -1.10    1.01
  14   0  12   -0.14    1.22
 -14  -1 -12   -0.49    1.02
  14   1  12   -1.04    1.09
 -15   1  18    0.59    0.75
 -15   0  18    0.20    0.76
 -15  -1  18   -0.20    0.79
  15   1 -18   -0.84    0.70
  15   2 -18    0.12    0.78
 -15   2  17   -0.14    0.74
 -15   1  17    0.32    0.70
 -15   0  17    0.47    0.73
 -15  -1  17    0.01    0.76
  15   1 -17   -0.37    0.76
 -15  -2  17   -0.53    0.77
  15   2 -17   -0.57    0.74
  15   3 -17   -0.29    0.78
 -15   3  16    0.20    0.66
 -15   2  16    0.13    0.61
 -15   1  16   -0.47    0.64
 -15   0  16    0.21    0.68
  15   0 -16   -0.40    0.59
 -15  -1  16   -0.68    0.69
  15   1 -16   -0.49    0.71
 -15  -2  16   -0.57    0.75
  15   2 -16   -0.99    0.68
 -15  -3  16    0.39    0.82
  15   3 -16   -0.14    0.74
 -15   4  15   -0.36    0.58
 -15   3  15   -0.24    0.57
 -15   2  15    0.23    0.66
 -15   1  15    1.36    0.72
 -15   0  15    0.53    0.71
  15   0 -15   -0.43    0.54
 -15  -1  15    1.02    0.69
  15   1 -15    0.41    0.70
 -15  -2  15    0.33    0.71
  15   2 -15   -0.99    0.64
 -15  -3  15    0.37    0.75
  15   3 -15   -0.07    0.73
 -15  -4  15   -0.65    0.78
  15   4 -15   -0.89    0.79
 -15   4  14   -0.20    0.56
 -15   3  14    2.73    0.62
 -15   2  14    3.80    0.71
 -15   1  14    0.78    0.58
 -15   0  14    2.34    0.65
  15   0 -14    1.77    0.64
 -15  -1  14    0.88    0.65
  15   1 -14    1.01    0.61
 -15  -2  14    4.03    0.77
  15   2 -14    3.36    0.72
 -15  -3  14    1.46    0.76
  15   3 -14    2.35    0.75
 -15  -4  14   -0.67    0.74
  15   4 -14   -0.42    0.74
 -15   4  13    0.38    0.53
 -15   3  13    0.46    0.54
 -15   2  13    0.92    0.57
 -15   1  13    3.64    0.63
 -15   0  13    0.25    0.62
  15   0 -13   -0.80    0.48
 -15  -1  13    4.81    0.71
  15   1 -13    3.96    0.66
 -15  -2  13    0.81    0.63
  15   2 -13    0.50    0.62
 -15  -3  13   -0.43    0.66
  15   3 -13   -0.51    0.65
 -15  -4  13    0.05    0.73
  15   4 -13    0.37    0.69
 -15   5  12   -0.02    0.48
 -15   4  12   -0.26    0.47
 -15   3  12    0.55    0.51
 -15   2  12    1.62    0.56
 -15   1  12    0.24    0.57
  15  -1 -12   -0.30    0.46
 -15   0  12    1.68    0.63
  15   0 -12    1.34    0.51
 -15  -1  12    0.30    0.56
  15   1 -12   -0.01    0.52
 -15  -2  12    1.95    0.63
  15   2 -12    1.44    0.58
 -15  -3  12    0.60    0.62
  15   3 -12    0.12    0.63
 -15  -4  12   -1.05    0.66
  15   4 -12   -0.31    0.66
 -15  -5  12   -0.08    0.77
  15   5 -12   -0.01    0.76
 -15   5  11   -0.57    0.43
 -15   4  11    0.08    0.44
 -15   3  11    0.69    0.46
 -15   2  11    1.65    0.54
 -15   1  11    0.33    0.47
  15  -1 -11   -0.12    0.40
 -15   0  11    0.49    0.52
  15   0 -11   -0.04    0.45
 -15  -1  11    0.07    0.54
  15   1 -11   -0.45    0.48
 -15  -2  11    1.17    0.61
  15   2 -11    0.09    0.56
 -15  -3  11    1.12    0.62
  15   3 -11    0.62    0.61
 -15  -4  11    0.18    0.67
  15   4 -11    0.00    0.67
 -15  -5  11   -1.07    0.72
  15   5 -11   -0.19    0.74
 -15   5  10   -0.01    0.40
 -15   4  10    1.57    0.46
 -15   3  10    1.27    0.49
 -15   2  10    6.26    0.70
 -15   1  10    2.47    0.52
  15  -1 -10    2.47    0.49
 -15   0  10   26.35    1.44
  15   0 -10   26.67    1.38
 -15  -1  10    2.49    0.56
  15   1 -10    2.05    0.53
 -15  -2  10    6.52    0.75
  15   2 -10    6.56    0.72
 -15  -3  10    1.00    0.61
  15   3 -10    0.45    0.60
 -15  -4  10    0.94    0.65
  15   4 -10    1.37    0.68
 -15  -5  10    0.12    0.69
  15   5 -10    1.12    0.73
 -15   5   9   -0.46    0.38
 -15   4   9    1.02    0.44
 -15   3   9    1.21    0.45
 -15   2   9    1.48    0.50
 -15   1   9   13.96    0.95
  15  -1  -9   14.82    0.94
 -15   0   9    0.35    0.53
  15   0  -9   -0.36    0.40
 -15  -1   9   15.53    1.07
  15   1  -9   14.75    1.01
 -15  -2   9    1.52    0.58
  15   2  -9    0.85    0.53
 -15  -3   9    1.97    0.62
  15   3  -9    1.18    0.62
 -15  -4   9    0.81    0.65
  15   4  -9    0.71    0.65
 -15  -5   9   -1.25    0.72
  15   5  -9   -0.51    0.69
 -15   5   8   -0.60    0.38
 -15   4   8   -0.24    0.39
 -15   3   8    0.11    0.40
 -15   2   8    2.34    0.48
 -15   1   8    2.23    0.46
  15  -1  -8    1.35    0.42
 -15   0   8   10.00    0.82
  15   0  -8    9.71    0.84
 -15  -1   8    2.26    0.52
  15   1  -8    2.16    0.52
 -15  -2   8    2.38    0.59
  15   2  -8    2.97    0.59
 -15  -3   8    0.34    0.57
  15   3  -8    0.39    0.59
 -15  -4   8   -0.10    0.60
  15   4  -8   -0.57    0.63
 -15  -5   8   -0.38    0.66
  15   5  -8    0.32    0.72
 -15   5   7    0.61    0.38
 -15   4   7   -0.16    0.38
 -15   3   7    0.79    0.42
 -15   2   7    0.14    0.43
 -15   1   7    0.03    0.46
  15  -1  -7   -0.33    0.38
 -15   0   7    0.20    0.44
  15   0  -7   -0.43    0.45
 -15  -1   7    0.68    0.47
  15   1  -7    0.06    0.51
 -15  -2   7    0.37    0.52
  15   2  -7    0.00    0.52
 -15  -3   7    0.80    0.58
  15   3  -7    0.21    0.59
 -15  -4   7    0.34    0.58
  15   4  -7   -0.90    0.62
 -15  -5   7   -0.61    0.70
  15   5  -7   -0.02    0.73
  15   6  -7   -0.08    0.78
 -15   5   6   -0.41    0.36
 -15   4   6    0.15    0.38
 -15   3   6    0.28    0.40
 -15   2   6   15.26    0.92
 -15   1   6    1.91    0.51
  15  -1  -6    2.08    0.43
 -15   0   6   16.50    1.03
  15   0  -6   16.53    1.04
 -15  -1   6    2.82    0.53
  15   1  -6    1.92    0.51
 -15  -2   6   16.18    1.09
  15   2  -6   15.37    1.09
 -15  -3   6    0.61    0.56
  15   3  -6    0.08    0.58
 -15  -4   6    0.40    0.57
  15   4  -6   -0.08    0.65
 -15  -5   6   -0.57    0.61
  15   5  -6   -0.68    0.70
  15   6  -6   -0.95    0.76
 -15   5   5    0.22    0.36
 -15   4   5    1.49    0.42
 -15   3   5    3.16    0.46
 -15   2   5    0.77    0.40
  15  -2  -5    0.27    0.35
 -15   1   5   28.48    1.47
  15  -1  -5   27.64    1.41
 -15   0   5   -0.18    0.42
  15   0  -5   -0.43    0.38
 -15  -1   5   27.96    1.46
  15   1  -5   26.50    1.44
 -15  -2   5    1.08    0.52
  15   2  -5   -0.06    0.52
 -15  -3   5    4.12    0.65
  15   3  -5    3.20    0.67
 -15  -4   5    0.67    0.60
  15   4  -5    0.29    0.67
 -15  -5   5   -0.99    0.60
  15   5  -5    0.17    0.71
  15   6  -5    0.28    0.80
 -15   5   4    0.68    0.38
 -15   4   4    1.09    0.42
 -15   3   4    4.15    0.52
 -15   2   4    6.16    0.61
  15  -2  -4    5.32    0.56
 -15   1   4    0.58    0.49
  15  -1  -4    0.19    0.34
 -15   0   4    1.31    0.48
  15   0  -4    1.51    0.44
 -15  -1   4    0.20    0.47
  15   1  -4   -0.18    0.45
 -15  -2   4    6.26    0.67
  15   2  -4    5.12    0.68
 -15  -3   4    3.73    0.65
  15   3  -4    4.53    0.70
 -15  -4   4    0.35    0.58
  15   4  -4   -0.32    0.65
 -15  -5   4    0.07    0.70
  15   5  -4   -0.63    0.69
  15   6  -4    0.32    0.78
 -15   5   3    0.65    0.40
 -15   4   3    4.31    0.52
 -15   3   3    0.35    0.43
 -15   2   3    5.21    0.58
  15  -2  -3    5.39    0.56
 -15   1   3   -0.13    0.42
  15  -1  -3   -0.41    0.39
 -15   0   3    0.20    0.45
  15   0  -3    0.54    0.43
 -15  -1   3   -0.08    0.49
  15   1  -3   -0.45    0.46
 -15  -2   3    5.28    0.67
  15   2  -3    5.32    0.68
 -15  -3   3    0.43    0.56
  15   3  -3   -0.52    0.59
 -15  -4   3    5.33    0.73
  15   4  -3    4.20    0.79
 -15  -5   3   -0.69    0.59
  15   5  -3    0.41    0.74
  15   6  -3   -0.45    0.80
 -15   5   2    0.18    0.40
 -15   4   2    3.03    0.50
 -15   3   2    1.60    0.46
 -15   2   2    2.47    0.52
  15  -2  -2    2.50    0.41
 -15   1   2    0.87    0.50
  15  -1  -2    0.50    0.37
 -15   0   2   14.00    0.96
  15   0  -2   14.34    1.01
 -15  -1   2    1.15    0.50
  15   1  -2    0.56    0.49
 -15  -2   2    1.99    0.58
  15   2  -2    1.63    0.59
 -15  -3   2    1.78    0.58
  15   3  -2    1.09    0.64
 -15  -4   2    2.94    0.66
  15   4  -2    2.86    0.74
 -15  -5   2   -0.38    0.60
  15   5  -2    0.36    0.71
  15   6  -2   -0.73    0.77
 -15   6   1    0.08    0.43
 -15   5   1   -0.02    0.42
 -15   4   1    0.03    0.43
 -15   3   1    0.92    0.47
 -15   2   1    1.47    0.44
  15  -2  -1    1.32    0.40
 -15   1   1    6.89    0.72
  15  -1  -1    6.90    0.73
 -15   0   1    0.41    0.45
  15   0  -1   -0.78    0.42
 -15  -1   1    7.04    0.77
  15   1  -1    6.32    0.68
 -15  -2   1    1.55    0.56
  15   2  -1    1.43    0.58
 -15  -3   1    0.74    0.57
  15   3  -1    0.51    0.63
 -15  -4   1   -0.33    0.57
  15   4  -1   -0.27    0.65
 -15  -5   1   -0.78    0.59
  15   5  -1   -0.01    0.72
  15   6  -1    0.49    0.81
 -15   6   0    0.07    0.43
 -15   5   0    1.93    0.49
 -15   4   0    0.71    0.45
 -15   3   0    1.52    0.49
 -15   2   0    2.36    0.54
  15  -2   0    2.04    0.43
 -15   1   0    4.96    0.62
  15  -1   0    4.47    0.54
 -15   0   0    2.76    0.58
  15   0   0    2.57    0.57
 -15  -1   0    4.82    0.62
  15   1   0    4.55    0.64
 -15  -2   0    2.46    0.58
  15   2   0    1.99    0.61
 -15  -3   0    1.07    0.57
  15   3   0    0.41    0.62
 -15  -4   0    0.93    0.62
  15   4   0    0.24    0.69
 -15  -5   0    0.94    0.72
  15   5   0    2.76    0.82
  15   6   0   -0.35    0.80
 -15   5  -1    1.20    0.50
 -15   4  -1    3.50    0.57
 -15   3  -1    0.11    0.43
 -15   2  -1    2.14    0.55
  15  -2   1    2.30    0.47
 -15   1  -1   -0.01    0.45
  15  -1   1    0.10    0.42
 -15   0  -1   -0.22    0.47
  15   0   1   -0.44    0.46
 -15  -1  -1    0.03    0.50
  15   1   1    0.02    0.52
 -15  -2  -1    2.48    0.59
  15   2   1    1.20    0.61
 -15  -3  -1    0.52    0.57
  15   3   1   -0.12    0.64
 -15  -4  -1    2.43    0.66
  15   4   1    2.54    0.77
 -15  -5  -1    0.07    0.62
  15   5   1    0.72    0.77
 -15   5  -2    0.24    0.52
 -15   4  -2   -0.24    0.49
 -15   3  -2    2.94    0.58
 -15   2  -2    0.60    0.48
  15  -2   2    0.67    0.44
 -15   1  -2    5.73    0.64
  15  -1   2    6.19    0.68
 -15   0  -2    1.04    0.51
  15   0   2    1.71    0.54
 -15  -1  -2    4.84    0.67
  15   1   2    5.96    0.71
 -15  -2  -2    0.32    0.54
  15   2   2    0.59    0.59
 -15  -3  -2    2.66    0.63
  15   3   2    2.47    0.71
 -15  -4  -2    0.60    0.61
  15   4   2   -0.23    0.70
 -15  -5  -2   -0.09    0.70
  15   5   2   -0.01    0.75
 -15   5  -3    0.28    0.54
 -15   4  -3    0.22    0.53
 -15   3  -3   -0.09    0.54
 -15   2  -3    0.90    0.51
  15  -2   3    0.33    0.47
 -15   1  -3    1.33    0.58
  15  -1   3    0.73    0.54
 -15   0  -3   -0.39    0.51
  15   0   3   -0.06    0.51
 -15  -1  -3    1.05    0.55
  15   1   3    1.03    0.57
 -15  -2  -3    1.09    0.59
  15   2   3   -0.29    0.60
 -15  -3  -3    0.73    0.62
  15   3   3    0.57    0.68
 -15  -4  -3    0.27    0.63
  15   4   3   -0.29    0.78
 -15  -5  -3   -0.35    0.65
  15   5   3   -0.05    0.78
 -15   5  -4   -0.27    0.59
 -15   4  -4   -0.17    0.59
 -15   3  -4    0.18    0.54
 -15   2  -4    0.29    0.54
  15  -2   4    0.13    0.45
 -15   1  -4    0.75    0.56
  15  -1   4    0.89    0.52
 -15   0  -4    0.06    0.53
  15   0   4    0.66    0.56
 -15  -1  -4    1.50    0.59
  15   1   4    1.10    0.62
 -15  -2  -4    0.23    0.58
  15   2   4    0.55    0.66
 -15  -3  -4    0.25    0.63
  15   3   4   -0.25    0.66
 -15  -4  -4   -0.26    0.65
  15   4   4   -0.37    0.73
  15   5   4   -0.57    0.77
 -15   5  -5   -0.41    0.65
 -15   4  -5    0.82    0.68
 -15   3  -5   -0.67    0.57
 -15   2  -5    1.83    0.63
  15  -2   5    1.47    0.60
 -15   1  -5   -0.02    0.57
  15  -1   5   -0.34    0.59
 -15   0  -5    0.32    0.59
  15   0   5   -0.16    0.59
 -15  -1  -5   -0.05    0.60
  15   1   5   -0.62    0.62
 -15  -2  -5    1.52    0.65
  15   2   5    1.16    0.71
 -15  -3  -5   -0.89    0.64
  15   3   5    0.11    0.71
 -15  -4  -5    0.55    0.69
  15   4   5    0.77    0.79
  15   5   5   -0.10    0.79
 -15   4  -6    0.04    0.71
 -15   3  -6    1.50    0.78
 -15   2  -6    0.11    0.71
  15  -2   6   -0.06    0.55
 -15   1  -6    0.38    0.66
  15  -1   6    0.04    0.61
 -15   0  -6    1.94    0.68
  15   0   6    2.18    0.71
 -15  -1  -6    0.35    0.65
  15   1   6   -0.12    0.68
 -15  -2  -6   -0.31    0.65
  15   2   6   -0.27    0.71
 -15  -3  -6    1.49    0.71
  15   3   6    1.24    0.77
 -15  -4  -6   -0.29    0.78
  15   4   6   -1.19    0.77
 -15   4  -7   -0.01    0.71
 -15   3  -7   -0.10    0.81
 -15   2  -7   -0.41    0.78
 -15   1  -7    0.02    0.71
  15  -1   7    0.82    0.68
 -15   0  -7   -0.62    0.69
  15   0   7   -0.22    0.70
 -15  -1  -7    0.12    0.69
  15   1   7    0.85    0.73
 -15  -2  -7    0.02    0.71
  15   2   7   -0.52    0.76
 -15  -3  -7   -0.32    0.72
  15   3   7   -1.50    0.79
 -15  -4  -7   -0.20    0.73
  15   4   7   -1.08    0.82
 -15   3  -8   -0.38    0.80
 -15   2  -8   -0.61    0.78
 -15   1  -8    0.11    0.78
  15  -1   8    0.13    0.81
 -15   0  -8    0.37    0.76
  15   0   8   -0.37    0.73
 -15  -1  -8    0.33    0.76
  15   1   8    0.94    0.81
 -15  -2  -8   -1.08    0.74
  15   2   8   -0.86    0.83
 -15  -3  -8   -1.01    0.75
  15   3   8   -0.49    0.85
 -15   3  -9   -1.30    0.85
 -15   2  -9   -0.28    0.86
 -15   1  -9    0.00    0.85
  15  -1   9    0.14    0.88
 -15   0  -9   -0.59    0.85
  15   0   9   -0.62    0.80
 -15  -1  -9   -0.38    0.83
  15   1   9   -0.80    0.84
 -15  -2  -9   -0.75    0.80
  15   2   9   -1.60    0.90
 -15  -3  -9   -0.40    0.81
  15   3   9   -1.09    0.92
 -15   2 -10   -0.29    0.95
 -15   1 -10   -0.76    0.91
  15  -1  10   -1.14    0.95
 -15   0 -10   -0.58    0.92
  15   0  10   -0.96    0.90
 -15  -1 -10   -0.87    0.89
  15   1  10   -0.58    0.90
 -15  -2 -10   -1.74    0.86
  15   2  10   -1.09    0.95
  15  -1  11   -1.05    0.93
 -15   0 -11   -0.90    1.02
  15   0  11   -0.83    0.96
  15   1  11   -0.58    1.03
 -16   0  18   -0.57    0.77
 -16   2  17   -1.14    0.73
 -16   1  17   -0.09    0.80
 -16   0  17   -0.30    0.81
 -16  -1  17    0.02    0.76
  16   1 -17   -0.89    0.77
 -16  -2  17   -0.10    0.80
  16   2 -17   -0.18    0.75
 -16   3  16   -1.30    0.66
 -16   2  16    0.31    0.71
 -16   1  16   -0.42    0.73
 -16   0  16    0.29    0.68
 -16  -1  16   -0.47    0.72
  16   1 -16   -0.67    0.63
 -16  -2  16   -0.64    0.76
  16   2 -16   -0.09    0.81
  16   3 -16   -0.69    0.77
 -16   3  15    0.90    0.64
 -16   2  15    0.22    0.67
 -16   1  15    1.16    0.66
 -16   0  15    0.01    0.64
 -16  -1  15   -0.45    0.68
  16   1 -15    0.47    0.71
 -16  -2  15    0.59    0.74
  16   2 -15    0.58    0.68
 -16  -3  15    0.16    0.88
  16   3 -15    0.15    0.74
 -16   4  14   -0.97    0.56
 -16   3  14    0.04    0.58
 -16   2  14    0.21    0.61
 -16   1  14    0.39    0.58
 -16   0  14    0.19    0.60
  16   0 -14   -0.09    0.61
 -16  -1  14    0.10    0.65
  16   1 -14   -0.73    0.65
 -16  -2  14   -0.06    0.68
  16   2 -14   -0.15    0.62
 -16  -3  14   -0.61    0.72
  16   3 -14   -1.05    0.78
 -16  -4  14   -1.09    0.73
  16   4 -14   -0.36    0.78
 -16   4  13   -0.84    0.49
 -16   3  13   -0.18    0.53
 -16   2  13    0.00    0.58
 -16   1  13    0.14    0.60
 -16   0  13    0.69    0.58
  16   0 -13   -0.32    0.51
 -16  -1  13    0.47    0.61
  16   1 -13   -0.83    0.55
 -16  -2  13    0.16    0.65
  16   2 -13   -0.71    0.67
 -16  -3  13    0.30    0.70
  16   3 -13   -0.67    0.63
 -16  -4  13   -1.26    0.72
  16   4 -13   -1.18    0.72
 -16   4  12   -0.02    0.50
 -16   3  12    0.93    0.53
 -16   2  12    1.46    0.52
 -16   1  12   -0.07    0.52
 -16   0  12    2.45    0.67
  16   0 -12    1.92    0.54
 -16  -1  12    0.49    0.59
  16   1 -12   -0.06    0.60
 -16  -2  12    1.87    0.67
  16   2 -12    2.22    0.66
 -16  -3  12    0.20    0.65
  16   3 -12    0.61    0.63
 -16  -4  12   -1.41    0.69
  16   4 -12   -0.58    0.69
 -16   5  11   -0.83    0.44
 -16   4  11    0.50    0.48
 -16   3  11    1.01    0.53
 -16   2  11    1.80    0.53
 -16   1  11    5.57    0.71
 -16   0  11    0.35    0.55
  16   0 -11   -0.10    0.46
 -16  -1  11    5.57    0.71
  16   1 -11    4.64    0.65
 -16  -2  11    2.08    0.65
  16   2 -11    1.89    0.63
 -16  -3  11    0.78    0.66
  16   3 -11    1.65    0.66
 -16  -4  11    0.86    0.78
  16   4 -11    0.51    0.70
  16   5 -11    0.47    0.80
 -16   5  10    0.17    0.44
 -16   4  10   -0.07    0.48
 -16   3  10    3.15    0.57
 -16   2  10    1.14    0.48
 -16   1  10    0.99    0.51
  16  -1 -10   -0.25    0.45
 -16   0  10    3.52    0.61
  16   0 -10    3.31    0.54
[truncated: 266,379 more chars]
