# Supplementary material for: Crystal structures of (1E,4E)-1,5-bis­(5-bromo­thio­phen-2-yl)-2,4-di­methyl­penta-1,4-dien-3-one and (E)-4-(5-bromo­thio­phen-2-yl)-1,3-di­phenyl­but-3-en-2-one
Source: Acta Crystallogr E Crystallogr Commun. 2016 Jan 20;72(Pt 2):199–202. doi: 10.1107/S205698901600058X (PMC4770966; doi:10.1107/S205698901600058X)
Supplement: Supplementary file 2 [file e-72-00199-Isup2.hkl]

data_I                                                                          
_shelx_title ' NC2 in P2/c'                                                     
_shelx_refln_list_code          4                                               
_shelx_F_calc_maximum      327.16                                               
_exptl_crystal_F_000       848.00                                               
_reflns_d_resolution_high  0.7492                                               
                                                                                
loop_                                                                           
 _space_group_symop_operation_xyz                                               
 'x, y, z'                                                                      
 '-x, y, -z+1/2'                                                                
 '-x, -y, -z'                                                                   
 'x, -y, z-1/2'                                                                 
                                                                                
_cell_length_a    16.5643                                                       
_cell_length_b     6.3581                                                       
_cell_length_c    15.9619                                                       
_cell_angle_alpha  90.000                                                       
_cell_angle_beta  105.239                                                       
_cell_angle_gamma  90.000                                                       
                                                                                
_shelx_F_squared_multiplier     1.000                                           
                                                                                
loop_                                                                           
 _refln_index_h                                                                 
 _refln_index_k                                                                 
 _refln_index_l                                                                 
 _refln_F_squared_calc                                                          
 _refln_F_squared_meas                                                          
 _refln_F_squared_sigma                                                         
 _refln_observed_status                                                         
   3   0   0       2848.04       2906.46        62.45 o                         
   4   0   0       3238.56       3219.68        69.04 o                         
   5   0   0       3013.56       3175.23        69.04 o                         
   6   0   0      21249.58      21966.69       528.25 o                         
   7   0   0       2298.48       1951.55        64.64 o                         
   8   0   0        898.59        989.76        41.00 o                         
   9   0   0       1679.01       1906.47        65.98 o                         
  10   0   0      11889.99      12372.02       370.58 o                         
  11   0   0       1130.64       1157.34        50.64 o                         
  12   0   0        105.36         51.86        23.65 o                         
  13   0   0       1053.83       1205.54        56.32 o                         
  14   0   0        473.36        517.96        38.32 o                         
  15   0   0        280.91        251.37        38.32 o                         
  16   0   0          6.96         -6.98        32.64 o                         
  17   0   0         13.48          6.86        35.65 o                         
  18   0   0        124.90         99.73        39.92 o                         
  19   0   0         97.37        122.43        46.29 o                         
  20   0   0         19.04         42.83        45.26 o                         
  21   0   0         88.71        120.65        72.58 o                         
   0   1   0       1537.06       1034.47        29.80 o                         
   1   1   0       3047.52       2585.05        42.36 o                         
   2   1   0       2133.05       2083.23        33.72 o                         
   3   1   0        148.80        106.13         4.31 o                         
   4   1   0      14874.09      15058.52       213.88 o                         
   5   1   0      31867.62      32433.23       508.66 o                         
   6   1   0         96.14         90.69         7.56 o                         
   7   1   0        208.90        215.03        12.67 o                         
   8   1   0        600.37        714.14        20.64 o                         
   9   1   0        744.23        743.69        25.03 o                         
  10   1   0        283.70        244.09        16.90 o                         
  11   1   0         13.58         30.98        14.94 o                         
  12   1   0          0.34         18.05        16.58 o                         
  13   1   0         69.23         63.00        19.01 o                         
  14   1   0         47.72         52.46        20.83 o                         
  15   1   0        438.55        442.42        28.33 o                         
  16   1   0        172.72        169.10        25.42 o                         
  17   1   0        123.84        149.69        29.58 o                         
  18   1   0         30.84         28.77        27.01 o                         
  19   1   0         37.21         35.77        36.61 o                         
  20   1   0          0.97        -31.45        37.45 o                         
  21   1   0         19.95         -3.98        40.73 o                         
   0   2   0      15088.09      14478.34       263.54 o                         
   1   2   0         18.56         17.91         2.98 o                         
   2   2   0          6.57          2.82         3.93 o                         
   3   2   0       3395.24       3027.32        58.83 o                         
   4   2   0      16866.71      16973.67       298.84 o                         
   5   2   0         14.15         10.38         4.88 o                         
   6   2   0      17825.61      18455.83       358.49 o                         
   7   2   0       3177.86       3091.62        64.65 o                         
   8   2   0        879.95        912.33        25.45 o                         
   9   2   0        834.38        800.15        24.92 o                         
  10   2   0        632.29        613.88        24.24 o                         
  11   2   0        435.84        433.30        22.83 o                         
  12   2   0        138.98        169.33        18.41 o                         
  13   2   0       1425.99       1488.10        45.59 o                         
  14   2   0        526.01        548.83        29.79 o                         
  15   2   0        229.96        208.28        24.76 o                         
  16   2   0          3.56         14.61        30.61 o                         
  17   2   0          1.18         17.18        34.36 o                         
  18   2   0        142.70        173.52        37.28 o                         
  19   2   0          0.26        -36.96        36.96 o                         
  20   2   0          4.76        -37.81        43.17 o                         
   0   3   0       2669.19       3021.99        74.74 o                         
   1   3   0      19959.52      20205.18       300.30 o                         
   2   3   0       6557.03       6464.38       105.34 o                         
   3   3   0         43.23         50.04         6.35 o                         
   4   3   0        503.67        510.82        16.65 o                         
   5   3   0       7432.85       7358.66       165.76 o                         
   6   3   0        164.89        144.92        12.51 o                         
   7   3   0         37.50         34.03         7.37 o                         
   8   3   0       4433.58       4412.72       113.06 o                         
   9   3   0       2899.10       2823.35       176.52 o                         
  10   3   0         15.18         21.19        18.23 o                         
  11   3   0        544.29        574.27        26.17 o                         
  12   3   0          1.61         24.89        16.37 o                         
  13   3   0       1263.95       1228.13        48.89 o                         
  14   3   0          2.43        -17.12        25.97 o                         
  15   3   0        109.62         98.88        30.04 o                         
  16   3   0        163.28        163.39        33.99 o                         
  17   3   0         10.20         10.24        33.81 o                         
  18   3   0        109.54        163.60        39.04 o                         
  19   3   0         17.33         -5.33        38.02 o                         
   0   4   0        178.04        152.21         9.85 o                         
   1   4   0         22.52         34.19         6.66 o                         
   2   4   0        349.76        320.56        11.25 o                         
   3   4   0       2022.17       2277.01        40.99 o                         
   4   4   0        235.68        252.10        13.58 o                         
   5   4   0       1559.69       1619.34        41.61 o                         
   6   4   0         41.30         51.76        11.59 o                         
   7   4   0        405.87        407.21        29.25 o                         
   8   4   0        707.39        652.25        29.52 o                         
   9   4   0        151.83        146.10        18.88 o                         
  10   4   0        149.24        157.36        21.57 o                         
  11   4   0        147.14        122.82        22.50 o                         
  12   4   0         87.56         91.78        25.00 o                         
  13   4   0         19.54         17.58        24.81 o                         
  14   4   0          2.08          2.01        27.99 o                         
  15   4   0         79.47         61.10        30.36 o                         
  16   4   0          2.47         -3.74        33.05 o                         
  17   4   0        219.85        219.60        37.70 o                         
  18   4   0         41.24         39.57        36.76 o                         
   0   5   0        674.87        782.82        32.07 o                         
   1   5   0       1076.84       1018.13        26.38 o                         
   2   5   0       1032.53        981.50        25.68 o                         
   3   5   0       1672.77       1481.04        31.35 o                         
   4   5   0         27.55         -7.34        10.08 o                         
   5   5   0       3383.94       3283.25        81.26 o                         
   6   5   0          2.29        -11.42        11.42 o                         
   7   5   0         12.42        -12.37        12.37 o                         
   8   5   0        198.86        207.92        24.38 o                         
   9   5   0        171.26        151.81        18.51 o                         
  10   5   0        333.13        384.92        39.55 o                         
  11   5   0        233.45        219.04        30.30 o                         
  12   5   0        123.46        139.08        25.94 o                         
  13   5   0         15.81          3.33        26.45 o                         
  14   5   0         26.09        -10.51        28.05 o                         
  15   5   0        149.40        177.77        41.41 o                         
  16   5   0         26.81         27.10        34.18 o                         
  17   5   0         29.88         15.02        37.88 o                         
   0   6   0        617.74        693.06        46.68 o                         
   1   6   0        490.87        570.96        28.83 o                         
   2   6   0         38.85         47.89        16.40 o                         
   3   6   0       1045.22        998.26        47.60 o                         
   4   6   0         14.75          3.03        18.31 o                         
   5   6   0         26.67         13.89        22.72 o                         
   6   6   0        113.05         92.83        19.54 o                         
   7   6   0        209.87        207.15        20.70 o                         
   8   6   0          3.33         12.89        18.65 o                         
   9   6   0        212.38        218.29        22.89 o                         
  10   6   0        145.66        172.55        23.85 o                         
  11   6   0         50.84         73.95        31.20 o                         
  12   6   0         14.43         31.75        27.90 o                         
  13   6   0          1.15         -0.92        30.16 o                         
  14   6   0         86.51         64.14        34.30 o                         
  15   6   0         21.86         -7.24        35.70 o                         
   0   7   0        162.48        244.37        31.65 o                         
   1   7   0        154.63        150.21        21.62 o                         
   2   7   0         20.77         44.43        20.44 o                         
   3   7   0         20.32         14.75        20.43 o                         
   4   7   0         56.91         65.24        21.37 o                         
   5   7   0         33.05         31.15        36.37 o                         
   6   7   0         83.45        108.42        40.22 o                         
   7   7   0         34.45         26.39        39.99 o                         
   8   7   0          4.03        -37.70        60.33 o                         
   9   7   0        206.91        171.55        68.81 o                         
  10   7   0          7.31        -32.05        70.69 o                         
  11   7   0         13.80        -32.99        65.04 o                         
  12   7   0          1.14        -76.35        76.35 o                         
   0   8   0          8.41        -32.32        32.32 o                         
   1   8   0         26.76         -1.07        23.33 o                         
   2   8   0          2.59        -17.58        32.02 o                         
   3   8   0         74.94         71.12        39.92 o                         
   4   8   0         39.67         25.45        49.96 o                         
   5   8   0         11.55         14.14        53.73 o                         
   6   8   0         14.26         -6.60        60.33 o                         
   7   8   0         47.83         84.83        65.04 o                         
 -21   1   1         72.58         40.04        41.97 o                         
 -20   1   1          8.38         15.12        38.77 o                         
 -19   1   1          6.19         -4.11        35.91 o                         
 -18   1   1        246.94        278.81        30.15 o                         
 -17   1   1        250.60        319.05        29.09 o                         
 -16   1   1        174.63        196.73        25.28 o                         
 -15   1   1        609.03        638.75        34.07 o                         
 -14   1   1       1048.98       1155.48        41.68 o                         
 -13   1   1         28.22         21.91        17.73 o                         
 -12   1   1          7.28         12.91        16.40 o                         
 -11   1   1       6958.98       7228.84       156.79 o                         
 -10   1   1       2138.47       2186.48        53.18 o                         
  -9   1   1        473.17        601.50        22.57 o                         
  -8   1   1       3964.26       4002.89        78.66 o                         
  -7   1   1       1108.94       1078.11        25.09 o                         
  -6   1   1       7299.90       7362.61       139.10 o                         
  -5   1   1      10729.95      10734.33       158.67 o                         
  -4   1   1       1136.20       1152.71        18.73 o                         
  -3   1   1      24295.87      23491.22       368.75 o                         
  -2   1   1       3648.70       3854.95        63.18 o                         
  -1   1   1       4084.90       3519.50        64.64 o                         
   0   1   1      26197.01      19559.54       536.48 o                         
   1   1   1        143.34        140.07         4.61 o                         
   2   1   1       2428.02       2468.65        65.64 o                         
   3   1   1      40637.23      39404.36       656.12 o                         
   4   1   1      26741.11      25619.96       413.43 o                         
   5   1   1        767.31        861.68        19.12 o                         
   6   1   1       1019.12       1080.34        26.17 o                         
   7   1   1      13004.41      12877.97       252.86 o                         
   8   1   1       2144.82       2084.19        49.87 o                         
   9   1   1        573.02        546.92        23.02 o                         
  10   1   1       4594.43       4641.32       103.33 o                         
  11   1   1       1623.64       1564.95        43.75 o                         
  12   1   1        169.35        117.49        18.82 o                         
  13   1   1       1465.70       1605.45        48.00 o                         
  14   1   1        177.19        172.64        22.37 o                         
  15   1   1         15.40          3.48        22.03 o                         
  16   1   1        120.80        161.94        27.63 o                         
  17   1   1        616.41        723.01        39.01 o                         
  18   1   1        125.75        124.37        30.37 o                         
  19   1   1         32.13         12.81        37.89 o                         
  20   1   1          1.50        -27.57        38.20 o                         
 -20   2   1         24.12         17.99        40.04 o                         
 -19   2   1         69.50         91.71        36.51 o                         
 -18   2   1          5.09        -17.04        37.79 o                         
 -17   2   1         37.25         42.25        33.12 o                         
 -16   2   1        654.76        725.14        43.11 o                         
 -15   2   1        144.16        134.93        22.48 o                         
 -14   2   1         73.06         80.07        19.39 o                         
 -13   2   1         71.71         70.66        18.13 o                         
 -12   2   1        991.15       1010.23        34.25 o                         
 -11   2   1        251.78        239.70        17.87 o                         
 -10   2   1       2428.49       2423.34        58.13 o                         
  -9   2   1       1412.39       1441.97        32.14 o                         
  -8   2   1        150.34        156.72         9.84 o                         
  -7   2   1       1103.23       1257.37        26.83 o                         
  -6   2   1       4191.20       4719.37        85.72 o                         
  -5   2   1       7343.82       7748.30       138.15 o                         
  -4   2   1        915.12       1036.49        24.00 o                         
  -3   2   1        688.82        765.83        16.05 o                         
  -2   2   1        783.71        839.47        22.51 o                         
  -1   2   1      12503.82      12942.38       192.86 o                         
   0   2   1       1248.48       1308.43        20.90 o                         
   1   2   1       2046.82       2113.03        31.33 o                         
   2   2   1      15930.35      16083.82       314.71 o                         
   3   2   1       4953.90       5132.80        97.59 o                         
   4   2   1        142.75        154.86         6.87 o                         
   5   2   1       5545.02       5674.56       113.03 o                         
   6   2   1       2694.60       2886.93        60.41 o                         
   7   2   1        954.03       1004.64        26.67 o                         
   8   2   1       7128.35       7454.29       149.01 o                         
   9   2   1       1385.26       1337.64        34.89 o                         
  10   2   1        121.17         98.22        15.15 o                         
  11   2   1       1051.88       1148.21        37.12 o                         
  12   2   1       2436.94       2720.80        67.71 o                         
  13   2   1         39.19         22.12        19.53 o                         
  14   2   1         21.87          2.89        20.59 o                         
  15   2   1        176.65        200.01        25.76 o                         
  16   2   1          1.21          2.03        30.09 o                         
  17   2   1         28.62        -18.43        31.70 o                         
  18   2   1        198.60        195.71        37.64 o                         
  19   2   1         10.88         -3.32        36.89 o                         
  20   2   1          5.22        -29.01        39.40 o                         
 -20   3   1         31.27         21.21        38.75 o                         
 -19   3   1          1.21         32.69        38.57 o                         
 -18   3   1         83.72         86.54        36.44 o                         
 -17   3   1          1.23         -9.94        31.63 o                         
 -16   3   1        165.37        217.18        33.67 o                         
 -15   3   1         82.01         70.06        29.62 o                         
 -14   3   1        142.23        148.56        27.68 o                         
 -13   3   1        175.41        181.82        25.82 o                         
 -12   3   1         13.83         32.96        15.34 o                         
 -11   3   1        622.12        646.42        26.76 o                         
 -10   3   1       2484.33       2546.74        73.08 o                         
  -9   3   1        596.03        617.99        31.19 o                         
  -8   3   1          8.46         14.56         6.96 o                         
  -7   3   1        170.06        179.47        13.10 o                         
  -6   3   1       2539.74       2479.50        60.52 o                         
  -5   3   1        607.27        592.53        20.43 o                         
  -4   3   1       1546.69       1717.47        33.74 o                         
  -3   3   1         43.48         62.21         5.88 o                         
  -2   3   1       1854.69       2036.87        35.58 o                         
  -1   3   1       3463.50       3697.30        61.43 o                         
   0   3   1       1012.23        826.24        17.84 o                         
   1   3   1          8.01          8.74         7.51 o                         
   2   3   1        493.36        556.13        12.19 o                         
   3   3   1        331.65        277.84        18.10 o                         
   4   3   1       3974.18       3741.34        58.84 o                         
   5   3   1         15.21         12.45         5.33 o                         
   6   3   1        469.77        580.61        27.23 o                         
   7   3   1        240.19        189.04        20.96 o                         
   8   3   1          1.01         -1.78        10.86 o                         
   9   3   1        383.05        343.01        18.77 o                         
  10   3   1        923.78        854.77        30.31 o                         
  11   3   1        239.85        216.57        18.33 o                         
  12   3   1        411.75        464.69        25.35 o                         
  13   3   1        107.48        103.70        26.31 o                         
  14   3   1         51.34         59.94        26.47 o                         
  15   3   1         25.67         16.38        28.51 o                         
  16   3   1         79.02         79.96        33.61 o                         
  17   3   1        141.65        103.51        35.85 o                         
  18   3   1          0.77         10.77        37.45 o                         
  19   3   1          5.10        -20.98        39.46 o                         
 -19   4   1         29.34          0.09        57.03 o                         
 -18   4   1          0.19        -35.84        35.84 o                         
 -17   4   1          0.80        -12.95        34.97 o                         
 -16   4   1        538.15        592.13        41.06 o                         
 -15   4   1          7.00        -15.51        28.61 o                         
 -14   4   1         13.69         31.21        27.14 o                         
 -13   4   1        589.94        664.83        39.08 o                         
 -12   4   1         40.71         49.28        23.51 o                         
 -11   4   1        325.68        327.37        24.94 o                         
 -10   4   1        254.24        283.48        22.62 o                         
  -9   4   1        508.12        507.47        27.15 o                         
  -8   4   1         17.63         20.32        14.62 o                         
  -7   4   1        229.14        189.49        15.18 o                         
  -6   4   1        999.36       1034.04        39.02 o                         
  -5   4   1       2016.24       1950.12        47.48 o                         
  -4   4   1        100.31         81.00         9.54 o                         
  -3   4   1        715.64        796.05        18.06 o                         
  -2   4   1        343.10        370.99        12.18 o                         
  -1   4   1       6851.71       6684.20       110.08 o                         
   0   4   1         63.21         88.30         8.11 o                         
   1   4   1       1298.75       1276.36        27.50 o                         
   2   4   1       3849.70       3963.60        67.00 o                         
   3   4   1       1660.05       1700.93        32.87 o                         
   4   4   1        173.10        204.25        11.76 o                         
   5   4   1       7135.78       6566.50       171.37 o                         
   6   4   1       1071.03       1103.08        36.41 o                         
   7   4   1         16.12          8.87        13.19 o                         
   8   4   1       2858.57       2870.62        68.20 o                         
   9   4   1       1770.15       1917.21        60.14 o                         
  10   4   1         42.75         27.64        20.69 o                         
  11   4   1         92.42         63.34        22.14 o                         
  12   4   1        936.20        997.56        46.89 o                         
  13   4   1          5.29          2.27        26.49 o                         
  14   4   1        111.90         83.56        28.87 o                         
  15   4   1        296.03        283.86        35.47 o                         
  16   4   1          7.80         -1.64        33.42 o                         
  17   4   1         17.56        -19.50        35.90 o                         
  18   4   1        125.71        159.87        41.81 o                         
 -17   5   1         41.10         21.93        34.80 o                         
 -16   5   1         20.66         22.16        32.10 o                         
 -15   5   1          5.01        -23.86        29.13 o                         
 -14   5   1        263.31        286.38        31.01 o                         
 -13   5   1          2.05         -7.93        24.32 o                         
 -12   5   1         33.60         29.36        22.68 o                         
 -11   5   1        237.65        234.52        24.72 o                         
 -10   5   1        161.37        223.71        22.07 o                         
  -9   5   1         17.77          7.50        16.33 o                         
  -8   5   1        657.39        710.93        30.61 o                         
  -7   5   1        148.65         96.77        16.18 o                         
  -6   5   1          3.95          5.41         9.03 o                         
  -5   5   1        132.46        123.15        11.25 o                         
  -4   5   1        186.05        167.11        12.72 o                         
  -3   5   1        611.12        620.26        21.22 o                         
  -2   5   1          2.78          6.83         9.66 o                         
  -1   5   1        136.43        157.91        10.67 o                         
   0   5   1        151.66        145.02        11.00 o                         
   1   5   1        630.93        760.88        22.49 o                         
   2   5   1          1.61         15.16         9.82 o                         
   3   5   1       1980.75       2031.41        40.31 o                         
   4   5   1         16.82         14.03        11.14 o                         
   5   5   1        293.93        301.61        26.84 o                         
   6   5   1        446.60        505.64        51.65 o                         
   7   5   1        244.88        233.72        19.52 o                         
   8   5   1         44.34         54.61        17.73 o                         
   9   5   1         48.40         30.18        18.77 o                         
  10   5   1        219.21        226.51        23.35 o                         
  11   5   1          3.29          1.42        25.66 o                         
  12   5   1        185.11        226.30        28.45 o                         
  13   5   1         53.23         38.37        27.59 o                         
  14   5   1          0.10         -7.41        29.39 o                         
  15   5   1         90.27         66.17        32.74 o                         
  16   5   1         16.83         -4.54        34.00 o                         
 -15   6   1         19.90         20.94        35.80 o                         
 -14   6   1          5.83         10.44        31.28 o                         
 -13   6   1          0.91        -14.13        34.88 o                         
 -12   6   1          5.04          1.01        23.83 o                         
 -11   6   1        338.44        360.51        32.76 o                         
 -10   6   1        192.82        242.64        23.05 o                         
  -9   6   1         15.22         -9.91        26.99 o                         
  -8   6   1         46.71         73.11        15.58 o                         
  -7   6   1          0.04          8.98        18.78 o                         
  -6   6   1          0.58         22.18        13.07 o                         
  -5   6   1        586.17        542.63        51.47 o                         
  -4   6   1          5.52         19.87        16.67 o                         
  -3   6   1         10.16         39.07        15.51 o                         
  -2   6   1        117.53        151.52        17.32 o                         
  -1   6   1        429.44        372.85        23.81 o                         
   0   6   1          0.97         20.84        16.22 o                         
   1   6   1         11.45         17.96        16.49 o                         
   2   6   1        252.33        259.28        20.43 o                         
   3   6   1          0.45         35.71        18.19 o                         
   4   6   1          1.59         -2.94        19.32 o                         
   5   6   1        225.97        176.31        24.89 o                         
   6   6   1         63.25         14.17        21.87 o                         
   7   6   1         43.41         72.00        22.32 o                         
   8   6   1         50.02         29.43        21.70 o                         
   9   6   1        111.03        137.56        23.69 o                         
  10   6   1          3.19          7.83        22.87 o                         
  11   6   1          1.65        -14.69        43.36 o                         
  12   6   1        142.22        177.80        33.17 o                         
  13   6   1         20.42          4.16        33.46 o                         
  14   6   1          7.68          8.04        34.76 o                         
 -12   7   1         52.81         -7.54        69.75 o                         
 -11   7   1         10.79         -6.60        73.52 o                         
 -10   7   1          0.90        -36.76        68.81 o                         
  -9   7   1         10.11         -3.12        44.60 o                         
  -8   7   1         74.55         75.26        41.60 o                         
  -7   7   1          1.86          8.46        40.79 o                         
  -6   7   1         45.71         44.53        39.17 o                         
  -5   7   1          4.41        -17.02        37.80 o                         
  -4   7   1         26.77         36.57        35.70 o                         
  -3   7   1         71.70         49.66        20.03 o                         
  -2   7   1          9.59         -3.54        18.38 o                         
  -1   7   1         25.53         39.84        19.39 o                         
   0   7   1        264.43        254.70        23.28 o                         
   1   7   1         31.83         74.08        21.02 o                         
   2   7   1          5.24         21.05        21.33 o                         
   3   7   1         37.55         45.21        22.01 o                         
   4   7   1        239.35        184.97        25.29 o                         
   5   7   1         11.70        -23.80        23.80 o                         
   6   7   1        137.37        138.16        24.93 o                         
   7   7   1         92.12         46.19        59.38 o                         
   8   7   1         70.46          1.89        60.33 o                         
   9   7   1         40.28          9.43        65.98 o                         
  10   7   1        167.87        119.71        72.58 o                         
  11   7   1         11.08        -73.52        73.52 o                         
  -7   8   1         24.72        -25.45        60.33 o                         
  -6   8   1         17.77        -33.93        57.50 o                         
  -5   8   1         83.45         74.94        43.46 o                         
  -4   8   1         29.62         42.73        41.22 o                         
  -3   8   1          0.53        -20.66        38.25 o                         
  -2   8   1         34.32         28.41        36.68 o                         
  -1   8   1         13.29         -9.67        30.14 o                         
   0   8   1         66.66         54.07        23.35 o                         
   1   8   1         55.59         54.53        24.51 o                         
   2   8   1         86.55         96.39        33.35 o                         
   3   8   1          1.27          0.56        39.05 o                         
   4   8   1         50.62         50.90        52.79 o                         
   5   8   1         19.30         -8.48        52.79 o                         
   6   8   1          0.30        -44.30        57.50 o                         
 -21   0   2        218.96        270.53        74.47 o                         
 -20   0   2          3.33          6.66        43.03 o                         
 -19   0   2         42.12         30.27        39.32 o                         
 -18   0   2          5.33         17.29        37.23 o                         
 -17   0   2        697.99        838.90        61.52 o                         
 -16   0   2        660.98        611.61        44.64 o                         
 -15   0   2       1239.35       1335.04        65.59 o                         
 -14   0   2       3284.51       3549.75       119.64 o                         
 -13   0   2       3206.19       3514.68       117.31 o                         
 -12   0   2        217.68        237.39        37.23 o                         
 -11   0   2       9932.09       9825.19       296.60 o                         
 -10   0   2        108.74         90.30        20.32 o                         
  -9   0   2        286.67        326.14        24.99 o                         
  -8   0   2      13189.62      12998.12       386.25 o                         
  -7   0   2       6473.43       6542.02       160.72 o                         
  -6   0   2       5673.35       5836.94       143.31 o                         
  -5   0   2      18840.21      18287.58       380.69 o                         
  -4   0   2      39512.60      38150.64       790.60 o                         
  -3   0   2      12289.89      12414.98       258.74 o                         
  -2   0   2        127.13        116.83         5.40 o                         
   0   0   2       2076.40       1074.26       173.91 o                         
   1   0   2      10129.00       9541.06       553.32 o                         
   2   0   2       1012.65        985.99        25.38 o                         
   3   0   2       2348.56       2635.32        71.16 o                         
   4   0   2       4840.42       5028.32       150.97 o                         
   5   0   2          5.37          7.60        16.50 o                         
   6   0   2       4159.69       3786.72       117.63 o                         
   7   0   2      15019.53      14886.95       442.23 o                         
   8   0   2       4238.61       4045.06       127.28 o                         
   9   0   2          4.04         -6.10        18.32 o                         
  10   0   2       3456.38       3584.68       117.60 o                         
  11   0   2       5955.51       5793.46       181.62 o                         
  12   0   2        926.89        925.00        49.63 o                         
  13   0   2       1726.67       1807.01        73.63 o                         
  14   0   2        534.93        585.71        55.14 o                         
  15   0   2        128.33        129.56        34.95 o                         
  16   0   2         51.56         42.89        35.99 o                         
  17   0   2        939.84       1018.49        67.65 o                         
  18   0   2         55.72         76.31        43.75 o                         
  19   0   2         65.45        108.45        49.27 o                         
  20   0   2         31.07         30.48        46.96 o                         
 -21   1   2          2.57        -22.84        39.86 o                         
 -20   1   2         12.34        -16.03        35.88 o                         
 -19   1   2         92.88        114.77        36.48 o                         
 -18   1   2        287.72        340.57        31.44 o                         
 -17   1   2          1.39          4.50        23.86 o                         
 -16   1   2         51.45         97.69        23.95 o                         
 -15   1   2         81.91         70.44        21.36 o                         
 -14   1   2        492.35        543.63        29.38 o                         
 -13   1   2         85.80         84.52        18.30 o                         
 -12   1   2        587.81        647.07        28.65 o                         
 -11   1   2         33.22          5.79        14.36 o                         
 -10   1   2        863.22        919.81        29.87 o                         
  -9   1   2       4332.72       4383.43        86.15 o                         
  -8   1   2       4917.21       5519.15       106.28 o                         
  -7   1   2        146.86        107.90         8.24 o                         
  -6   1   2       1968.86       1942.42        35.83 o                         
  -5   1   2       1159.77       1216.28        20.31 o                         
  -4   1   2       1550.86       1774.76        27.71 o                         
  -3   1   2        694.68        680.91        12.38 o                         
  -2   1   2        575.99        616.45        11.30 o                         
  -1   1   2       1806.05       1959.02        32.05 o                         
   0   1   2       5565.47       5504.36        76.90 o                         
   1   1   2      16064.95      15777.29       235.66 o                         
   2   1   2         43.80         27.59         5.21 o                         
   3   1   2       2760.11       2897.87        55.55 o                         
   4   1   2        372.34        368.37        11.00 o                         
   5   1   2       3442.88       3739.11        86.23 o                         
   6   1   2       3295.38       3299.77        68.48 o                         
   7   1   2        173.38        168.99        11.60 o                         
   8   1   2        844.44        962.81        27.25 o                         
   9   1   2        162.70        168.12        13.98 o                         
  10   1   2          9.65         -2.38        13.37 o                         
  11   1   2         16.83         11.61        15.90 o                         
  12   1   2        921.71        952.81        35.77 o                         
  13   1   2        159.59        178.98        21.48 o                         
  14   1   2         83.37        103.96        23.33 o                         
  15   1   2        463.64        538.75        31.75 o                         
  16   1   2         19.98         19.41        26.59 o                         
  17   1   2         65.49         73.26        29.41 o                         
  18   1   2         26.01         23.34        29.76 o                         
  19   1   2          0.19         -0.14        37.45 o                         
  20   1   2          0.05        -28.44        39.84 o                         
 -21   2   2         83.12         30.75        40.42 o                         
 -20   2   2          0.15        -26.52        38.51 o                         
 -19   2   2          3.51         17.92        34.34 o                         
 -18   2   2         75.14         83.88        35.24 o                         
 -17   2   2        567.86        722.53        47.42 o                         
 -16   2   2        160.04        184.17        32.53 o                         
 -15   2   2        226.68        214.88        23.95 o                         
 -14   2   2        266.90        303.63        23.31 o                         
 -13   2   2          3.49         -9.76        17.00 o                         
 -12   2   2        667.92        705.40        29.53 o                         
 -11   2   2       4463.18       4660.81        93.21 o                         
 -10   2   2         26.47         33.69        10.29 o                         
  -9   2   2       3201.43       3438.76        69.04 o                         
  -8   2   2       4164.05       4228.85        82.52 o                         
  -7   2   2       5727.47       5851.24       111.77 o                         
  -6   2   2       2903.64       2969.35        55.10 o                         
  -5   2   2        888.86        898.80        21.50 o                         
  -4   2   2        528.32        473.93        11.75 o                         
  -3   2   2       1294.89       1291.92        24.87 o                         
  -2   2   2       1004.49       1171.27        20.93 o                         
  -1   2   2      16052.79      16000.66       275.72 o                         
   0   2   2        951.69        955.45        16.39 o                         
   1   2   2       1116.43       1103.30        19.38 o                         
   2   2   2       6727.89       6802.09       103.23 o                         
   3   2   2        191.80        207.24        11.61 o                         
   4   2   2       2482.49       2284.19        42.04 o                         
   5   2   2       1450.68       1422.64        31.58 o                         
   6   2   2         92.81         78.10         9.98 o                         
   7   2   2       6331.16       6287.41       126.66 o                         
   8   2   2         22.32         26.84        11.18 o                         
   9   2   2        163.12        166.35        14.61 o                         
  10   2   2        173.89        225.45        18.36 o                         
  11   2   2       2878.37       2833.52        69.40 o                         
  12   2   2         70.49        107.31        19.36 o                         
  13   2   2        987.53       1054.46        40.71 o                         
  14   2   2        530.68        578.24        31.24 o                         
  15   2   2         45.93         52.07        23.71 o                         
  16   2   2         54.19         26.32        32.68 o                         
  17   2   2        171.29        182.62        36.87 o                         
  18   2   2         10.99         12.06        35.62 o                         
  19   2   2          0.17         17.95        41.11 o                         
  20   2   2         13.40        -32.99        52.65 o                         
 -20   3   2         10.82        -40.26        40.26 o                         
 -19   3   2         54.96         68.75        38.52 o                         
 -18   3   2         46.86          8.08        33.94 o                         
 -17   3   2        139.89        148.44        34.78 o                         
 -16   3   2        258.58        284.22        34.58 o                         
 -15   3   2        128.23        143.09        29.60 o                         
 -14   3   2         80.46        106.19        26.64 o                         
 -13   3   2       1545.21       1689.10        58.50 o                         
 -12   3   2       3573.90       3734.12        86.44 o                         
 -11   3   2          0.65         10.37        19.05 o                         
 -10   3   2          8.14         13.40        16.86 o                         
  -9   3   2       3003.88       3143.07        71.04 o                         
  -8   3   2         10.07         -1.92        11.69 o                         
  -7   3   2         80.68         86.37         9.22 o                         
  -6   3   2      11019.02      11336.95       222.70 o                         
  -5   3   2       3552.26       3712.78        75.27 o                         
  -4   3   2        124.51        127.04         7.85 o                         
  -3   3   2       8628.53       9021.91       187.15 o                         
  -2   3   2         64.06         64.32         4.69 o                         
  -1   3   2       4618.75       4925.17        81.18 o                         
   0   3   2        168.73        169.29         6.72 o                         
   1   3   2       1768.15       1852.42        31.11 o                         
   2   3   2       3068.34       3185.11        54.53 o                         
   3   3   2       1524.69       1775.88        39.37 o                         
   4   3   2       2431.85       2220.55        46.47 o                         
   5   3   2       1189.96       1316.82        28.22 o                         
   6   3   2       2121.98       2237.06        43.13 o                         
   7   3   2        513.75        522.54        22.66 o                         
   8   3   2       2685.17       2601.88        61.60 o                         
   9   3   2       4913.59       5261.32       116.65 o                         
  10   3   2        193.81        224.29        18.23 o                         
  11   3   2        576.96        589.37        28.86 o                         
  12   3   2       1009.43       1094.89        39.13 o                         
  13   3   2         15.78         18.39        27.05 o                         
  14   3   2          0.25        -27.43        27.43 o                         
  15   3   2        227.94        257.76        34.47 o                         
  16   3   2        199.04        169.61        34.31 o                         
  17   3   2          0.07        -14.73        34.19 o                         
  18   3   2        218.33        298.30        42.93 o                         
  19   3   2         41.05         68.55        39.80 o                         
 -19   4   2          4.44        -34.20        36.78 o                         
 -18   4   2         22.81         -6.43        36.48 o                         
 -17   4   2         51.43         53.68        34.53 o                         
 -16   4   2         77.93         92.98        32.27 o                         
 -15   4   2        307.95        279.76        33.07 o                         
 -14   4   2         10.12          1.58        25.88 o                         
 -13   4   2          6.84          4.64        24.41 o                         
 -12   4   2          2.89          0.75        21.68 o                         
 -11   4   2          4.34        -12.77        23.89 o                         
 -10   4   2        263.64        293.46        21.92 o                         
  -9   4   2        145.00        139.47        17.12 o                         
  -8   4   2        758.27        823.16        31.29 o                         
  -7   4   2          3.66          6.59        11.33 o                         
  -6   4   2         64.57         75.00        14.54 o                         
  -5   4   2        428.94        425.97        32.43 o                         
  -4   4   2         93.18        109.66        10.18 o                         
  -3   4   2        249.31        267.98         9.22 o                         
  -2   4   2         20.60         25.71         6.21 o                         
  -1   4   2          1.21         -6.43         6.43 o                         
   0   4   2        253.81        262.78        11.62 o                         
   1   4   2        569.04        591.70        17.44 o                         
   2   4   2         28.08         35.95         7.62 o                         
   3   4   2       1238.25       1249.49        23.73 o                         
   4   4   2       1136.68       1140.37        75.27 o                         
   5   4   2        434.24        462.95        23.75 o                         
   6   4   2        674.04        746.82        21.51 o                         
   7   4   2        100.34         57.44        14.32 o                         
   8   4   2          8.28         23.32        10.10 o                         
   9   4   2         24.69        -19.04        19.96 o                         
  10   4   2        159.92        171.87        23.50 o                         
  11   4   2          7.91         -9.79        23.10 o                         
  12   4   2          8.07         -3.01        27.15 o                         
  13   4   2        230.14        282.07        32.16 o                         
  14   4   2        217.62        254.34        33.91 o                         
  15   4   2          7.00          3.05        31.61 o                         
  16   4   2         58.74         76.72        36.97 o                         
  17   4   2         43.32         42.82        37.87 o                         
  18   4   2         23.29        -29.73        59.44 o                         
 -17   5   2          0.89        -26.14        34.47 o                         
 -16   5   2        230.11        253.09        34.52 o                         
 -15   5   2         23.11          5.47        28.41 o                         
 -14   5   2          5.54        -17.02        26.50 o                         
 -13   5   2          4.70          9.53        24.13 o                         
 -12   5   2        527.06        501.68        33.58 o                         
 -11   5   2         69.48         72.17        20.50 o                         
 -10   5   2        825.35        945.61        39.70 o                         
  -9   5   2        374.65        415.81        31.56 o                         
  -8   5   2         84.50         64.26        11.80 o                         
  -7   5   2         40.40         36.51         8.97 o                         
  -6   5   2       1963.96       1943.93        43.85 o                         
  -5   5   2         74.90         60.19         5.77 o                         
  -4   5   2        240.08        219.38        10.86 o                         
  -3   5   2         14.21         17.83         9.36 o                         
  -2   5   2        746.41        715.70        19.43 o                         
  -1   5   2         46.20         63.04         8.90 o                         
   0   5   2       1394.35       1425.55        33.04 o                         
   1   5   2       1313.24       1382.79        32.80 o                         
   2   5   2       1069.70       1055.72        28.18 o                         
   3   5   2         60.33         67.86        10.57 o                         
   4   5   2         49.96         40.11        12.31 o                         
   5   5   2        504.34        387.01        34.54 o                         
   6   5   2        691.51        690.70        37.63 o                         
   7   5   2        349.59        367.51        23.23 o                         
   8   5   2          1.95         -9.09        17.97 o                         
   9   5   2          9.51          3.41        19.57 o                         
  10   5   2         42.08         48.42        21.25 o                         
  11   5   2         17.80         27.97        22.43 o                         
  12   5   2        890.87        951.69        48.98 o                         
  13   5   2         20.56         10.01        30.59 o                         
  14   5   2         22.49          8.23        31.30 o                         
  15   5   2         34.24          6.43        34.38 o                         
  16   5   2        185.26        164.36        37.36 o                         
 -15   6   2          1.12        -68.81        72.58 o                         
 -14   6   2        192.87        232.82        83.89 o                         
 -13   6   2         31.13        -13.29        48.71 o                         
 -12   6   2         74.33         52.03        45.93 o                         
 -11   6   2         25.58        -19.89        42.80 o                         
 -10   6   2        202.88        202.10        46.15 o                         
  -9   6   2         48.37         24.70        38.90 o                         
  -8   6   2        101.28        126.44        40.51 o                         
  -7   6   2        107.35        119.79        37.66 o                         
  -6   6   2        211.04        268.63        41.88 o                         
  -5   6   2        221.56        250.42        36.61 o                         
  -4   6   2        472.55        430.28        97.87 o                         
  -3   6   2         17.82         22.64        20.66 o                         
  -2   6   2          3.61         21.50        15.10 o                         
  -1   6   2         13.79         30.30        15.82 o                         
   0   6   2        124.36        141.52        18.22 o                         
   1   6   2        136.27        140.61        19.18 o                         
   2   6   2          0.29         37.37        18.27 o                         
   3   6   2         79.49         76.26        20.30 o                         
   4   6   2         57.29         67.19        21.32 o                         
   5   6   2         47.54         12.46        34.15 o                         
   6   6   2         95.58         98.22        23.26 o                         
   7   6   2        224.86        226.70        26.94 o                         
   8   6   2        327.43        394.78        29.68 o                         
   9   6   2         60.40         58.80        28.83 o                         
  10   6   2        498.18        484.20        38.25 o                         
  11   6   2         16.59         61.00        31.65 o                         
  12   6   2         19.31        -10.34        34.11 o                         
  13   6   2          1.95        -24.70        59.38 o                         
  14   6   2         13.19         43.06        37.47 o                         
 -12   7   2         32.47        -30.16        77.29 o                         
 -11   7   2         39.15         61.27        73.52 o                         
 -10   7   2         17.81        -10.75        48.32 o                         
  -9   7   2        108.82        122.00        45.89 o                         
  -8   7   2          4.97        -22.39        43.19 o                         
  -7   7   2         22.86         49.84        49.49 o                         
  -6   7   2        170.35        192.35        41.31 o                         
  -5   7   2          0.14         13.11        39.14 o                         
  -4   7   2         70.50         73.88        38.66 o                         
  -3   7   2          2.76        -11.48        21.59 o                         
  -2   7   2         61.51         67.08        18.57 o                         
  -1   7   2         37.68         55.01        19.76 o                         
   0   7   2          0.76         15.34        20.23 o                         
   1   7   2         46.40         80.60        21.78 o                         
   2   7   2          8.59         34.10        26.94 o                         
   3   7   2          8.01         18.00        23.09 o                         
   4   7   2         34.23         64.08        24.55 o                         
   5   7   2        224.27        217.08        27.91 o                         
   6   7   2         11.64         16.48        39.59 o                         
   7   7   2         46.19         62.21        29.35 o                         
   8   7   2         12.40         20.16        28.30 o                         
   9   7   2          0.13        -11.31        66.92 o                         
  10   7   2         69.44         60.33        65.04 o                         
  11   7   2         41.06         81.06        69.75 o                         
  -7   8   2          1.18        -51.84        59.38 o                         
  -6   8   2          3.57        -45.04        45.04 o                         
  -5   8   2          5.57        -14.34        44.83 o                         
  -4   8   2         26.30        -41.45        41.67 o                         
  -3   8   2          1.31        -34.60        39.68 o                         
  -2   8   2          0.76        -25.69        38.80 o                         
  -1   8   2         89.70         95.08        39.51 o                         
   0   8   2         11.72          8.95        24.03 o                         
   1   8   2          0.03        -22.75        26.20 o                         
   2   8   2          0.51         -1.11        28.48 o                         
   3   8   2          9.51          2.83        47.13 o                         
   4   8   2         36.42         30.16        52.79 o                         
   5   8   2          2.85         21.68        53.73 o                         
   6   8   2         33.59         54.67        62.21 o                         
 -21   1   3         17.13         15.62        38.63 o                         
 -20   1   3          2.58         11.91        38.39 o                         
 -19   1   3         41.78         20.19        34.97 o                         
 -18   1   3         22.52         20.67        25.99 o                         
 -17   1   3        756.89        909.20        43.77 o                         
 -16   1   3         77.23         83.33        22.39 o                         
 -15   1   3          2.03        -20.50        20.50 o                         
 -14   1   3        523.87        619.61        30.04 o                         
 -13   1   3        474.83        570.57        28.27 o                         
 -12   1   3        313.94        291.91        19.13 o                         
 -11   1   3       5907.53       5831.41       127.60 o                         
 -10   1   3       5035.94       5422.35       118.26 o                         
  -9   1   3        408.47        400.01        16.33 o                         
  -8   1   3        452.94        399.90        15.49 o                         
  -7   1   3       7299.92       7279.17       137.93 o                         
  -6   1   3       3261.30       3613.23        69.96 o                         
  -5   1   3       5644.40       5853.32       101.01 o                         
  -4   1   3      44073.64      42104.86       617.99 o                         
  -3   1   3       4075.27       4198.43        62.98 o                         
  -2   1   3         22.61         25.02         3.11 o                         
  -1   1   3      16988.15      16666.57       384.90 o                         
   0   1   3      31693.95      29434.46       417.11 o                         
   1   1   3      10450.25      10423.61       153.57 o                         
   2   1   3      11011.52      10437.57       168.38 o                         
   3   1   3      16720.05      16085.10       270.11 o                         
   4   1   3        281.41        236.79        11.86 o                         
   5   1   3        703.99        736.84        23.84 o                         
   6   1   3       5919.93       5572.82       127.22 o                         
   7   1   3       1792.40       1820.92        42.04 o                         
   8   1   3         26.49         23.84        11.00 o                         
   9   1   3       1830.77       1856.77        44.83 o                         
  10   1   3          0.17         -8.42        13.81 o                         
  11   1   3       3319.76       3381.41        80.93 o                         
  12   1   3        568.25        663.97        32.70 o                         
  13   1   3          1.62         -1.18        20.59 o                         
  14   1   3        501.31        499.82        29.70 o                         
  15   1   3         92.29         97.06        26.36 o                         
  16   1   3          1.93         -5.44        26.12 o                         
  17   1   3        251.29        220.44        31.31 o                         
  18   1   3         20.78        -19.90        30.57 o                         
  19   1   3          5.11         -0.99        39.09 o                         
  20   1   3         13.37        -28.65        47.63 o                         
 -21   2   3          9.29        -40.27        40.27 o                         
 -20   2   3         28.73         -5.70        38.24 o                         
 -19   2   3          3.44         15.51        34.78 o                         
 -18   2   3         71.10        109.99        33.24 o                         
 -17   2   3        285.04        264.27        35.26 o                         
 -16   2   3        214.03        251.07        32.46 o                         
 -15   2   3        464.85        499.83        29.02 o                         
 -14   2   3        286.15        264.65        21.65 o                         
 -13   2   3         99.87         62.39        19.86 o                         
 -12   2   3       1536.38       1678.45        46.26 o                         
 -11   2   3         87.80        109.29        13.02 o                         
 -10   2   3        245.90        260.05        13.57 o                         
  -9   2   3       5738.74       5901.44       113.81 o                         
  -8   2   3       2708.53       2964.30        59.38 o                         
  -7   2   3          9.26         -0.97         5.75 o                         
  -6   2   3       7654.83       7666.89       144.21 o                         
  -5   2   3       7011.68       7152.02       150.76 o                         
  -4   2   3        343.74        470.57        12.59 o                         
  -3   2   3       1953.13       1890.35        35.73 o                         
  -2   2   3      10857.05      10611.26       330.57 o                         
  -1   2   3       2877.05       2796.49        45.84 o                         
   0   2   3       1862.53       1802.90        27.19 o                         
   1   2   3       8994.28       8591.53       122.44 o                         
   2   2   3        799.40        959.99        19.92 o                         
   3   2   3       1421.07       1538.24        32.39 o                         
   4   2   3       8137.85       8484.55       144.77 o                         
   5   2   3        658.86        616.26        19.63 o                         
   6   2   3       5890.98       6268.74       126.89 o                         
   7   2   3       1584.43       1509.27        37.10 o                         
   8   2   3         70.22         60.04        12.40 o                         
   9   2   3        167.78        157.17        16.75 o                         
  10   2   3        249.87        228.73        19.50 o                         
  11   2   3          1.69          9.24        17.68 o                         
  12   2   3       1221.04       1279.36        43.73 o                         
  13   2   3          3.22        -11.02        21.00 o                         
  14   2   3         50.03         31.06        23.29 o                         
  15   2   3         37.27         48.47        26.53 o                         
  16   2   3        132.85        155.56        34.96 o                         
  17   2   3         26.10         43.79        37.17 o                         
  18   2   3          8.22          2.88        36.91 o                         
  19   2   3         36.79         10.12        39.74 o                         
 -20   3   3         17.34         16.59        38.62 o                         
 -19   3   3          6.38        -16.04        36.57 o                         
 -18   3   3         52.59         46.87        34.47 o                         
 -17   3   3        250.56        283.62        34.81 o                         
 -16   3   3        231.75        217.46        33.04 o                         
 -15   3   3         18.84         11.37        27.83 o                         
 -14   3   3         12.70         19.36        24.31 o                         
 -13   3   3          0.36         14.32        22.97 o                         
 -12   3   3        474.87        472.78        40.22 o                         
 -11   3   3        724.25        821.39        30.81 o                         
 -10   3   3        576.05        570.24        21.58 o                         
  -9   3   3         18.08         34.88        12.52 o                         
  -8   3   3        238.13        253.22        14.16 o                         
  -7   3   3        730.21        707.95        20.83 o                         
  -6   3   3        169.60        164.70        10.24 o                         
  -5   3   3         80.35        108.75         6.78 o                         
  -4   3   3       1762.26       1656.52        35.45 o                         
  -3   3   3        256.55        280.67        20.58 o                         
  -2   3   3         42.64         59.46         6.32 o                         
  -1   3   3        182.53        172.83         8.69 o                         
   0   3   3       1403.55       1297.03        24.96 o                         
   1   3   3         12.30          9.18         6.05 o                         
   2   3   3       5136.61       5344.15        83.09 o                         
   3   3   3         65.20         91.76        11.12 o                         
   4   3   3        375.93        361.46        13.66 o                         
   5   3   3        558.59        622.38        20.58 o                         
   6   3   3       3438.21       3534.01        65.20 o                         
   7   3   3          1.75         19.44        11.72 o                         
   8   3   3         62.05         48.30        12.90 o                         
   9   3   3         11.23        -15.00        15.00 o                         
  10   3   3       1195.31       1275.78        41.03 o                         
  11   3   3        605.10        586.58        28.97 o                         
  12   3   3         55.00         49.52        19.41 o                         
  13   3   3          9.37         17.19        28.57 o                         
  14   3   3         37.33          7.46        28.79 o                         
  15   3   3         20.52         35.31        32.93 o                         
  16   3   3        190.17        231.08        42.47 o                         
  17   3   3          1.76        -16.02        37.03 o                         
  18   3   3          7.02        -38.06        38.06 o                         
 -19   4   3          1.75        -32.74        37.74 o                         
 -18   4   3         41.03         35.95        34.98 o                         
 -17   4   3        335.87        362.25        37.45 o                         
 -16   4   3         37.89         12.97        30.75 o                         
 -15   4   3        425.58        433.56        35.18 o                         
 -14   4   3         14.14        -10.26        25.36 o                         
 -13   4   3         31.95         52.96        24.50 o                         
 -12   4   3        946.14       1040.31        44.32 o                         
 -11   4   3          0.70         14.65        19.06 o                         
 -10   4   3         65.34         81.26        17.18 o                         
  -9   4   3       2491.02       2464.67        69.38 o                         
  -8   4   3        179.34        153.69        14.25 o                         
  -7   4   3        198.01        219.49        16.85 o                         
  -6   4   3       3412.44       3567.16        87.24 o                         
  -5   4   3       5750.32       5456.61       220.84 o                         
  -4   4   3         64.45         68.29        16.62 o                         
  -3   4   3       7187.07       7484.19       128.31 o                         
  -2   4   3       3888.55       3979.21        67.77 o                         
  -1   4   3        530.78        534.87        15.59 o                         
   0   4   3         99.82         93.32         8.41 o                         
   1   4   3       3904.38       3637.11        63.07 o                         
   2   4   3          5.89         19.35         8.00 o                         
   3   4   3        277.57        229.99        11.96 o                         
   4   4   3       2596.94       2420.00        95.57 o                         
   5   4   3       1108.75       1058.72        45.64 o                         
   6   4   3        769.35        841.94        27.96 o                         
   7   4   3        472.40        399.85        19.43 o                         
   8   4   3         32.12         47.68        12.65 o                         
   9   4   3         56.74         42.39        22.20 o                         
  10   4   3         10.75         -2.23        22.77 o                         
  11   4   3        207.15        203.61        27.61 o                         
  12   4   3         81.82        107.17        28.12 o                         
  13   4   3        131.19        126.08        30.04 o                         
  14   4   3          9.29          4.82        31.69 o                         
  15   4   3         23.63          9.35        33.92 o                         
  16   4   3        265.94        291.15        40.01 o                         
  17   4   3          1.50        -18.19        39.52 o                         
 -17   5   3         16.67        -21.54        33.33 o                         
 -16   5   3         77.88         77.73        32.79 o                         
 -15   5   3         24.53         17.16        34.84 o                         
 -14   5   3         22.15         12.27        25.64 o                         
 -13   5   3          2.97         -4.44        23.02 o                         
 -12   5   3          8.21         -5.07        26.35 o                         
 -11   5   3         12.30         23.01        18.66 o                         
 -10   5   3        541.49        564.47        28.90 o                         
  -9   5   3        125.37        110.72        14.85 o                         
  -8   5   3         98.90         37.76        27.62 o                         
  -7   5   3        547.70        479.29        53.44 o                         
  -6   5   3        320.15        366.87        29.58 o                         
  -5   5   3        117.28         99.40        24.24 o                         
  -4   5   3         21.38         25.89         9.85 o                         
  -3   5   3        737.98        791.31        26.35 o                         
  -2   5   3         82.79         68.77         8.84 o                         
  -1   5   3       2065.45       2188.77        41.85 o                         
   0   5   3        155.01        161.17        10.79 o                         
   1   5   3        103.33        133.63        12.37 o                         
   2   5   3          4.12         19.81        13.63 o                         
   3   5   3        225.57        216.89        13.00 o                         
   4   5   3        317.57        289.69        18.58 o                         
   5   5   3        205.80        169.83        18.27 o                         
   6   5   3         69.47         78.80        20.76 o                         
   7   5   3          2.33         -0.18        16.79 o                         
   8   5   3        153.16        134.51        20.27 o                         
   9   5   3        145.27        130.05        21.66 o                         
  10   5   3        228.57        220.62        23.75 o                         
  11   5   3        193.26        196.42        29.22 o                         
  12   5   3          1.98        -27.81        27.81 o                         
  13   5   3        153.43        152.27        33.37 o                         
  14   5   3         62.06         55.65        32.51 o                         
  15   5   3         19.48         -1.70        34.56 o                         
  16   5   3         21.56        -26.44        52.79 o                         
 -15   6   3         11.45        -42.42        75.41 o                         
 -14   6   3          0.61        -47.86        47.86 o                         
 -13   6   3          1.43        -45.98        45.98 o                         
 -12   6   3         11.55        -33.97        44.90 o                         
 -11   6   3         61.81        -11.97        47.65 o                         
 -10   6   3         12.33        -10.15        42.96 o                         
  -9   6   3        406.86        471.73        52.31 o                         
  -8   6   3         93.44         32.84        38.85 o                         
  -7   6   3          1.66         -1.98        48.54 o                         
  -6   6   3         56.62         83.11        39.04 o                         
  -5   6   3         13.98         28.68        35.21 o                         
  -4   6   3         13.59         21.21        32.96 o                         
  -3   6   3        163.68        159.88        21.46 o                         
  -2   6   3        384.82        390.52        25.80 o                         
  -1   6   3         10.30         23.06        16.51 o                         
   0   6   3         22.68         17.66        17.40 o                         
   1   6   3        498.31        534.13        31.54 o                         
   2   6   3          1.24          5.24        19.08 o                         
   3   6   3         88.05         81.13        20.93 o                         
   4   6   3          7.01         11.50        21.18 o                         
   5   6   3        302.57        247.67        25.78 o                         
   6   6   3         14.11         10.42        28.16 o                         
   7   6   3        100.81         85.38        25.58 o                         
   8   6   3         79.70         70.76        33.48 o                         
   9   6   3         63.00         66.64        31.91 o                         
  10   6   3         24.64         64.56        35.25 o                         
  11   6   3        273.89        314.47        40.37 o                         
  12   6   3         57.55         31.85        37.08 o                         
  13   6   3          2.96         15.56        39.40 o                         
 -12   7   3          0.05        -67.87        67.87 o                         
 -11   7   3          6.30        -10.85        48.84 o                         
 -10   7   3        127.50        126.71        51.98 o                         
  -9   7   3          0.55        -59.66        62.21 o                         
  -8   7   3         23.76         16.77        45.89 o                         
  -7   7   3         75.00        122.31        42.88 o                         
  -6   7   3         44.49         65.67        41.22 o                         
  -5   7   3         70.17        117.14        50.43 o                         
  -4   7   3        299.31        351.72        73.05 o                         
  -3   7   3         49.64         70.21        38.25 o                         
  -2   7   3         26.93         61.39        19.41 o                         
  -1   7   3         66.11        113.06        22.83 o                         
   0   7   3         81.17         80.81        21.38 o                         
   1   7   3         12.15         37.29        21.82 o                         
   2   7   3         79.67         78.36        23.97 o                         
   3   7   3        141.83        158.52        26.03 o                         
   4   7   3          0.27          7.66        28.62 o                         
   5   7   3         64.82         43.28        45.79 o                         
   6   7   3         43.57         25.33        30.39 o                         
   7   7   3          4.25        -19.17        33.31 o                         
   8   7   3         48.53         81.88        33.82 o                         
   9   7   3          3.88        -41.47        41.47 o                         
  10   7   3          7.77          3.72        35.82 o                         
  -7   8   3          6.00        -43.58        48.24 o                         
  -6   8   3         31.19         28.49        45.29 o                         
  -5   8   3          3.40        -42.56        42.56 o                         
  -4   8   3          5.31        -14.34        41.31 o                         
  -3   8   3          2.99        -33.02        40.98 o                         
  -2   8   3         28.26         25.12        40.94 o                         
  -1   8   3         28.45         14.10        46.19 o                         
   0   8   3        182.91        221.66        44.36 o                         
   1   8   3         15.79         18.89        28.41 o                         
   2   8   3         14.14         37.93        32.32 o                         
   3   8   3         40.92         70.43        51.84 o                         
   4   8   3          2.20          0.00        51.84 o                         
   5   8   3         66.43        120.65        59.38 o                         
 -21   0   4          1.40         -2.83        74.47 o                         
 -20   0   4         24.18         32.52        42.66 o                         
 -19   0   4        165.64        202.07        41.46 o                         
 -18   0   4       1070.95       1092.06        64.86 o                         
 -17   0   4          2.20        -17.35        32.48 o                         
 -16   0   4         14.51          8.11        32.52 o                         
 -15   0   4        117.21        133.95        30.57 o                         
 -14   0   4        411.55        462.15        35.99 o                         
 -13   0   4       2626.89       2906.90        99.30 o                         
 -12   0   4       1686.36       1538.24        60.80 o                         
 -11   0   4       1497.89       1587.71        59.99 o                         
 -10   0   4       5121.09       5701.19       175.29 o                         
  -9   0   4       4096.06       3946.66       123.31 o                         
  -8   0   4         97.90        109.04        15.33 o                         
  -7   0   4       6453.97       6553.90       161.27 o                         
  -6   0   4      10930.71      11680.50       282.99 o                         
  -5   0   4       4579.93       4987.75       122.99 o                         
  -4   0   4      29058.10      28050.82       582.41 o                         
  -3   0   4      13584.96      14236.68       296.80 o                         
  -2   0   4       1916.99       2163.56        48.66 o                         
  -1   0   4       3950.95       3998.96       136.73 o                         
   0   0   4     107031.94      83297.45      3477.66 o                         
   1   0   4      38102.64      35318.63       684.66 o                         
   2   0   4      31654.35      30887.24       627.91 o                         
   3   0   4      25944.24      24716.97       576.18 o                         
   4   0   4       5676.73       5092.54       172.80 o                         
   5   0   4        824.95        816.03        37.04 o                         
   6   0   4      19646.68      18881.18       627.23 o                         
   7   0   4        198.23        167.21        16.57 o                         
   8   0   4        114.53        100.57        16.47 o                         
   9   0   4         55.38         38.37        15.77 o                         
  10   0   4       2588.39       2564.25        78.74 o                         
  11   0   4          2.82        -18.33        19.68 o                         
  12   0   4       1411.75       1423.92        56.34 o                         
  13   0   4        863.88        954.42        57.27 o                         
  14   0   4        193.86        219.71        37.65 o                         
  15   0   4         32.92         33.16        36.28 o                         
  16   0   4          2.05        -17.95        39.65 o                         
  17   0   4         49.87         33.93        42.66 o                         
  18   0   4        258.16        309.18        53.40 o                         
  19   0   4          1.77          8.61        49.82 o                         
 -21   1   4          0.48        -37.90        37.90 o                         
 -20   1   4         14.04          3.97        34.75 o                         
 -19   1   4         15.74         -6.22        34.18 o                         
 -18   1   4        117.19        117.28        27.20 o                         
 -17   1   4          2.44        -23.44        23.44 o                         
 -16   1   4        107.97         92.37        23.40 o                         
 -15   1   4         22.04         17.86        19.97 o                         
 -14   1   4        854.42        795.61        33.20 o                         
 -13   1   4        241.33        215.32        19.68 o                         
 -12   1   4         53.41         35.06        15.59 o                         
 -11   1   4        162.29        169.42        16.55 o                         
 -10   1   4        101.05         98.05        13.87 o                         
  -9   1   4       1192.36       1217.54        29.48 o                         
  -8   1   4       3480.30       3676.02        72.42 o                         
  -7   1   4        643.95        792.18        20.27 o                         
  -6   1   4         37.08         35.96         6.50 o                         
  -5   1   4       4166.02       4721.58        82.14 o                         
  -4   1   4       1533.56       1643.70        26.63 o                         
  -3   1   4        146.51        134.97         5.38 o                         
  -2   1   4       9514.51       9509.69       172.06 o                         
  -1   1   4        457.09        402.11        11.40 o                         
   0   1   4       9818.71       9590.74       138.49 o                         
   1   1   4        808.99        747.49        15.72 o                         
   2   1   4       4210.49       4268.94        75.25 o                         
   3   1   4        523.17        547.92        14.87 o                         
   4   1   4        260.22        235.28        10.95 o                         
   5   1   4       1270.02       1290.49        34.29 o                         
   6   1   4          4.39         -2.83        13.06 o                         
   7   1   4       2486.94       2456.60        62.14 o                         
   8   1   4       2164.22       2071.88        48.90 o                         
   9   1   4         18.97         30.16        13.28 o                         
  10   1   4        178.74        144.30        17.14 o                         
  11   1   4         69.35         85.86        20.70 o                         
  12   1   4        154.98        169.81        22.42 o                         
  13   1   4        256.75        215.16        21.65 o                         
  14   1   4        102.11         93.73        25.27 o                         
  15   1   4         93.52         98.97        26.81 o                         
  16   1   4          7.98        -13.73        27.26 o                         
  17   1   4         44.91         37.18        30.90 o                         
  18   1   4         16.02         -3.05        33.04 o                         
  19   1   4          2.07        -34.77        41.42 o                         
 -21   2   4          0.46         10.43        40.93 o                         
 -20   2   4         53.12         44.65        38.21 o                         
 -19   2   4          1.38          8.36        35.26 o                         
 -18   2   4         63.62         46.06        33.40 o                         
 -17   2   4        113.90        155.12        33.14 o                         
 -16   2   4          1.16         -3.76        28.77 o                         
 -15   2   4        540.52        541.40        29.42 o                         
 -14   2   4         93.01         90.56        19.64 o                         
 -13   2   4         90.81         65.44        17.16 o                         
 -12   2   4        609.80        566.55        25.62 o                         
 -11   2   4         75.62         75.18        12.58 o                         
 -10   2   4       3740.39       3707.96        74.58 o                         
  -9   2   4        111.18         81.19         9.66 o                         
  -8   2   4        720.31        793.44        21.19 o                         
  -7   2   4       4930.79       4985.86       107.56 o                         
  -6   2   4        714.95        819.25        19.47 o                         
  -5   2   4      11891.49      11175.72       820.99 o                         
  -4   2   4       4223.52       4340.21        93.17 o                         
  -3   2   4        476.37        512.58        22.08 o                         
  -2   2   4       3574.80       3807.74        90.18 o                         
  -1   2   4       7694.70       7809.47       115.28 o                         
   0   2   4      15218.58      14479.89       249.14 o                         
   1   2   4         75.88         89.84         7.60 o                         
   2   2   4        796.40        735.76        19.17 o                         
   3   2   4       3140.21       3156.97        59.05 o                         
   4   2   4       1048.25        948.97        35.56 o                         
   5   2   4        863.84        840.10        24.81 o                         
   6   2   4       7837.06       7837.24       165.56 o                         
   7   2   4       1306.14       1191.96        38.31 o                         
   8   2   4        259.43        231.21        16.03 o                         
   9   2   4       1333.60       1287.54        39.75 o                         
  10   2   4       1218.37       1165.71        40.02 o                         
  11   2   4         77.89         93.57        19.97 o                         
  12   2   4         36.29         30.02        21.25 o                         
  13   2   4         35.16         63.00        23.07 o                         
  14   2   4         36.54         20.97        23.58 o                         
  15   2   4         47.46         26.50        25.53 o                         
  16   2   4        154.16        144.91        35.82 o                         
  17   2   4         89.61         94.19        39.50 o                         
  18   2   4          0.39        -11.83        40.48 o                         
  19   2   4         12.14        -14.22        43.52 o                         
 -20   3   4        118.96        162.16        40.60 o                         
 -19   3   4         41.44         11.18        36.60 o                         
 -18   3   4         10.17        -14.16        34.47 o                         
 -17   3   4        309.43        314.49        35.79 o                         
 -16   3   4        114.03        101.59        30.89 o                         
 -15   3   4        347.30        390.63        33.11 o                         
 -14   3   4         24.09         -2.49        24.13 o                         
 -13   3   4        194.58        131.41        24.17 o                         
 -12   3   4        939.44        970.66        40.72 o                         
 -11   3   4         15.88         10.42        12.63 o                         
 -10   3   4       1531.98       1566.49        41.97 o                         
  -9   3   4        276.45        272.86        15.86 o                         
  -8   3   4        333.69        321.04        15.27 o                         
  -7   3   4         28.09         22.96         8.12 o                         
  -6   3   4       1553.17       1608.81        36.27 o                         
  -5   3   4      11103.56      10734.61       210.68 o                         
  -4   3   4        213.23        225.16        13.09 o                         
  -3   3   4       2333.65       2219.81        78.83 o                         
  -2   3   4       7005.90       6700.71       126.51 o                         
  -1   3   4       1299.55       1279.21        23.53 o                         
   0   3   4        505.66        436.48        19.11 o                         
   1   3   4      10031.82      10166.84       166.07 o                         
   2   3   4       3471.11       3587.59        62.51 o                         
   3   3   4       2261.05       2251.37        45.16 o                         
   4   3   4       4783.43       4540.24        85.03 o                         
   5   3   4       6402.16       6164.53       112.77 o                         
   6   3   4        114.38        122.40        14.83 o                         
   7   3   4       1292.15       1203.65        35.19 o                         
   8   3   4        748.27        713.13        29.68 o                         
   9   3   4        105.40        104.50        17.70 o                         
  10   3   4        116.35        117.55        20.00 o                         
  11   3   4       1006.70        986.91        39.40 o                         
  12   3   4        258.05        306.17        25.44 o                         
  13   3   4          9.43        -30.17        30.17 o                         
  14   3   4        215.11        215.73        34.93 o                         
  15   3   4         11.14          6.69        32.83 o                         
  16   3   4        125.56         66.25        35.88 o                         
  17   3   4          5.97         22.52        37.75 o                         
  18   3   4          0.75          5.00        40.39 o                         
 -19   4   4         13.08         -8.68        37.32 o                         
 -18   4   4         17.23          9.83        33.91 o                         
 -17   4   4          3.17         -0.79        31.87 o                         
 -16   4   4         24.95         44.87        30.27 o                         
 -15   4   4         38.80         45.20        34.20 o                         
 -14   4   4        344.33        328.59        30.23 o                         
 -13   4   4          6.39          1.44        22.26 o                         
 -12   4   4         38.96         44.54        20.91 o                         
 -11   4   4         91.21         79.58        30.34 o                         
 -10   4   4        115.57        123.93        14.33 o                         
  -9   4   4       1053.01       1067.50        31.86 o                         
  -8   4   4        133.22        137.01        12.24 o                         
  -7   4   4         25.29         25.54        13.47 o                         
  -6   4   4         90.62        116.62        12.70 o                         
  -5   4   4          7.14          4.12        18.13 o                         
  -4   4   4         22.74         24.13        16.11 o                         
  -3   4   4        623.78        641.03        22.52 o                         
  -2   4   4        124.77        128.01         8.97 o                         
  -1   4   4       1859.99       1887.89        37.87 o                         
   0   4   4        276.80        270.10        11.28 o                         
   1   4   4       1113.49       1226.67        28.04 o                         
   2   4   4        108.30        112.92         9.93 o                         
   3   4   4         75.28         64.34        10.07 o                         
   4   4   4       1512.87       1401.85        46.76 o                         
   5   4   4          4.03         -5.00        18.34 o                         
   6   4   4         11.56         10.05        10.82 o                         
   7   4   4          1.67          3.21        11.39 o                         
   8   4   4        101.89        145.75        17.24 o                         
   9   4   4        272.37        286.22        27.62 o                         
  10   4   4         44.64         49.66        24.97 o                         
  11   4   4          2.66         -6.71        27.23 o                         
  12   4   4          0.10         -9.69        28.17 o                         
  13   4   4        450.57        499.29        39.09 o                         
  14   4   4         73.12         75.42        34.60 o                         
  15   4   4          0.16        -24.47        35.33 o                         
  16   4   4          0.26        -36.89        36.89 o                         
  17   4   4         23.31         -2.04        41.72 o                         
 -17   5   4         33.92        -24.13        31.90 o                         
 -16   5   4          0.45        -31.25        31.25 o                         
 -15   5   4         57.02         16.71        31.49 o                         
 -14   5   4        296.54        371.74        31.32 o                         
 -13   5   4         90.23         95.24        24.54 o                         
 -12   5   4         78.86         77.43        21.80 o                         
 -11   5   4        176.90        129.73        21.91 o                         
 -10   5   4        110.33        120.57        16.96 o                         
  -9   5   4        574.42        585.02        25.97 o                         
  -8   5   4         36.51        -13.50        37.62 o                         
  -7   5   4          9.75        -24.20        24.20 o                         
  -6   5   4          9.69        -16.77        24.61 o                         
  -5   5   4        457.43        388.97        30.91 o                         
  -4   5   4       1109.69       1127.75        34.82 o                         
  -3   5   4        773.63        740.57        22.29 o                         
  -2   5   4        953.68       1004.48        27.95 o                         
  -1   5   4       1919.49       1866.91        44.81 o                         
   0   5   4         30.55         33.49        10.26 o                         
   1   5   4       2737.36       2670.55        51.44 o                         
   2   5   4        506.30        511.77        21.66 o                         
   3   5   4        104.40         59.13        18.73 o                         
   4   5   4         62.42         68.55        15.06 o                         
   5   5   4       1047.30       1047.92        48.71 o                         
   6   5   4        110.87         80.04        18.69 o                         
   7   5   4        493.58        445.42        26.47 o                         
   8   5   4       1080.97       1090.68        42.79 o                         
   9   5   4        360.99        373.41        31.51 o                         
  10   5   4          0.62        -25.36        26.94 o                         
  11   5   4        364.80        326.89        33.89 o                         
  12   5   4         12.71        -23.22        29.83 o                         
  13   5   4          0.19          7.52        32.10 o                         
  14   5   4          1.66          2.53        34.93 o                         
  15   5   4          4.18        -37.72        44.14 o                         
 -15   6   4         30.93         30.16        73.52 o                         
 -14   6   4          6.58        -77.29        77.29 o                         
 -13   6   4         80.06         -3.77        51.84 o                         
 -12   6   4         11.17        -14.06        46.15 o                         
 -11   6   4          3.41        -43.87        43.87 o                         
 -10   6   4          7.56        -25.31        41.33 o                         
  -9   6   4         48.04         65.96        40.99 o                         
  -8   6   4         45.42         30.41        39.92 o                         
  -7   6   4        438.63        396.68        46.20 o                         
  -6   6   4        123.88        156.75        40.28 o                         
  -5   6   4        166.32        179.36        38.51 o                         
  -4   6   4        189.97        195.61        34.92 o                         
  -3   6   4       1213.42       1236.06        45.61 o                         
  -2   6   4         10.05         43.23        24.41 o                         
  -1   6   4        121.08        147.96        21.25 o                         
   0   6   4          9.99         21.74        20.90 o                         
   1   6   4         31.91         79.10        19.60 o                         
   2   6   4        258.86        273.09        24.43 o                         
   3   6   4       1257.62       1345.73        53.96 o                         
   4   6   4         38.35         71.37        22.85 o                         
   5   6   4        467.88        464.51        33.16 o                         
   6   6   4        316.47        240.53        35.33 o                         
   7   6   4         44.57         14.38        39.04 o                         
   8   6   4          3.79         -8.05        36.69 o                         
   9   6   4         10.01        -19.81        35.57 o                         
  10   6   4          4.49        -36.61        36.61 o                         
  11   6   4         48.01         39.32        39.37 o                         
  12   6   4         55.90         42.45        40.82 o                         
  13   6   4         25.35         38.19        41.65 o                         
 -12   7   4          3.25        -27.67        50.72 o                         
 -11   7   4          0.93        -12.48        48.44 o                         
 -10   7   4         40.42         88.69        53.50 o                         
  -9   7   4         20.16         11.99        48.54 o                         
  -8   7   4        136.07        141.79        45.24 o                         
  -7   7   4          7.11         25.70        45.24 o                         
  -6   7   4          0.67         -2.08        42.19 o                         
  -5   7   4        283.44        269.32        46.39 o                         
  -4   7   4         18.16         58.30        57.50 o                         
  -3   7   4          0.16        -10.75        36.08 o                         
  -2   7   4         75.12         85.76        20.57 o                         
  -1   7   4         21.47         35.06        22.32 o                         
   0   7   4        307.91        411.01        31.18 o                         
   1   7   4         26.84         52.02        31.06 o                         
   2   7   4         81.53         98.99        29.37 o                         
   3   7   4         45.84         77.12        30.57 o                         
   4   7   4         17.29         16.12        30.74 o                         
   5   7   4        186.24        139.14        34.11 o                         
   6   7   4          3.11        -33.55        33.55 o                         
   7   7   4         27.17         -7.02        38.18 o                         
   8   7   4          5.81         -4.10        34.88 o                         
   9   7   4         12.70         -8.14        34.87 o                         
  10   7   4         40.72         55.67        39.39 o                         
  -6   8   4          2.41        -44.83        44.83 o                         
  -5   8   4          0.27        -45.04        45.04 o                         
  -4   8   4          1.20        -36.90        44.81 o                         
  -3   8   4          9.19          1.31        42.82 o                         
  -2   8   4          8.65        -10.84        41.22 o                         
  -1   8   4        110.91        115.60        46.67 o                         
   0   8   4         58.63         99.92        52.79 o                         
   1   8   4         35.46         61.37        32.15 o                         
   2   8   4          5.02         37.41        65.04 o                         
   3   8   4         52.51        101.35        50.43 o                         
   4   8   4          4.80         15.03        36.95 o                         
 -21   1   5        122.88        134.57        39.49 o                         
 -20   1   5         22.21         19.68        34.87 o                         
 -19   1   5         22.37         24.17        33.71 o                         
 -18   1   5        335.98        304.22        35.09 o                         
 -17   1   5         24.81          5.56        23.42 o                         
 -16   1   5        153.10        191.03        24.42 o                         
 -15   1   5       2594.53       2606.58        68.08 o                         
 -14   1   5        532.78        540.23        28.05 o                         
 -13   1   5        330.05        342.19        21.53 o                         
 -12   1   5        222.83        180.04        16.94 o                         
 -11   1   5       3693.98       3772.06        85.89 o                         
 -10   1   5       2650.98       2720.19        63.79 o                         
  -9   1   5       3577.41       3643.03        72.57 o                         
  -8   1   5       5900.68       5979.97       114.80 o                         
  -7   1   5        636.77        730.15        19.86 o                         
  -6   1   5       1983.79       2000.01        41.26 o                         
  -5   1   5      13942.48      13425.66       251.27 o                         
  -4   1   5       2219.62       2246.11        41.16 o                         
  -3   1   5       3307.23       3384.01        56.27 o                         
  -2   1   5        636.73        579.68        22.76 o                         
  -1   1   5        156.28        130.80         8.57 o                         
   0   1   5      14761.99      14361.22       269.69 o                         
   1   1   5         27.76         31.91         6.35 o                         
   2   1   5       2001.86       2183.97        42.44 o                         
   3   1   5       9360.16       9289.52       202.92 o                         
   4   1   5        957.71        885.90        27.13 o                         
   5   1   5        146.57        153.00        11.42 o                         
   6   1   5       4687.64       4748.62       116.53 o                         
   7   1   5       5977.57       5783.97       140.89 o                         
   8   1   5         63.27         63.66        13.11 o                         
   9   1   5        589.94        556.63        23.63 o                         
  10   1   5       2062.02       2111.39        49.27 o                         
  11   1   5        363.14        347.48        21.94 o                         
  12   1   5          4.05        -16.43        18.18 o                         
  13   1   5       1345.34       1437.96        46.35 o                         
  14   1   5         49.22         80.86        27.23 o                         
  15   1   5         25.60        -23.74        28.00 o                         
  16   1   5         20.54         -3.95        29.60 o                         
  17   1   5         69.04         74.45        32.08 o                         
  18   1   5         22.18          1.23        39.97 o                         
  19   1   5         18.32        -43.33        43.33 o                         
 -21   2   5         14.30        -25.03        39.84 o                         
 -20   2   5         44.50         33.71        36.47 o                         
 -19   2   5         94.75         37.66        33.81 o                         
 -18   2   5         16.15         26.67        31.62 o                         
 -17   2   5          1.70        -26.26        28.57 o                         
 -16   2   5        506.95        524.08        37.01 o                         
 -15   2   5         25.24         47.71        22.31 o                         
 -14   2   5        134.94        121.54        19.04 o                         
 -13   2   5        632.26        640.84        29.08 o                         
 -12   2   5        663.43        633.92        28.18 o                         
 -11   2   5        101.09        111.30        12.84 o                         
 -10   2   5       4442.26       4367.80        86.60 o                         
  -9   2   5        166.24        163.74        11.08 o                         
  -8   2   5        627.91        698.24        19.96 o                         
  -7   2   5         66.02        106.21         8.50 o                         
  -6   2   5       1592.77       1728.86        36.26 o                         
  -5   2   5       4726.63       4984.10        95.34 o                         
  -4   2   5       1420.15       1462.28        31.07 o                         
  -3   2   5        214.68        226.59        17.48 o                         
  -2   2   5       2435.09       2494.91        68.12 o                         
  -1   2   5       2148.03       2189.15        37.68 o                         
   0   2   5       2182.21       2176.88        51.25 o                         
   1   2   5       2926.15       2869.06        63.87 o                         
   2   2   5       6366.02       6601.40       115.87 o                         
   3   2   5        594.69        687.29        25.62 o                         
   4   2   5        523.59        523.83        25.69 o                         
   5   2   5       4671.93       4750.43       108.57 o                         
   6   2   5        767.61        839.70        30.10 o                         
   7   2   5        742.49        748.73        31.50 o                         
   8   2   5       3389.16       3545.63        88.63 o                         
   9   2   5        226.96        227.31        21.04 o                         
  10   2   5         25.41         33.69        19.38 o                         
  11   2   5        792.61        758.49        35.37 o                         
  12   2   5        189.02        212.90        25.04 o                         
  13   2   5         61.56         48.17        25.69 o                         
  14   2   5        146.96        155.98        28.44 o                         
  15   2   5        143.44        141.78        30.35 o                         
  16   2   5          6.07        -14.86        36.35 o                         
  17   2   5          5.69         -7.07        38.36 o                         
  18   2   5         77.88         86.18        43.82 o                         
 -20   3   5         28.71         18.42        37.46 o                         
 -19   3   5         12.64         25.50        35.92 o                         
 -18   3   5         12.15          7.13        34.31 o                         
 -17   3   5         66.07         49.17        31.57 o                         
 -16   3   5         81.82         68.61        30.16 o                         
 -15   3   5        275.10        326.44        30.88 o                         
 -14   3   5         90.54         92.38        25.69 o                         
 -13   3   5        341.19        335.96        27.52 o                         
 -12   3   5          5.82         10.06        19.90 o                         
 -11   3   5        625.49        634.50        22.92 o                         
 -10   3   5        762.81        659.60        28.84 o                         
  -9   3   5       1812.13       1896.30        47.35 o                         
  -8   3   5        182.25        164.06        11.85 o                         
  -7   3   5          3.54         11.66         8.80 o                         
  -6   3   5       1220.90       1245.40        30.19 o                         
  -5   3   5       1385.39       1318.76        31.48 o                         
  -4   3   5        525.31        547.23        29.73 o                         
  -3   3   5        273.94        294.92        32.25 o                         
  -2   3   5        123.26        107.67        10.56 o                         
  -1   3   5       4024.89       4220.24        75.45 o                         
   0   3   5       1687.70       1663.48        34.44 o                         
   1   3   5          2.21          5.62        10.83 o                         
   2   3   5        364.04        396.97        16.04 o                         
   3   3   5         77.48         94.80        12.39 o                         
   4   3   5        160.97        170.02        14.97 o                         
   5   3   5         81.97         52.06        20.75 o                         
   6   3   5          7.48         -7.26        10.89 o                         
   7   3   5        671.89        657.84        37.28 o                         
   8   3   5         18.32         28.50        17.51 o                         
   9   3   5        104.34         72.13        19.33 o                         
  10   3   5         58.38         30.72        21.90 o                         
  11   3   5          9.81         18.77        21.54 o                         
  12   3   5         88.01        126.12        25.24 o                         
  13   3   5        118.55        107.88        34.75 o                         
  14   3   5          8.87        -32.89        33.48 o                         
  15   3   5         17.74        -34.41        34.41 o                         
  16   3   5          0.23         -5.65        37.53 o                         
  17   3   5         97.20         80.57        42.49 o                         
 -19   4   5         13.50        -37.44        37.44 o                         
 -18   4   5          8.37        -25.23        60.26 o                         
 -17   4   5        119.35        132.97        33.78 o                         
 -16   4   5        497.19        509.54        38.48 o                         
 -15   4   5        107.55         90.63        33.14 o                         
 -14   4   5        155.80        203.70        27.64 o                         
 -13   4   5        371.44        363.51        27.94 o                         
 -12   4   5         75.91         67.99        21.26 o                         
 -11   4   5         80.54         75.83        19.37 o                         
 -10   4   5       1132.91       1313.45        37.77 o                         
  -9   4   5        333.46        343.43        18.60 o                         
  -8   4   5          6.33         26.99         9.31 o                         
  -7   4   5        105.76        131.53        13.89 o                         
  -6   4   5       1914.62       1837.50        42.87 o                         
  -5   4   5        920.82        781.38        60.99 o                         
  -4   4   5        140.51        132.78        22.92 o                         
  -3   4   5        130.74        146.66        13.13 o                         
  -2   4   5        985.82       1026.92        31.34 o                         
  -1   4   5       1145.07       1181.83        35.39 o                         
   0   4   5        350.92        290.46        15.42 o                         
   1   4   5       1550.44       1480.04        31.95 o                         
   2   4   5       1524.99       1618.99        32.61 o                         
   3   4   5         68.74         69.93        10.83 o                         
   4   4   5         28.30         12.50        11.29 o                         
   5   4   5       4392.61       4333.03        88.48 o                         
   6   4   5          8.83         13.92        24.76 o                         
   7   4   5         36.69         51.32        12.79 o                         
   8   4   5       1562.78       1593.34        43.31 o                         
   9   4   5        354.88        396.08        27.99 o                         
  10   4   5         24.32        -10.67        26.56 o                         
  11   4   5        498.90        491.84        37.56 o                         
  12   4   5        354.85        378.03        36.73 o                         
  13   4   5          0.27        -20.89        32.21 o                         
  14   4   5        170.80        116.64        37.00 o                         
  15   4   5         92.99         67.06        38.92 o                         
  16   4   5          0.08        -33.33        40.49 o                         
 -17   5   5          2.70        -32.16        32.16 o                         
 -16   5   5         25.23        -15.24        30.42 o                         
 -15   5   5         18.94        -12.88        33.69 o                         
 -14   5   5        301.45        265.85        29.00 o                         
 -13   5   5          1.17        -20.12        21.67 o                         
 -12   5   5         72.34         41.74        28.15 o                         
 -11   5   5        293.88        268.44        21.89 o                         
 -10   5   5          1.12         -5.98        27.18 o                         
  -9   5   5          7.76         -0.23        11.40 o                         
  -8   5   5        204.91        184.53        60.04 o                         
  -7   5   5        585.41        477.47        63.22 o                         
  -6   5   5         50.02         42.06        25.64 o                         
  -5   5   5         30.39         52.71        24.43 o                         
  -4   5   5         53.54         54.57         9.46 o                         
  -3   5   5        245.92        249.79        13.97 o                         
  -2   5   5         10.98         17.84        10.62 o                         
  -1   5   5        405.81        427.02        19.64 o                         
   0   5   5        272.42        265.84        16.45 o                         
   1   5   5        184.30        257.14        21.05 o                         
   2   5   5         35.59         61.08        17.79 o                         
   3   5   5        967.77       1039.44        34.69 o                         
   4   5   5          8.65         11.57        14.78 o                         
   5   5   5        493.18        538.54        27.27 o                         
   6   5   5        305.87        339.23        24.01 o                         
   7   5   5         66.40         60.11        20.90 o                         
   8   5   5        140.70        171.61        28.83 o                         
   9   5   5        180.31        178.88        29.25 o                         
  10   5   5        120.23        100.83        30.96 o                         
  11   5   5         23.19        -16.73        31.04 o                         
  12   5   5         45.94         42.36        34.92 o                         
  13   5   5          1.65         -0.63        44.26 o                         
  14   5   5          2.10        -45.64        45.64 o                         
  15   5   5          1.29        -25.46        47.31 o                         
 -15   6   5         52.42         26.39        75.41 o                         
 -14   6   5         27.40        -30.16        69.75 o                         
 -13   6   5          3.64        -44.60        44.60 o                         
 -12   6   5         44.95        -41.30        43.97 o                         
 -11   6   5         15.82        -49.02        49.02 o                         
 -10   6   5        441.84        426.84       142.80 o                         
  -9   6   5        114.49         92.66        55.61 o                         
  -8   6   5          0.61        -22.13        39.75 o                         
  -7   6   5          7.08         -8.20        37.31 o                         
  -6   6   5         85.58        127.72        37.81 o                         
  -5   6   5         27.34         45.39        34.97 o                         
  -4   6   5        148.76        189.42        16.06 o                         
  -3   6   5         17.40         39.28        21.18 o                         
  -2   6   5         53.05         73.23        19.71 o                         
  -1   6   5         83.31         79.65        21.04 o                         
   0   6   5        139.67        183.19        24.73 o                         
   1   6   5         32.06         65.45        24.91 o                         
   2   6   5        113.04        160.73        28.34 o                         
   3   6   5        116.33        171.86        34.15 o                         
   4   6   5          6.03         18.52        29.49 o                         
   5   6   5         34.21         41.04        31.27 o                         
   6   6   5         11.73         -7.39        63.51 o                         
   7   6   5          0.19         12.34        44.78 o                         
   8   6   5         93.01         23.15        48.07 o                         
   9   6   5         22.59        -20.98        38.50 o                         
  10   6   5          4.91         -2.98        39.74 o                         
  11   6   5          4.97        -12.42        41.15 o                         
  12   6   5         37.62         43.94        55.14 o                         
 -12   7   5         18.96         -9.02        56.64 o                         
 -11   7   5          0.82        -49.09        49.09 o                         
 -10   7   5         12.71          4.02        71.64 o                         
  -9   7   5          1.97         20.54        48.04 o                         
  -8   7   5         99.31        117.42        80.12 o                         
  -7   7   5          1.66         28.28        47.60 o                         
  -6   7   5          0.15          8.75        46.19 o                         
  -5   7   5          4.81          9.04        68.34 o                         
  -4   7   5          2.69         24.55        39.37 o                         
  -3   7   5         89.84        122.93        63.63 o                         
  -2   7   5         14.56         46.91        20.81 o                         
  -1   7   5          0.15         38.11        23.15 o                         
   0   7   5        108.06        125.98        27.88 o                         
   1   7   5          1.04         25.25        27.98 o                         
   2   7   5         33.52         71.13        30.08 o                         
   3   7   5         49.93         76.54        31.97 o                         
   4   7   5        142.85        182.72        35.32 o                         
   5   7   5         14.40         27.34        35.10 o                         
   6   7   5        179.38        134.40        58.44 o                         
   7   7   5         10.85          4.50        42.89 o                         
   8   7   5         19.53        -40.99        40.99 o                         
   9   7   5         16.07         25.73        39.86 o                         
  -6   8   5         15.53        -55.61        58.44 o                         
  -5   8   5         34.54         15.08        59.38 o                         
  -4   8   5         37.39         -3.77        55.61 o                         
  -3   8   5         11.58          8.48        54.67 o                         
  -2   8   5         16.54          9.43        51.84 o                         
  -1   8   5          3.79         63.15        52.79 o                         
   0   8   5        116.66        176.27        58.44 o                         
   1   8   5          2.62          5.05        35.35 o                         
   2   8   5         57.05        157.68        70.22 o                         
   3   8   5          8.27         92.13        51.37 o                         
 -22   0   6        278.56        300.69        77.29 o                         
 -21   0   6        302.86        435.48        75.41 o                         
 -20   0   6         16.95          8.91        44.96 o                         
 -19   0   6         10.34         15.65        37.04 o                         
 -18   0   6        496.86        566.55        49.78 o                         
 -17   0   6        770.72        805.71        55.21 o                         
 -16   0   6        552.08        606.46        56.56 o                         
 -15   0   6       1571.47       1556.69        68.98 o                         
 -14   0   6         35.64         27.34        38.65 o                         
 -13   0   6        144.26        126.98        41.47 o                         
 -12   0   6         53.37         87.72        22.99 o                         
 -11   0   6      13346.39      13415.24       401.24 o                         
 -10   0   6         31.34         37.77        18.32 o                         
  -9   0   6       2052.81       2066.05        71.31 o                         
  -8   0   6      16854.35      16840.42       499.22 o                         
  -7   0   6       2422.78       2575.04        83.31 o                         
  -6   0   6        184.98        177.62        15.95 o                         
  -5   0   6       6932.55       6648.20       163.81 o                         
  -4   0   6        136.98        128.11        11.78 o                         
  -3   0   6       1046.01       1038.06        32.64 o                         
  -2   0   6       4602.62       4796.02       122.61 o                         
  -1   0   6      29607.72      27132.67       747.83 o                         
   0   0   6       1676.07       1519.65        97.56 o                         
   1   0   6        556.06        561.43        30.07 o                         
   2   0   6       2392.85       2101.10        66.44 o                         
   3   0   6       3216.99       3651.97       109.71 o                         
   4   0   6       4376.33       4464.40       132.06 o                         
   5   0   6        499.00        497.35        33.91 o                         
   6   0   6         62.06         46.42        17.79 o                         
   7   0   6       1866.31       1827.14        75.02 o                         
   8   0   6       1334.44       1337.04        61.72 o                         
   9   0   6        169.69        138.20        21.41 o                         
  10   0   6       1951.67       1999.14        69.26 o                         
  11   0   6        778.35        853.71        46.78 o                         
  12   0   6         61.52         45.85        34.99 o                         
  13   0   6       2124.95       2236.10        94.62 o                         
  14   0   6        379.94        382.06        47.65 o                         
  15   0   6        151.08        194.06        46.29 o                         
  16   0   6          1.85        -24.31        51.37 o                         
  17   0   6         75.46         59.81        49.98 o                         
  18   0   6         55.17          8.19        54.96 o                         
 -21   1   6         12.14          6.89        40.26 o                         
 -20   1   6          4.99         11.25        34.03 o                         
 -19   1   6          1.32        -11.11        32.35 o                         
 -18   1   6         98.59        101.60        33.71 o                         
 -17   1   6        253.02        246.26        25.73 o                         
 -16   1   6        246.69        299.96        25.79 o                         
 -15   1   6        219.77        209.15        23.10 o                         
 -14   1   6          5.77         -0.77        18.28 o                         
 -13   1   6       1983.34       2038.46        53.49 o                         
 -12   1   6        608.99        588.90        27.18 o                         
 -11   1   6        159.43        193.59        16.85 o                         
 -10   1   6         70.79         72.14        13.61 o                         
  -9   1   6         10.67         14.57        10.45 o                         
  -8   1   6         18.71         21.74         8.93 o                         
  -7   1   6         49.27         27.36         8.54 o                         
  -6   1   6       5544.62       5442.43       117.30 o                         
  -5   1   6        930.01        841.54        21.32 o                         
  -4   1   6       1360.69       1364.40        30.84 o                         
  -3   1   6       2209.85       2153.47        45.59 o                         
  -2   1   6        311.12        368.08        17.30 o                         
  -1   1   6       2136.36       2110.58        46.95 o                         
   0   1   6          8.42          6.23         9.44 o                         
   1   1   6        187.70        198.04        11.81 o                         
   2   1   6        661.51        714.94        22.80 o                         
   3   1   6       2209.66       2107.32        58.58 o                         
   4   1   6       2317.24       2226.17        55.43 o                         
   5   1   6        188.78        202.25        14.76 o                         
   6   1   6        283.57        307.17        19.15 o                         
   7   1   6         26.72         48.87        13.18 o                         
   8   1   6       2466.49       2543.22        62.14 o                         
   9   1   6        886.31        878.05        32.98 o                         
  10   1   6        430.18        442.52        22.50 o                         
  11   1   6         19.69         14.27        17.63 o                         
  12   1   6          2.57        -15.56        19.45 o                         
  13   1   6        183.04        154.21        28.20 o                         
  14   1   6          1.73        -27.07        27.07 o                         
  15   1   6         48.36         15.34        30.56 o                         
  16   1   6          0.05        -31.96        31.96 o                         
  17   1   6         68.00         80.69        37.43 o                         
  18   1   6         99.18        101.92        46.31 o                         
 -21   2   6        119.71        131.42        42.61 o                         
 -20   2   6         57.31         54.50        39.05 o                         
 -19   2   6         14.24        -18.10        34.75 o                         
 -18   2   6          4.84        -29.27        30.66 o                         
 -17   2   6         13.01          6.64        30.34 o                         
 -16   2   6        339.67        369.19        33.33 o                         
 -15   2   6       1313.11       1467.90        55.69 o                         
 -14   2   6        664.89        783.14        34.01 o                         
 -13   2   6         51.49         51.28        17.04 o                         
 -12   2   6         97.33        119.38        16.73 o                         
 -11   2   6       3756.79       3869.40        78.46 o                         
 -10   2   6       1550.16       1528.65        36.13 o                         
  -9   2   6          1.99         10.66         9.77 o                         
  -8   2   6        238.36        241.39        12.70 o                         
  -7   2   6       2721.95       3002.60        60.47 o                         
  -6   2   6        338.26        454.24        16.17 o                         
  -5   2   6       9646.50       9362.49       225.03 o                         
  -4   2   6       1453.81       1305.47        29.95 o                         
  -3   2   6        142.62        126.02         9.73 o                         
  -2   2   6        440.83        403.44        21.87 o                         
  -1   2   6       3116.05       2986.21        59.93 o                         
   0   2   6       2035.19       2043.09        40.26 o                         
   1   2   6        777.88        761.42        24.28 o                         
   2   2   6       4980.89       4984.27        97.85 o                         
   3   2   6         33.41         35.64        14.89 o                         
   4   2   6        515.97        466.02        27.32 o                         
   5   2   6        729.22        646.49        31.84 o                         
   6   2   6        628.41        666.09        30.38 o                         
   7   2   6       2258.36       2391.15        55.37 o                         
   8   2   6         38.13         38.70        14.37 o                         
   9   2   6        679.11        648.39        28.81 o                         
  10   2   6        281.50        249.63        20.25 o                         
  11   2   6        575.84        599.27        28.79 o                         
  12   2   6        800.49        832.90        45.58 o                         
  13   2   6         15.80         -8.79        25.70 o                         
  14   2   6          8.69         -3.76        28.06 o                         
  15   2   6          4.17        -12.39        30.36 o                         
  16   2   6         46.64         24.61        40.60 o                         
  17   2   6        195.35        186.61        46.51 o                         
  18   2   6          2.57        -45.19        45.19 o                         
 -20   3   6         32.73         18.40        37.87 o                         
 -19   3   6        193.72        206.14        48.81 o                         
 -18   3   6          1.58        -32.45        32.45 o                         
 -17   3   6         23.59         23.00        30.59 o                         
 -16   3   6        794.21        885.76        66.81 o                         
 -15   3   6          3.53         30.23        26.76 o                         
 -14   3   6        109.60        115.08        25.50 o                         
 -13   3   6        239.07        221.07        25.39 o                         
 -12   3   6        558.17        562.80        32.73 o                         
 -11   3   6          6.69         35.67         9.84 o                         
 -10   3   6       2491.21       2698.35        64.67 o                         
  -9   3   6       4315.45       4185.70        93.84 o                         
  -8   3   6          1.92         25.15        11.13 o                         
  -7   3   6       1037.40       1074.57        30.15 o                         
  -6   3   6       5665.17       5524.03       111.78 o                         
  -5   3   6        870.79        874.33        25.14 o                         
  -4   3   6        750.74        744.94        44.93 o                         
  -3   3   6       4715.82       4117.94       233.75 o                         
  -2   3   6        577.61        567.41        24.59 o                         
  -1   3   6        795.35        768.92        21.56 o                         
   0   3   6       4181.83       4007.74        79.50 o                         
   1   3   6        439.51        414.16        22.09 o                         
   2   3   6       1441.85       1518.90        43.33 o                         
   3   3   6          2.42          3.48        15.92 o                         
   4   3   6          6.18        -13.23        19.84 o                         
   5   3   6       4424.27       4370.89       107.71 o                         
   6   3   6        479.18        500.22        29.52 o                         
   7   3   6        596.14        544.16        19.56 o                         
   8   3   6        462.70        444.05        24.40 o                         
   9   3   6         28.66         39.40        14.20 o                         
  10   3   6         27.51         -2.71        22.50 o                         
  11   3   6        648.40        707.27        36.24 o                         
  12   3   6        505.39        551.91        39.93 o                         
  13   3   6         94.38        111.28        35.52 o                         
  14   3   6        220.12        198.28        39.74 o                         
  15   3   6        118.42        133.08        40.89 o                         
  16   3   6          8.57         34.64        40.07 o                         
  17   3   6         11.58        -31.48        44.12 o                         
 -19   4   6         60.48         13.64        36.67 o                         
 -18   4   6         20.08         -7.03        32.92 o                         
 -17   4   6          0.64        -22.12        31.34 o                         
 -16   4   6         56.38         59.49        30.96 o                         
 -15   4   6         17.47         15.49        26.80 o                         
 -14   4   6        326.11        303.47        29.42 o                         
 -13   4   6          6.69         -4.52        23.00 o                         
 -12   4   6         39.09         15.69        20.22 o                         
 -11   4   6          2.33         26.03        18.79 o                         
 -10   4   6         38.04         45.71        17.96 o                         
  -9   4   6        124.43        153.13        16.05 o                         
  -8   4   6          3.20         17.68        12.11 o                         
  -7   4   6          1.63         19.88        10.88 o                         
  -6   4   6        684.70        626.16        25.84 o                         
  -5   4   6         90.85         37.62        16.31 o                         
  -4   4   6        207.80        178.62        19.56 o                         
  -3   4   6        384.45        353.11        20.68 o                         
  -2   4   6        487.70        537.58        27.08 o                         
  -1   4   6        366.41        385.70        25.84 o                         
   0   4   6       1011.45       1011.22        34.14 o                         
   1   4   6        304.09        325.83        28.28 o                         
   2   4   6        231.65        280.72        17.02 o                         
   3   4   6          4.06          9.04        15.25 o                         
   4   4   6         63.39         54.87        18.49 o                         
   5   4   6          5.92         -3.20        19.93 o                         
   6   4   6        510.66        529.49        32.45 o                         
   7   4   6         32.50         12.60        23.00 o                         
   8   4   6        422.62        473.48        21.44 o                         
   9   4   6        187.96        227.06        32.98 o                         
  10   4   6        345.78        356.69        35.74 o                         
  11   4   6          0.10        -30.09        30.09 o                         
  12   4   6          2.07        -19.55        33.92 o                         
  13   4   6         12.95        -19.93        34.57 o                         
  14   4   6          2.54          1.74        36.29 o                         
  15   4   6          6.33        -40.89        40.89 o                         
  16   4   6         53.95         66.18        44.24 o                         
 -17   5   6         29.88        -34.20        36.94 o                         
 -16   5   6        190.86        151.48        38.59 o                         
 -15   5   6          1.08        -26.72        26.72 o                         
 -14   5   6        149.84        127.37        26.66 o                         
 -13   5   6        112.77        126.09        24.61 o                         
 -12   5   6        185.17        173.13        22.93 o                         
 -11   5   6        272.07        243.18        21.90 o                         
 -10   5   6        375.54        415.46        27.50 o                         
  -9   5   6          8.61         18.61        21.05 o                         
  -8   5   6          6.90          5.83        30.48 o                         
  -7   5   6        140.06        106.87        57.90 o                         
  -6   5   6       2879.01       3028.12        82.36 o                         
  -5   5   6         96.34         55.63        14.29 o                         
  -4   5   6        126.77        128.31        16.69 o                         
  -3   5   6        867.84        884.89        29.05 o                         
  -2   5   6        307.03        286.77        16.82 o                         
  -1   5   6        249.18        251.93        20.06 o                         
   0   5   6        237.81        265.58        22.97 o                         
   1   5   6         12.33         21.10        18.73 o                         
   2   5   6        183.43        200.11        27.12 o                         
   3   5   6        770.02        702.11        41.88 o                         
   4   5   6        235.54        254.58        31.45 o                         
   5   5   6         16.13         15.03        30.10 o                         
   6   5   6          0.24        -14.20        32.32 o                         
   7   5   6         97.75         23.65        35.21 o                         
   8   5   6        197.29        202.66        37.24 o                         
   9   5   6         43.49         -8.95        38.66 o                         
  10   5   6         45.86        -25.91        40.59 o                         
  11   5   6          4.45        -20.58        41.93 o                         
  12   5   6        190.78        141.59        46.90 o                         
  13   5   6         41.44         -4.11        48.46 o                         
  14   5   6          0.29        -46.42        47.91 o                         
 -15   6   6          1.95        -71.64        71.64 o                         
 -14   6   6         26.78         -1.89        69.75 o                         
 -13   6   6         47.25        -51.80        71.17 o                         
 -12   6   6         40.51        -48.54        48.54 o                         
 -11   6   6        157.67         32.47       116.41 o                         
 -10   6   6        362.63        329.17       155.06 o                         
  -9   6   6          1.39        -43.85        43.85 o                         
  -8   6   6        213.27        247.35        45.69 o                         
  -7   6   6         51.88         17.33        43.22 o                         
  -6   6   6         21.31         48.16        37.81 o                         
  -5   6   6          3.57         54.89        38.51 o                         
  -4   6   6          6.53         23.25        14.74 o                         
  -3   6   6         22.72         24.05        18.56 o                         
  -2   6   6        262.61        277.85        24.80 o                         
  -1   6   6        251.18        266.55        26.29 o                         
   0   6   6          1.14         61.87        24.22 o                         
   1   6   6         23.79         55.49        26.07 o                         
   2   6   6          2.13         50.61        28.06 o                         
   3   6   6          7.80         29.78        30.31 o                         
   4   6   6        260.65        354.99        37.45 o                         
   5   6   6         13.61         19.12        32.77 o                         
   6   6   6        225.03        208.97        37.41 o                         
   7   6   6         52.10         44.80        36.80 o                         
   8   6   6         11.24        -22.26        41.85 o                         
   9   6   6          3.09        -41.65        41.65 o                         
  10   6   6        105.14         63.36        45.28 o                         
  11   6   6          4.19          3.00        45.19 o                         
  12   6   6         65.69         70.46        47.49 o                         
 -12   7   6          2.18        -44.30        69.75 o                         
 -11   7   6         31.10        -14.31        48.15 o                         
 -10   7   6         73.75         68.02        53.39 o                         
  -9   7   6          0.96         14.17        46.62 o                         
  -8   7   6         59.55         81.34        49.37 o                         
  -7   7   6         14.50         59.70        43.76 o                         
  -6   7   6          0.85         17.73        44.95 o                         
  -5   7   6         89.35        167.97        46.10 o                         
  -4   7   6         13.16         37.57        43.05 o                         
  -3   7   6          0.41         23.44        40.37 o                         
  -2   7   6          4.56         20.05        22.43 o                         
  -1   7   6         49.88         61.87        26.05 o                         
   0   7   6         82.85        125.70        28.82 o                         
   1   7   6        153.86        192.64        32.13 o                         
   2   7   6         13.64         52.16        31.55 o                         
   3   7   6          2.08         40.54        33.54 o                         
   4   7   6          3.59         33.30        34.95 o                         
   5   7   6         30.56         43.54        40.79 o                         
   6   7   6         14.20        -29.27        56.56 o                         
   7   7   6        111.62         98.80        55.61 o                         
   8   7   6          5.91        -43.61        43.61 o                         
  -5   8   6         26.99        -35.82        61.27 o                         
  -4   8   6         68.97         63.15        60.33 o                         
  -3   8   6          1.58         -6.60        57.50 o                         
  -2   8   6          3.15         23.56        56.56 o                         
  -1   8   6         15.17         37.70        58.44 o                         
   0   8   6          8.96         43.36        59.38 o                         
   1   8   6          5.01         46.88        50.90 o                         
 -21   1   7        119.90        146.24        41.88 o                         
 -20   1   7         17.24          1.57        34.58 o                         
 -19   1   7        103.71         88.79        34.54 o                         
 -18   1   7          9.61         12.61        31.19 o                         
 -17   1   7        445.80        525.84        31.24 o                         
 -16   1   7        397.70        373.93        26.96 o                         
 -15   1   7         11.09          8.07        21.07 o                         
 -14   1   7        380.63        400.67        24.08 o                         
 -13   1   7          5.66         -2.74        17.45 o                         
 -12   1   7         87.92         72.97        16.75 o                         
 -11   1   7       3339.30       3365.19        78.21 o                         
 -10   1   7        189.50        195.00        15.62 o                         
  -9   1   7        681.32        730.60        26.18 o                         
  -8   1   7       3975.99       3934.41        78.47 o                         
  -7   1   7       3739.60       3629.87        72.66 o                         
  -6   1   7          2.51         14.88         9.21 o                         
  -5   1   7       1396.67       1439.97        33.35 o                         
  -4   1   7      20579.39      20187.03       378.29 o                         
  -3   1   7        638.29        829.36        24.39 o                         
  -2   1   7       1555.19       1525.96        37.41 o                         
  -1   1   7       6946.85       6265.88       124.53 o                         
   0   1   7       1765.48       1605.27        55.33 o                         
   1   1   7       1125.63       1181.58        36.69 o                         
   2   1   7      17960.86      17703.17       544.94 o                         
   3   1   7       1833.87       1835.22        54.61 o                         
   4   1   7        206.48        205.96        19.13 o                         
   5   1   7        230.48        181.05        14.10 o                         
   6   1   7       3339.65       3250.37        78.98 o                         
   7   1   7        330.07        335.26        22.37 o                         
   8   1   7        507.49        458.20        27.62 o                         
   9   1   7        469.08        458.99        25.12 o                         
  10   1   7          6.26        -16.29        17.35 o                         
  11   1   7        184.66        194.39        22.51 o                         
  12   1   7        175.34        168.14        29.00 o                         
  13   1   7        207.04        154.62        30.60 o                         
  14   1   7         90.55         71.88        31.40 o                         
  15   1   7         33.30         42.55        33.07 o                         
  16   1   7          2.25        -10.98        34.38 o                         
  17   1   7         42.87         12.42        39.12 o                         
  18   1   7          8.96         -8.09        46.76 o                         
 -21   2   7          7.02        -29.45        39.08 o                         
 -20   2   7         42.43          0.16        34.79 o                         
 -19   2   7         40.79        -29.34        35.63 o                         
 -18   2   7          7.90        -11.18        32.20 o                         
 -17   2   7        225.05        222.93        33.63 o                         
 -16   2   7        232.85        264.55        30.51 o                         
 -15   2   7          9.81         15.84        26.34 o                         
 -14   2   7        418.57        398.79        23.53 o                         
 -13   2   7        383.07        381.62        22.73 o                         
 -12   2   7       1431.97       1344.72        40.65 o                         
 -11   2   7        150.09        193.74        14.81 o                         
 -10   2   7        116.04        118.05        12.83 o                         
  -9   2   7       2625.47       2557.42        54.06 o                         
  -8   2   7        407.94        408.36        17.37 o                         
  -7   2   7        134.96        114.21        12.05 o                         
  -6   2   7       4884.23       4402.17        86.79 o                         
  -5   2   7        648.64        492.64        18.45 o                         
  -4   2   7         41.69         53.26        18.80 o                         
  -3   2   7       5447.96       5030.91        99.66 o                         
  -2   2   7       2048.06       1810.53        40.71 o                         
  -1   2   7         12.76          4.31        10.10 o                         
   0   2   7       2234.72       2088.48        42.25 o                         
   1   2   7       4715.06       4544.32       111.14 o                         
   2   2   7         42.60         45.61        15.04 o                         
   3   2   7       2082.29       2109.31        64.02 o                         
   4   2   7        784.52        696.56        36.08 o                         
   5   2   7         23.69         23.58        20.54 o                         
   6   2   7        116.03        142.04        22.45 o                         
   7   2   7       1389.12       1291.51        45.04 o                         
   8   2   7        363.87        359.31        23.94 o                         
   9   2   7        138.26        126.12        23.75 o                         
  10   2   7          0.99        -16.13        16.13 o                         
  11   2   7         33.81          9.61        25.10 o                         
  12   2   7        121.61        117.92        28.60 o                         
  13   2   7          2.86          0.43        27.94 o                         
  14   2   7         49.00         36.73        31.77 o                         
  15   2   7          4.89        -27.80        40.72 o                         
  16   2   7         47.08          7.27        43.00 o                         
  17   2   7          0.00          0.15        46.36 o                         
 -20   3   7          3.22        -36.73        36.73 o                         
 -19   3   7          4.48        -28.76        35.24 o                         
 -18   3   7          0.85         -8.61        32.71 o                         
 -17   3   7          6.15        -22.30        30.64 o                         
 -16   3   7        273.85        252.78        32.66 o                         
 -15   3   7         96.51         58.77        27.78 o                         
 -14   3   7          1.25          9.66        24.22 o                         
 -13   3   7         56.42         47.26        25.52 o                         
 -12   3   7         50.49         49.48        21.84 o                         
 -11   3   7        909.14       1042.37        42.86 o                         
 -10   3   7          8.72         31.05         8.79 o                         
  -9   3   7        174.78        157.19        14.81 o                         
  -8   3   7        224.64        322.22        18.38 o                         
  -7   3   7        122.69        174.07        13.31 o                         
  -6   3   7         89.97         72.00        11.97 o                         
  -5   3   7         79.30        103.58        17.64 o                         
  -4   3   7        594.53        669.46        23.13 o                         
  -3   3   7        109.64         78.20        15.25 o                         
  -2   3   7         41.54         49.37         8.61 o                         
  -1   3   7         10.98         23.61         9.24 o                         
   0   3   7        331.98        377.13        22.57 o                         
   1   3   7          5.72         10.00        14.55 o                         
   2   3   7       2783.92       2685.62        76.87 o                         
   3   3   7         97.05        108.74        29.85 o                         
   4   3   7        659.44        575.98        52.00 o                         
   5   3   7         73.34         52.78        23.85 o                         
   6   3   7        960.25        935.43        40.57 o                         
   7   3   7        181.35        146.23        24.27 o                         
   8   3   7         55.48         17.28        45.69 o                         
   9   3   7        133.35        127.02        14.07 o                         
  10   3   7        442.80        442.08        31.26 o                         
  11   3   7        110.05         91.24        26.80 o                         
  12   3   7        197.38        190.92        36.68 o                         
  13   3   7          2.53        -16.46        35.77 o                         
  14   3   7         17.02        -26.67        38.03 o                         
  15   3   7          0.57        -41.92        41.92 o                         
  16   3   7         46.90         -0.52        43.56 o                         
 -19   4   7         14.53        -35.73        35.73 o                         
 -18   4   7         18.96        -26.63        34.06 o                         
 -17   4   7        150.38         89.44        33.23 o                         
 -16   4   7        252.35        235.67        33.21 o                         
 -15   4   7         34.75        -20.32        28.78 o                         
 -14   4   7        149.68        148.92        27.03 o                         
 -13   4   7         85.22        128.52        25.46 o                         
 -12   4   7        509.51        474.30        32.59 o                         
 -11   4   7        137.47        168.98        22.13 o                         
 -10   4   7         62.50         69.72        18.89 o                         
  -9   4   7        955.79        958.42        31.25 o                         
  -8   4   7          4.46         38.52        11.90 o                         
  -7   4   7        113.49        116.49        13.03 o                         
  -6   4   7       2544.42       2392.86       122.39 o                         
  -5   4   7        546.92        422.67        55.64 o                         
  -4   4   7          5.45          3.56        12.39 o                         
  -3   4   7       6118.24       6011.29       263.99 o                         
  -2   4   7        530.72        545.25        26.62 o                         
  -1   4   7        156.30        159.35        11.49 o                         
   0   4   7        740.33        638.83        42.29 o                         
   1   4   7       3126.49       3042.58        69.70 o                         
   2   4   7          0.24          5.31        16.50 o                         
   3   4   7        177.61        146.84        23.20 o                         
   4   4   7        459.29        451.32        28.59 o                         
   5   4   7        224.98        226.95        24.07 o                         
   6   4   7         33.62          1.82        24.51 o                         
   7   4   7       1138.41       1079.99        45.41 o                         
   8   4   7          0.84         -8.86        25.05 o                         
   9   4   7          2.07        -28.47        28.47 o                         
  10   4   7         13.22        -14.85        30.09 o                         
  11   4   7         12.66        -35.36        35.36 o                         
  12   4   7         51.82         58.38        37.75 o                         
  13   4   7         16.67          5.46        36.44 o                         
  14   4   7         11.51        -25.03        39.80 o                         
  15   4   7         10.77        -37.85        40.76 o                         
 -17   5   7         22.12        -16.46        32.02 o                         
 -16   5   7          8.84        -29.81        29.81 o                         
 -15   5   7         68.30         12.26        30.44 o                         
 -14   5   7         54.41         27.45        25.67 o                         
 -13   5   7         21.86        -22.37        22.37 o                         
 -12   5   7          4.53        -21.61        21.61 o                         
 -11   5   7          2.12         -9.95        18.42 o                         
 -10   5   7        155.96        124.85        19.05 o                         
  -9   5   7         13.08        -14.54        31.97 o                         
  -8   5   7        119.43         11.56        41.90 o                         
  -7   5   7        339.27        278.35        59.48 o                         
  -6   5   7          5.14         16.47        14.09 o                         
  -5   5   7        124.21         69.02        32.79 o                         
  -4   5   7        107.07         86.33        23.77 o                         
  -3   5   7        597.95        552.07        44.54 o                         
  -2   5   7        123.80        150.28        25.14 o                         
  -1   5   7        752.83        782.80        57.55 o                         
   0   5   7         24.44         26.14        20.02 o                         
   1   5   7        317.73        315.08        26.92 o                         
   2   5   7        105.44         98.46        26.71 o                         
   3   5   7         32.02         56.37        28.69 o                         
   4   5   7        105.23         76.02        31.85 o                         
   5   5   7        269.63        292.66        37.91 o                         
   6   5   7         48.88        100.81        35.01 o                         
   7   5   7         22.33         -3.19        37.72 o                         
   8   5   7        141.49        111.09        38.36 o                         
   9   5   7          0.21        -41.18        41.18 o                         
  10   5   7         99.46         91.66        46.23 o                         
  11   5   7          0.12        -34.40        45.99 o                         
  12   5   7          7.74        -50.86        50.86 o                         
  13   5   7         94.48         71.27        51.87 o                         
 -15   6   7          3.87         -7.54        73.52 o                         
 -14   6   7         22.16        -51.84        79.18 o                         
 -13   6   7         10.56        -74.47        74.47 o                         
 -12   6   7         36.70        -30.87        45.93 o                         
 -11   6   7          1.75        -66.92        66.92 o                         
 -10   6   7         10.22        -44.29        44.29 o                         
  -9   6   7         10.48          1.19        41.90 o                         
  -8   6   7         56.23         16.97        41.61 o                         
  -7   6   7          6.97         11.38        39.53 o                         
  -6   6   7        171.28        178.04        42.67 o                         
  -5   6   7         24.90         74.68        14.97 o                         
  -4   6   7          3.15          2.82        18.44 o                         
  -3   6   7         94.94        145.78        22.92 o                         
  -2   6   7         75.93         86.54        23.76 o                         
  -1   6   7          0.07         15.00        24.80 o                         
   0   6   7         34.39         52.48        30.07 o                         
   1   6   7        264.77        303.01        32.98 o                         
   2   6   7         11.16         34.50        30.23 o                         
   3   6   7        167.73        179.07        33.90 o                         
   4   6   7         57.00         79.38        40.04 o                         
   5   6   7        176.49        171.08        38.73 o                         
   6   6   7          6.80         -9.76        39.25 o                         
   7   6   7        126.41         71.64        38.80 o                         
   8   6   7         42.49         47.71        42.83 o                         
   9   6   7          9.83        -39.95        48.24 o                         
  10   6   7          0.73        -13.25        49.49 o                         
  11   6   7        150.16        141.25        50.91 o                         
 -11   7   7         23.35        -61.27        74.47 o                         
 -10   7   7         25.68          6.54        50.96 o                         
  -9   7   7          0.21        -17.63        47.77 o                         
  -8   7   7         79.03         80.18        47.77 o                         
  -7   7   7         70.02         76.08        46.35 o                         
  -6   7   7          1.89         60.14        44.87 o                         
  -5   7   7         24.51         74.95        48.23 o                         
  -4   7   7         55.54         82.21        43.29 o                         
  -3   7   7         31.80         54.68        59.85 o                         
  -2   7   7         59.97         95.25        25.67 o                         
  -1   7   7         85.03        138.06        29.44 o                         
   0   7   7         68.32         96.88        30.61 o                         
   1   7   7         39.97         97.45        32.42 o                         
   2   7   7         76.97        106.36        34.39 o                         
   3   7   7         31.46        111.32        49.96 o                         
   4   7   7          1.78         28.02        47.13 o                         
   5   7   7         62.85         70.91        69.28 o                         
   6   7   7         27.41          3.95        42.96 o                         
   7   7   7          0.01        -45.31        45.31 o                         
  -3   8   7         10.64         29.22        61.27 o                         
  -2   8   7          7.18        -19.79        58.44 o                         
  -1   8   7         34.09         23.56        63.15 o                         
 -21   0   8          0.46        -13.20        72.58 o                         
 -20   0   8          1.98        -29.22        57.50 o                         
 -19   0   8        159.13        110.48        38.38 o                         
 -18   0   8         25.54        -19.67        35.99 o                         
 -17   0   8        563.81        612.40        46.99 o                         
 -16   0   8         81.45         18.41        32.32 o                         
 -15   0   8        856.32        929.46        55.31 o                         
 -14   0   8          7.60         -8.12        26.72 o                         
 -13   0   8          0.50        -12.12        31.11 o                         
 -12   0   8       3180.67       3253.92       108.64 o                         
 -11   0   8         80.81         56.08        23.33 o                         
 -10   0   8       4500.56       4528.55       143.30 o                         
  -9   0   8       2642.99       2860.43        94.96 o                         
  -8   0   8       2018.48       2007.05        70.30 o                         
  -7   0   8       1550.04       1424.07        53.63 o                         
  -6   0   8         87.23         86.75        17.65 o                         
  -5   0   8       3288.43       3131.68       102.30 o                         
  -4   0   8       9506.51       8825.76       268.27 o                         
  -3   0   8         80.09         79.25        19.86 o                         
  -2   0   8        568.10        460.98        32.75 o                         
  -1   0   8      11245.15      12418.94       649.45 o                         
   0   0   8      25297.74      28006.56       731.42 o                         
   1   0   8       3733.46       3840.07       197.27 o                         
   2   0   8      16296.20      14381.64       601.30 o                         
   3   0   8        172.64        157.59        40.53 o                         
   4   0   8        129.64        111.15        17.29 o                         
   5   0   8        340.65        322.99        31.81 o                         
   6   0   8       4261.13       4412.36       160.47 o                         
   7   0   8         99.99        115.31        25.25 o                         
   8   0   8        906.18        810.46        53.88 o                         
   9   0   8       1405.18       1399.41       115.94 o                         
  10   0   8       1234.64       1154.90        56.70 o                         
  11   0   8          5.10        -25.48        25.48 o                         
  12   0   8        137.14         63.76        43.62 o                         
  13   0   8          5.37         -9.62        44.32 o                         
  14   0   8        111.33        118.00        49.98 o                         
  15   0   8         20.79         -0.70        49.63 o                         
  16   0   8         16.88        -23.09        56.84 o                         
  17   0   8          3.39        -33.93        78.71 o                         
 -21   1   8         17.15          2.53        38.38 o                         
 -20   1   8         33.38         14.60        35.09 o                         
 -19   1   8          9.84         -5.20        32.97 o                         
 -18   1   8         31.33         11.71        31.26 o                         
 -17   1   8        201.29        175.86        26.85 o                         
 -16   1   8         26.43         11.03        22.52 o                         
 -15   1   8        179.15        190.98        22.35 o                         
 -14   1   8         69.09         55.85        20.11 o                         
 -13   1   8        195.75        199.48        19.45 o                         
 -12   1   8         11.21        -16.49        16.49 o                         
 -11   1   8          5.41          2.04        14.91 o                         
 -10   1   8        335.16        324.13        19.17 o                         
  -9   1   8          9.04         27.27        13.81 o                         
  -8   1   8          3.68          4.79        12.91 o                         
  -7   1   8        800.26        918.34        29.31 o                         
  -6   1   8       2068.28       1939.69        42.90 o                         
  -5   1   8       4202.23       4404.71        88.16 o                         
  -4   1   8          4.84         27.87        14.54 o                         
  -3   1   8       1703.05       1513.17        37.83 o                         
  -2   1   8        457.87        377.27        21.87 o                         
  -1   1   8        718.12        767.01        30.66 o                         
   0   1   8        154.45        122.98        17.98 o                         
   1   1   8        196.22        219.27        23.69 o                         
   2   1   8       1261.63       1229.12        55.33 o                         
   3   1   8        481.26        475.64        42.97 o                         
   4   1   8       3377.11       3288.79        89.07 o                         
   5   1   8       1714.53       1681.76        55.17 o                         
   6   1   8         32.46         13.05        12.98 o                         
   7   1   8        165.10        121.06        17.57 o                         
   8   1   8         47.54         27.75        16.68 o                         
   9   1   8        328.36        273.99        22.93 o                         
  10   1   8         24.48         -4.22        20.77 o                         
  11   1   8          6.52        -28.13        28.13 o                         
  12   1   8          2.06        -30.33        30.33 o                         
  13   1   8         44.65         35.20        32.24 o                         
  14   1   8         56.52         31.19        33.84 o                         
  15   1   8         52.38         35.28        37.19 o                         
  16   1   8         44.87         51.35        40.02 o                         
  17   1   8          0.31        -42.25        42.25 o                         
 -21   2   8         21.36        -38.66        38.66 o                         
 -20   2   8          0.42        -36.38        36.38 o                         
 -19   2   8        203.33        216.35        37.70 o                         
 -18   2   8         93.30         92.87        34.07 o                         
 -17   2   8         46.94         18.30        30.71 o                         
 -16   2   8         90.75        100.68        30.19 o                         
 -15   2   8        230.71        241.43        29.68 o                         
 -14   2   8        611.65        600.56        44.63 o                         
 -13   2   8          1.71          1.14        17.79 o                         
 -12   2   8         27.75         -2.51        16.60 o                         
 -11   2   8         37.77          9.44        15.18 o                         
 -10   2   8         72.33         73.96        12.85 o                         
  -9   2   8       3607.20       3598.96        73.59 o                         
  -8   2   8        154.09        137.60        12.61 o                         
  -7   2   8        942.66       1009.32        27.95 o                         
  -6   2   8          8.17         20.27        11.73 o                         
  -5   2   8        398.19        422.57        21.09 o                         
  -4   2   8       9945.64       9630.12       188.07 o                         
  -3   2   8          1.66          5.99        11.77 o                         
  -2   2   8          6.18         -2.17        11.30 o                         
  -1   2   8         30.50         31.36        12.69 o                         
   0   2   8        505.40        472.11        24.98 o                         
   1   2   8        499.25        419.86        26.15 o                         
   2   2   8       1148.73       1121.23        81.63 o                         
   3   2   8       2028.56       1966.05        55.08 o                         
   4   2   8       1021.31        911.11        54.15 o                         
   5   2   8        695.76        654.94        34.24 o                         
   6   2   8       3691.57       3549.82       109.97 o                         
   7   2   8          5.88        -13.02        26.92 o                         
   8   2   8         56.57         60.49        15.34 o                         
   9   2   8         58.62         31.22        16.50 o                         
  10   2   8          6.05         -8.53        30.90 o                         
  11   2   8          0.68        -27.54        27.54 o                         
  12   2   8        357.89        366.72        37.01 o                         
  13   2   8        235.92        261.25        35.12 o                         
  14   2   8         36.53          4.97        34.27 o                         
  15   2   8          0.49        -42.49        42.49 o                         
  16   2   8          6.50        -45.01        45.01 o                         
 -20   3   8         58.01         -8.30        37.28 o                         
 -19   3   8         12.33        -21.19        35.93 o                         
 -18   3   8         32.97          9.70        33.41 o                         
 -17   3   8        109.63         88.37        31.85 o                         
 -16   3   8          5.20         12.96        29.47 o                         
 -15   3   8         23.66         24.28        26.99 o                         
 -14   3   8       1028.13       1043.27        48.89 o                         
 -13   3   8        319.99        304.01        27.07 o                         
 -12   3   8        279.52        280.05        26.71 o                         
 -11   3   8        143.28        149.55        22.84 o                         
 -10   3   8         17.50         38.32        10.43 o                         
  -9   3   8       2513.28       2179.57        90.50 o                         
  -8   3   8        203.05        160.19        10.43 o                         
  -7   3   8        164.09        166.28        10.41 o                         
  -6   3   8         53.83         56.78        11.29 o                         
  -5   3   8        246.52        158.34        26.11 o                         
  -4   3   8        762.05        770.52        35.95 o                         
  -3   3   8       1784.81       1552.45        58.88 o                         
  -2   3   8       2966.26       2725.97        73.45 o                         
  -1   3   8        938.45        936.65        36.11 o                         
   0   3   8        995.00        933.58        27.53 o                         
   1   3   8       6395.26       5886.90       142.50 o                         
   2   3   8        139.45        122.72        20.56 o                         
   3   3   8        256.64        252.22        26.43 o                         
   4   3   8        706.88        735.61        73.63 o                         
   5   3   8        550.47        587.86        92.13 o                         
   6   3   8          8.62        -25.83        25.83 o                         
   7   3   8        875.76        810.66        51.30 o                         
   8   3   8        796.53        819.50        45.32 o                         
   9   3   8        302.19        247.76        34.33 o                         
  10   3   8        225.46        195.30        29.18 o                         
  11   3   8        258.77        260.71        40.57 o                         
  12   3   8         34.44        -16.81        37.85 o                         
  13   3   8         70.43         19.63        41.26 o                         
  14   3   8         31.74        -26.52        42.40 o                         
  15   3   8          3.56        -43.37        43.37 o                         
  16   3   8          1.39        -47.81        47.81 o                         
 -19   4   8          8.04        -34.89        35.06 o                         
 -18   4   8         65.64         13.88        35.91 o                         
 -17   4   8         24.68        -14.96        32.93 o                         
 -16   4   8         38.72         28.48        31.49 o                         
 -15   4   8         10.36        -27.33        27.36 o                         
 -14   4   8          3.02         -0.33        25.50 o                         
 -13   4   8        238.73        236.67        40.23 o                         
 -12   4   8          3.09        -16.71        21.98 o                         
 -11   4   8         87.00         57.09        20.91 o                         
 -10   4   8          0.31         12.43        19.14 o                         
  -9   4   8         13.38         27.05        19.02 o                         
  -8   4   8        550.56        566.79        27.43 o                         
  -7   4   8        354.50        278.31        18.17 o                         
  -6   4   8        139.64        107.26        14.48 o                         
  -5   4   8       1259.32       1033.10        94.78 o                         
  -4   4   8        306.90        215.94        17.21 o                         
  -3   4   8        253.37        265.43        20.02 o                         
  -2   4   8         26.19         40.12        12.71 o                         
  -1   4   8        307.74        227.70        24.56 o                         
   0   4   8        459.87        521.84        30.03 o                         
   1   4   8         34.94         33.21        17.33 o                         
   2   4   8         77.42         40.74        23.75 o                         
   3   4   8        366.95        358.37        52.25 o                         
   4   4   8         48.81         63.95        30.18 o                         
   5   4   8        519.80        508.02        50.75 o                         
   6   4   8         18.52         12.59        25.01 o                         
   7   4   8         72.55         40.44        27.04 o                         
   8   4   8          1.79        -28.44        28.44 o                         
   9   4   8         14.20        -11.16        31.83 o                         
  10   4   8         85.10         22.14        33.43 o                         
  11   4   8          0.13        -37.26        37.26 o                         
  12   4   8          5.26        -36.82        36.82 o                         
  13   4   8         20.64          1.13        40.75 o                         
  14   4   8         19.59        -35.72        45.45 o                         
 -17   5   8        104.62         39.67        33.73 o                         
 -16   5   8         35.96        -31.27        31.27 o                         
 -15   5   8         60.48        -28.23        28.23 o                         
 -14   5   8         63.02         33.17        26.38 o                         
 -13   5   8         65.76          6.76        23.83 o                         
 -12   5   8         26.23          3.06        21.19 o                         
 -11   5   8        100.55        124.81        22.75 o                         
 -10   5   8        546.19        605.09        35.68 o                         
  -9   5   8         82.98         92.98        19.65 o                         
  -8   5   8         62.35         57.62        31.11 o                         
  -7   5   8          4.96        -15.30        17.45 o                         
  -6   5   8          3.81         14.70        28.95 o                         
  -5   5   8        393.29        363.24        30.89 o                         
  -4   5   8          2.00         -4.53        24.23 o                         
  -3   5   8       1259.07       1198.49        96.46 o                         
  -2   5   8         11.94         27.20        23.18 o                         
  -1   5   8          3.79         20.63        29.84 o                         
   0   5   8        277.43        245.84        35.75 o                         
   1   5   8        590.26        636.53        41.22 o                         
   2   5   8         53.36         88.90        30.11 o                         
   3   5   8        232.98        239.68        42.72 o                         
   4   5   8        423.15        509.86        47.75 o                         
   5   5   8        991.39       1050.80       143.70 o                         
   6   5   8         36.74         -0.47        36.61 o                         
   7   5   8        166.99        124.87        40.25 o                         
   8   5   8         60.18        -18.39        42.11 o                         
   9   5   8          2.51        -47.60        47.60 o                         
  10   5   8         22.14        -47.48        47.48 o                         
  11   5   8        208.45        187.00        54.24 o                         
  12   5   8         22.22          4.56        52.98 o                         
  13   5   8         27.18        -18.94        54.29 o                         
 -14   6   8         38.28         17.91        71.64 o                         
 -13   6   8          2.26        -41.47        45.32 o                         
 -12   6   8         41.94        -16.97        45.99 o                         
 -11   6   8         45.44        -25.65        44.14 o                         
 -10   6   8         40.74         -1.05        44.80 o                         
  -9   6   8          9.62        -19.03        46.43 o                         
  -8   6   8         49.84         20.76        51.37 o                         
  -7   6   8        180.18        112.89        48.07 o                         
  -6   6   8         81.46         70.23        41.54 o                         
  -5   6   8          1.61         24.00        28.32 o                         
  -4   6   8         10.37          5.54        23.36 o                         
  -3   6   8        237.36        231.64        27.30 o                         
  -2   6   8          1.83         13.03        24.13 o                         
  -1   6   8        558.45        538.57        41.49 o                         
   0   6   8        199.00        222.71        31.18 o                         
   1   6   8        151.20        195.69        36.30 o                         
   2   6   8        195.49        170.16        42.32 o                         
   3   6   8        123.58        214.69        56.82 o                         
   4   6   8         13.85         52.52        40.59 o                         
   5   6   8        131.21        109.68        44.74 o                         
   6   6   8         39.29         13.71        46.55 o                         
   7   6   8         28.17         17.44        44.02 o                         
   8   6   8        108.33         25.92        82.48 o                         
   9   6   8         80.19         -2.25        55.14 o                         
  10   6   8          1.23        -52.54        52.54 o                         
 -11   7   8          0.15        -58.44        74.47 o                         
 -10   7   8          1.99         -2.83        72.58 o                         
  -9   7   8        129.26        120.65        64.10 o                         
  -8   7   8         25.17         -2.83        58.44 o                         
  -7   7   8          0.55         12.18        50.72 o                         
  -6   7   8        139.93        125.93        48.38 o                         
  -5   7   8          0.09         28.46        49.70 o                         
  -4   7   8        126.52        163.20        48.06 o                         
  -3   7   8          1.29         37.95        47.82 o                         
  -2   7   8          2.75         10.24        27.26 o                         
  -1   7   8         16.56         64.99        29.74 o                         
   0   7   8         70.43        113.21        32.94 o                         
   1   7   8         76.72        157.39        38.04 o                         
   2   7   8         50.16        144.82        73.99 o                         
   3   7   8          0.18        111.25        76.82 o                         
   4   7   8         11.68         46.48        43.20 o                         
   5   7   8          5.99         54.85        43.61 o                         
   6   7   8          3.96         12.40        47.23 o                         
 -21   1   9         72.04         19.26        37.20 o                         
 -20   1   9         92.53         64.64        34.82 o                         
 -19   1   9         56.80         53.08        32.79 o                         
 -18   1   9        144.65        107.68        33.36 o                         
 -17   1   9          1.42        -22.12        27.90 o                         
 -16   1   9          1.13         18.64        23.18 o                         
 -15   1   9       1365.00       1389.60        46.59 o                         
 -14   1   9        405.68        399.75        25.19 o                         
 -13   1   9         59.60         68.16        19.50 o                         
 -12   1   9       2567.28       2660.50        65.96 o                         
 -11   1   9       1967.56       1998.71        53.15 o                         
 -10   1   9       1963.32       1962.92        51.64 o                         
  -9   1   9       2184.23       2332.85        58.07 o                         
  -8   1   9        271.47        279.04        17.86 o                         
  -7   1   9        128.11        108.05        15.07 o                         
  -6   1   9        929.05       1086.99        33.78 o                         
  -5   1   9       4808.79       4699.27       106.26 o                         
  -4   1   9       2192.11       2095.90        54.72 o                         
  -3   1   9          2.15          4.24        13.24 o                         
  -2   1   9        845.76        876.35        35.18 o                         
  -1   1   9        210.40        173.20        19.50 o                         
   0   1   9       2867.73       2865.77       104.82 o                         
   1   1   9        504.18        541.56        39.15 o                         
   2   1   9         93.98         82.50        15.61 o                         
   3   1   9       1035.10       1147.02        91.12 o                         
   4   1   9         39.68         -2.26        24.48 o                         
   5   1   9        144.74         86.29        23.52 o                         
   6   1   9       1099.45       1071.69        46.24 o                         
   7   1   9        302.26        333.59        25.62 o                         
   8   1   9          5.53         -0.71        17.06 o                         
   9   1   9        633.52        627.53        40.22 o                         
  10   1   9        627.49        631.79        45.90 o                         
  11   1   9         46.58         15.76        32.91 o                         
  12   1   9          3.62        -24.42        32.58 o                         
  13   1   9        202.45        174.60        37.65 o                         
  14   1   9          1.07        -37.82        38.00 o                         
  15   1   9         38.82        -25.05        40.03 o                         
  16   1   9         22.90        -19.41        42.27 o                         
 -21   2   9          0.27        -39.21        39.21 o                         
 -20   2   9         72.59         20.96        37.21 o                         
 -19   2   9          2.47        -31.95        31.95 o                         
 -18   2   9         84.04         88.92        33.82 o                         
 -17   2   9        158.78        129.12        33.08 o                         
 -16   2   9        608.15        562.18        38.10 o                         
 -15   2   9         91.01        120.69        29.04 o                         
 -14   2   9         56.65         98.08        38.67 o                         
 -13   2   9        120.45         98.27        19.50 o                         
 -12   2   9         93.32         76.68        18.33 o                         
 -11   2   9         17.91          6.38        16.10 o                         
 -10   2   9       2008.18       1977.86        52.29 o                         
  -9   2   9        206.76        250.18        16.09 o                         
  -8   2   9         12.42         33.54        12.36 o                         
  -7   2   9        643.53        679.70        24.89 o                         
  -6   2   9        158.96        206.39        15.39 o                         
  -5   2   9       2356.51       2262.20        51.61 o                         
  -4   2   9        727.41        849.05        28.59 o                         
  -3   2   9          2.55         14.07        14.81 o                         
  -2   2   9         83.84         70.02        17.51 o                         
  -1   2   9         15.74          8.01        16.96 o                         
   0   2   9        201.03        167.20        19.36 o                         
   1   2   9       2422.29       2415.84        70.96 o                         
   2   2   9        625.45        667.62        55.04 o                         
   3   2   9         15.21        -33.98        40.68 o                         
   4   2   9        551.00        478.77        51.56 o                         
   5   2   9       1846.57       1809.92       136.45 o                         
   6   2   9        131.70        125.62        30.47 o                         
   7   2   9        240.77        223.09        49.47 o                         
   8   2   9        452.90        456.25        46.64 o                         
   9   2   9          9.81        -33.34        33.34 o                         
  10   2   9         79.42         17.45        35.37 o                         
  11   2   9        272.34        267.25        35.47 o                         
  12   2   9         18.79         20.09        34.40 o                         
  13   2   9          5.95         -6.91        35.95 o                         
  14   2   9         99.78         71.31        39.24 o                         
  15   2   9          5.06        -46.28        46.28 o                         
  16   2   9          4.52        -50.70        50.70 o                         
 -20   3   9         72.66         -4.37        38.94 o                         
 -19   3   9         79.53         13.10        36.45 o                         
 -18   3   9         24.21         13.28        33.82 o                         
 -17   3   9          2.66        -31.52        31.52 o                         
 -16   3   9          0.78          0.13        30.07 o                         
 -15   3   9        115.85        135.31        29.60 o                         
 -14   3   9        176.22        138.46        28.41 o                         
 -13   3   9        143.85        183.32        26.97 o                         
 -12   3   9         11.25         20.80        23.65 o                         
 -11   3   9        421.29        474.43        31.28 o                         
 -10   3   9        202.08        152.71        22.64 o                         
  -9   3   9        994.33       1079.74        36.23 o                         
  -8   3   9        139.59         88.32        10.24 o                         
  -7   3   9        128.31        113.77        16.72 o                         
  -6   3   9        145.63        107.34        22.58 o                         
  -5   3   9        804.05        826.63        59.46 o                         
  -4   3   9        265.56        246.88        15.32 o                         
  -3   3   9        352.80        357.75        21.19 o                         
  -2   3   9        289.28        278.64        17.94 o                         
  -1   3   9        633.80        611.38        25.43 o                         
   0   3   9        205.17        190.95        21.44 o                         
   1   3   9       1028.41        958.45        39.68 o                         
   2   3   9        333.20        343.37        51.43 o                         
   3   3   9        339.36        463.96        98.25 o                         
   4   3   9        131.56        114.76        27.16 o                         
   5   3   9         10.25          6.17        28.32 o                         
   6   3   9         29.49         -1.42        28.71 o                         
   7   3   9          3.80        -20.23        32.51 o                         
   8   3   9        104.59         98.69        30.01 o                         
   9   3   9         33.99          0.52        33.65 o                         
  10   3   9          0.91        -33.99        33.99 o                         
  11   3   9          7.53        -31.12        31.12 o                         
  12   3   9          2.61        -31.55        39.79 o                         
  13   3   9         46.75        -19.97        42.88 o                         
  14   3   9          0.29        -43.40        43.40 o                         
  15   3   9          2.53        -46.61        46.61 o                         
 -18   4   9          6.31        -34.21        34.21 o                         
 -17   4   9         42.63        -10.06        31.96 o                         
 -16   4   9        104.16         70.66        32.02 o                         
 -15   4   9         93.83         82.05        29.96 o                         
 -14   4   9        308.66        335.55        32.37 o                         
 -13   4   9        102.98         72.44        25.60 o                         
 -12   4   9          7.59          5.94        22.77 o                         
 -11   4   9         85.37        109.15        23.12 o                         
 -10   4   9        487.25        511.28        33.09 o                         
  -9   4   9          7.49         26.65        20.99 o                         
  -8   4   9          1.50         37.85        23.74 o                         
  -7   4   9        563.72        624.44        37.49 o                         
  -6   4   9        509.75        479.53        27.54 o                         
  -5   4   9        612.48        521.37        36.48 o                         
  -4   4   9        813.57        817.06        45.83 o                         
  -3   4   9        408.50        405.17        24.24 o                         
  -2   4   9        126.33        124.19        17.98 o                         
  -1   4   9        234.52        202.40        19.20 o                         
   0   4   9         20.39         18.62        18.91 o                         
   1   4   9        847.26        829.43        48.43 o                         
   2   4   9          4.25        -21.65        21.65 o                         
   3   4   9        143.21        135.37        37.91 o                         
   4   4   9         33.31         11.41        26.80 o                         
   5   4   9        800.48        844.37        83.26 o                         
   6   4   9         44.65         10.15        27.89 o                         
   7   4   9        295.85        232.02        42.58 o                         
   8   4   9        660.43        643.96        42.61 o                         
   9   4   9         29.52        -21.31        41.24 o                         
  10   4   9         13.55        -16.70        39.52 o                         
  11   4   9        109.69         72.62        39.39 o                         
  12   4   9         28.25         -1.85        41.21 o                         
  13   4   9          4.72        -45.66        45.66 o                         
  14   4   9         88.69         -6.10        61.94 o                         
 -17   5   9          0.44        -72.58        72.58 o                         
 -16   5   9          5.14        -34.84        34.84 o                         
 -15   5   9          3.83        -28.48        28.48 o                         
 -14   5   9         42.72         -1.58        27.22 o                         
 -13   5   9         95.38         66.69        25.83 o                         
 -12   5   9         93.32         48.10        24.89 o                         
 -11   5   9         44.38         63.88        31.72 o                         
 -10   5   9         11.72         63.91        35.95 o                         
  -9   5   9         30.73         61.61        22.11 o                         
  -8   5   9        120.89         59.59        39.80 o                         
  -7   5   9         71.67          5.96        31.48 o                         
  -6   5   9         85.85         71.61        32.64 o                         
  -5   5   9        357.09        345.76        31.18 o                         
  -4   5   9         57.76         37.11        35.85 o                         
  -3   5   9         24.62         66.20        33.67 o                         
  -2   5   9         43.57         71.96        45.03 o                         
  -1   5   9        104.13         72.80        32.99 o                         
   0   5   9         49.73         28.15        32.34 o                         
   1   5   9         48.76         42.34        47.75 o                         
   2   5   9        104.77        108.02        32.90 o                         
   3   5   9        365.07        328.23        51.50 o                         
   4   5   9         39.48         30.58        47.64 o                         
   5   5   9        388.16        451.00        78.97 o                         
   6   5   9         79.46         89.73        62.47 o                         
   7   5   9          5.52        -47.17        47.17 o                         
   8   5   9         40.15        -45.03        50.38 o                         
   9   5   9         27.87         -4.31        50.83 o                         
  10   5   9         31.50        -27.68        49.31 o                         
  11   5   9          4.51        -43.41        53.63 o                         
  12   5   9         57.43         12.32        62.39 o                         
 -14   6   9         39.59         19.79        71.64 o                         
 -13   6   9         10.40         -1.89        66.92 o                         
 -12   6   9          0.37        -23.29        84.36 o                         
 -11   6   9         19.34         -8.31        46.03 o                         
 -10   6   9        344.49        274.64        82.95 o                         
  -9   6   9          3.90        -43.87        43.87 o                         
  -8   6   9        129.00        120.07        47.08 o                         
  -7   6   9          1.86        -29.10        43.25 o                         
  -6   6   9          8.50         -8.10        48.54 o                         
  -5   6   9         46.39         70.05        48.67 o                         
  -4   6   9        126.69        143.85        26.03 o                         
  -3   6   9         48.63         60.99        38.59 o                         
  -2   6   9         68.14         68.12        28.46 o                         
  -1   6   9          0.55         -7.09        37.22 o                         
   0   6   9        145.92        154.47        34.47 o                         
   1   6   9          2.10          5.50        33.49 o                         
   2   6   9          0.20         28.73        37.21 o                         
   3   6   9         78.81         69.94        61.14 o                         
   4   6   9         10.26         51.23        83.84 o                         
   5   6   9          0.29         36.13        61.39 o                         
   6   6   9          0.90         16.01        43.71 o                         
   7   6   9          2.41        -20.36        49.87 o                         
   8   6   9         14.76        -24.04        51.98 o                         
   9   6   9          1.39        -53.94        53.94 o                         
 -10   7   9          2.70        -13.20        65.04 o                         
  -9   7   9          2.99         -1.89        63.15 o                         
  -8   7   9         26.44         -9.43        61.27 o                         
  -7   7   9          3.71        -32.99        65.98 o                         
  -6   7   9         10.93         16.97        57.50 o                         
  -5   7   9         20.21        -19.79        63.15 o                         
  -4   7   9          0.76         -2.83        54.67 o                         
  -3   7   9          0.16         -5.66        59.38 o                         
  -2   7   9         18.74         35.95        31.04 o                         
  -1   7   9         34.64         28.80        32.83 o                         
   0   7   9         59.92        107.79        37.47 o                         
   1   7   9         20.06         50.43        59.38 o                         
   2   7   9         18.66        105.38        68.34 o                         
   3   7   9          3.77         50.90        63.15 o                         
   4   7   9         38.78         83.64        88.60 o                         
   5   7   9          2.59         24.41        48.04 o                         
 -21   0  10        388.12        373.27        76.35 o                         
 -20   0  10        277.67        304.46        76.35 o                         
 -19   0  10          0.30          7.54        58.44 o                         
 -18   0  10         69.21         45.04        35.70 o                         
 -17   0  10          9.18        -29.93        32.75 o                         
 -16   0  10        331.39        321.00        38.11 o                         
 -15   0  10       2489.49       2499.56        93.92 o                         
 -14   0  10        186.21        164.55        30.73 o                         
 -13   0  10        177.23        185.72        30.57 o                         
 -12   0  10         15.60         -6.00        25.22 o                         
 -11   0  10        525.39        478.07        42.42 o                         
 -10   0  10       2386.84       2478.45       136.21 o                         
  -9   0  10       2740.09       2732.71        94.64 o                         
  -8   0  10       6063.50       5964.12       186.95 o                         
  -7   0  10          0.31          0.36        20.80 o                         
  -6   0  10         19.81         41.68        21.05 o                         
  -5   0  10       6056.54       5799.05       183.94 o                         
  -4   0  10       2167.43       2352.85        87.86 o                         
  -3   0  10        197.24        254.10        31.24 o                         
  -2   0  10       1250.94       1421.05        67.91 o                         
  -1   0  10        275.83        347.07        39.15 o                         
   0   0  10        969.75        974.96        52.36 o                         
   1   0  10          8.75         -1.99        24.85 o                         
   2   0  10       1751.66       1714.52       112.40 o                         
   3   0  10        179.72        126.12        31.71 o                         
   4   0  10        383.12        318.02        36.67 o                         
   5   0  10       1242.61       1086.68        91.90 o                         
   6   0  10         69.35         39.59        53.73 o                         
   7   0  10       1319.08       1343.85        73.47 o                         
   8   0  10         51.34         61.60        29.79 o                         
   9   0  10        314.78        257.81        37.80 o                         
  10   0  10        140.93        165.90        70.69 o                         
  11   0  10         70.85        -23.21        50.60 o                         
  12   0  10         12.33        -28.03        58.91 o                         
  13   0  10        363.42        338.66        73.05 o                         
  14   0  10          0.63        -51.82        58.32 o                         
  15   0  10          3.45        -60.64        60.64 o                         
  16   0  10          2.01        -54.96        63.65 o                         
 -21   1  10          6.16        -34.59        38.00 o                         
 -20   1  10          0.17        -35.01        35.01 o                         
 -19   1  10         87.04         87.14        33.87 o                         
 -18   1  10          5.65        -33.12        33.58 o                         
 -17   1  10          0.28         -4.20        30.34 o                         
 -16   1  10         53.07         24.52        23.61 o                         
 -15   1  10        168.54        224.92        24.66 o                         
 -14   1  10         53.79         54.51        21.90 o                         
 -13   1  10        537.93        478.33        27.16 o                         
 -12   1  10         17.30         27.77        19.33 o                         
 -11   1  10          0.22         24.25        17.70 o                         
 -10   1  10       1351.49       1259.42        40.05 o                         
  -9   1  10        793.98        758.26        32.11 o                         
  -8   1  10        198.29        200.32        18.39 o                         
  -7   1  10         52.62         56.98        15.15 o                         
  -6   1  10         10.25         27.17        16.13 o                         
  -5   1  10        471.72        504.58        50.48 o                         
  -4   1  10        134.51        171.67        19.47 o                         
  -3   1  10        425.31        374.86        24.69 o                         
  -2   1  10         14.71         30.94        19.62 o                         
  -1   1  10        281.08        322.88        23.37 o                         
   0   1  10       2304.57       2407.31       113.97 o                         
   1   1  10        117.13        110.68        17.75 o                         
   2   1  10        173.88        111.34        24.16 o                         
   3   1  10         27.96         32.47        19.59 o                         
   4   1  10        626.08        559.64        65.83 o                         
   5   1  10        428.24        356.84        39.20 o                         
   6   1  10         33.33          1.76        22.34 o                         
   7   1  10         47.96         10.06        28.14 o                         
   8   1  10        114.90         56.47        70.69 o                         
   9   1  10         26.21         15.97        45.09 o                         
  10   1  10          4.65        -29.36        58.91 o                         
  11   1  10          4.14        -35.41        35.41 o                         
  12   1  10         82.86         52.97        39.01 o                         
  13   1  10         30.49        -39.01        39.01 o                         
  14   1  10         35.37         -2.62        41.93 o                         
  15   1  10          0.19        -42.97        42.97 o                         
 -20   2  10         37.43        -35.76        39.32 o                         
 -19   2  10         25.90         16.35        34.93 o                         
 -18   2  10         17.18         -4.92        32.02 o                         
 -17   2  10          3.40        -19.24        38.53 o                         
 -16   2  10        111.43        124.79        30.23 o                         
 -15   2  10        539.14        607.41        39.32 o                         
 -14   2  10         55.51         71.77        27.21 o                         
 -13   2  10        145.55        155.06        21.53 o                         
 -12   2  10         53.22         70.40        19.22 o                         
 -11   2  10        980.21       1019.27        36.44 o                         
 -10   2  10        236.98        215.11        20.28 o                         
  -9   2  10       2319.48       2565.36        84.35 o                         
  -8   2  10       1504.87       1661.16        47.33 o                         
  -7   2  10        208.85        262.36        21.77 o                         
  -6   2  10        791.96        766.04        32.03 o                         
  -5   2  10        130.19        175.82        18.98 o                         
  -4   2  10         29.87         48.23        17.11 o                         
  -3   2  10        162.76        149.51        20.45 o                         
  -2   2  10       2648.85       2681.19       113.53 o                         
  -1   2  10       2357.45       2408.31       122.35 o                         
   0   2  10          3.15        -14.45        14.45 o                         
   1   2  10        247.29        273.32        27.79 o                         
   2   2  10        754.62        843.67        95.25 o                         
   3   2  10        603.64        589.45        73.06 o                         
   4   2  10         36.28          3.91        36.18 o                         
   5   2  10         43.62         33.20        34.17 o                         
   6   2  10         65.44         50.74        31.71 o                         
   7   2  10        230.40        198.32        47.68 o                         
   8   2  10        243.15        218.98        45.52 o                         
   9   2  10         16.07        -16.14        43.48 o                         
  10   2  10         31.40        -37.70        37.70 o                         
  11   2  10         52.71          7.21        35.38 o                         
  12   2  10         25.69        -36.25        36.25 o                         
  13   2  10        239.97        255.72        43.43 o                         
  14   2  10          4.35        -49.50        49.50 o                         
  15   2  10          0.51        -49.90        49.90 o                         
 -19   3  10          3.88        -36.19        36.19 o                         
 -18   3  10         60.61         25.32        35.37 o                         
 -17   3  10          0.90        -33.49        33.49 o                         
 -16   3  10        308.78        279.10        34.94 o                         
 -15   3  10         64.30         87.81        30.37 o                         
 -14   3  10        162.33        176.64        29.55 o                         
 -13   3  10        902.36        860.39        45.89 o                         
 -12   3  10         85.27         85.47        24.81 o                         
 -11   3  10        150.79        162.91        25.30 o                         
 -10   3  10        344.43        315.73        27.40 o                         
  -9   3  10        187.64        164.85        24.06 o                         
  -8   3  10        131.27        131.96        19.18 o                         
  -7   3  10       1013.18        969.43        46.00 o                         
  -6   3  10       1920.67       1782.97        88.08 o                         
  -5   3  10         20.56         30.33        28.98 o                         
  -4   3  10       1740.83       1796.65        62.31 o                         
  -3   3  10       2083.55       2027.54        85.08 o                         
  -2   3  10        767.04        683.87        36.24 o                         
  -1   3  10          8.73         -0.48        14.00 o                         
   0   3  10        552.75        560.01        33.24 o                         
   1   3  10         24.50         27.42        21.84 o                         
   2   3  10         31.16          7.58        38.37 o                         
   3   3  10        325.84        323.11        69.72 o                         
   4   3  10         60.09         57.15        47.91 o                         
   5   3  10         90.24         94.25        53.32 o                         
   6   3  10        172.78         83.32        41.90 o                         
   7   3  10          2.57         -2.82        33.36 o                         
   8   3  10        886.88        769.13        90.20 o                         
   9   3  10         39.31         -6.59        37.53 o                         
  10   3  10         17.73        -37.98        37.98 o                         
  11   3  10         96.12         19.05        41.54 o                         
  12   3  10          2.10        -44.95        44.95 o                         
  13   3  10          0.00        -44.98        44.98 o                         
  14   3  10          4.35        -51.86        51.86 o                         
 -18   4  10         99.20         22.98        36.72 o                         
 -17   4  10         10.41        -34.39        34.39 o                         
 -16   4  10          1.67        -19.50        31.90 o                         
 -15   4  10        132.37        126.27        30.98 o                         
 -14   4  10         22.37         13.97        33.95 o                         
 -13   4  10         35.41         42.93        26.09 o                         
 -12   4  10          5.45        -10.87        24.22 o                         
 -11   4  10          1.26          1.33        23.71 o                         
 -10   4  10        172.23        155.85        25.94 o                         
  -9   4  10        283.50        192.67        29.86 o                         
  -8   4  10          6.19         44.57        27.71 o                         
  -7   4  10         53.88         99.69        30.16 o                         
  -6   4  10          0.13         14.59        19.94 o                         
  -5   4  10         37.32         36.37        23.79 o                         
  -4   4  10          0.66          7.80        21.67 o                         
  -3   4  10          1.87         -0.54        31.70 o                         
  -2   4  10        407.16        462.29        57.69 o                         
  -1   4  10         75.77         78.18        15.23 o                         
   0   4  10         16.44          4.35        19.61 o                         
   1   4  10        109.54         60.10        22.15 o                         
   2   4  10        174.85        198.92        35.93 o                         
   3   4  10        354.84        347.87        58.00 o                         
   4   4  10        331.27        316.94        59.15 o                         
   5   4  10        144.16        176.09        65.72 o                         
   6   4  10        122.74         83.95        33.88 o                         
   7   4  10         33.81        -23.10        29.69 o                         
   8   4  10         27.45        -17.86        32.38 o                         
   9   4  10          1.96        -38.13        38.13 o                         
  10   4  10         26.67        -31.09        39.11 o                         
  11   4  10          4.84         -7.63        41.90 o                         
  12   4  10         71.78         42.08        45.70 o                         
  13   4  10         77.21         74.64        49.90 o                         
 -16   5  10         99.02         36.38        32.79 o                         
 -15   5  10        112.15         29.83        29.48 o                         
 -14   5  10         16.60        -27.24        27.24 o                         
 -13   5  10          3.74        -27.08        27.08 o                         
 -12   5  10         59.50         26.26        26.47 o                         
 -11   5  10          2.88         27.44        26.04 o                         
 -10   5  10        550.96        724.35        72.31 o                         
  -9   5  10          1.00         45.67        34.56 o                         
  -8   5  10         54.09         31.65        58.07 o                         
  -7   5  10        282.12        215.32        81.24 o                         
  -6   5  10        378.18        374.79        40.25 o                         
  -5   5  10        223.04        168.27        34.64 o                         
  -4   5  10         25.86         21.26        33.82 o                         
  -3   5  10        296.05        346.38        46.33 o                         
  -2   5  10         91.54        103.89        35.46 o                         
  -1   5  10         53.59         36.43        38.07 o                         
   0   5  10        847.42        837.92        90.88 o                         
   1   5  10        106.30         84.51        45.25 o                         
   2   5  10          0.45         -5.86        87.19 o                         
   3   5  10         98.54         75.11        77.02 o                         
   4   5  10         38.34         39.71        39.32 o                         
   5   5  10          0.43        -39.19        51.86 o                         
   6   5  10         16.27        -13.96        66.83 o                         
   7   5  10        118.76         87.54        69.79 o                         
   8   5  10          9.01         -5.37        76.35 o                         
   9   5  10         35.71        -18.15        55.13 o                         
  10   5  10          2.03        -45.45        53.63 o                         
  11   5  10          3.66        -43.46        60.18 o                         
 -13   6  10          0.23          3.77        68.81 o                         
 -12   6  10         80.13         32.05        65.98 o                         
 -11   6  10         18.63         -3.77        61.27 o                         
 -10   6  10          1.87         10.18        48.29 o                         
  -9   6  10         36.11         65.94        57.03 o                         
  -8   6  10         42.19        -34.98        79.65 o                         
  -7   6  10         10.02        -33.75        50.17 o                         
  -6   6  10         61.08         63.61       112.64 o                         
  -5   6  10        145.03        150.18        79.65 o                         
  -4   6  10         57.38         24.60        46.27 o                         
  -3   6  10         28.98         31.21       105.10 o                         
  -2   6  10         17.77         13.89        31.63 o                         
  -1   6  10          8.83         -3.19        33.06 o                         
   0   6  10         18.08         15.84        33.87 o                         
   1   6  10         20.16         12.25        36.66 o                         
   2   6  10          0.17        -26.79        49.67 o                         
   3   6  10          3.27         18.98        56.24 o                         
   4   6  10          0.15        -15.56        83.43 o                         
   5   6  10         32.82        121.88        50.18 o                         
   6   6  10         49.39         65.57        84.36 o                         
   7   6  10         39.23         29.27        55.51 o                         
   8   6  10         40.43         87.11        60.33 o                         
  -9   7  10         57.44         32.99        75.41 o                         
  -8   7  10          0.12        -24.51        64.10 o                         
  -7   7  10          0.95        -48.07        61.27 o                         
  -6   7  10         43.38         36.76        62.21 o                         
  -5   7  10          0.81        -14.14        59.38 o                         
  -4   7  10         36.09         59.38        68.81 o                         
  -3   7  10          0.43         -5.66        65.04 o                         
  -2   7  10          2.92         19.23        34.07 o                         
  -1   7  10          1.06         12.46        35.02 o                         
   0   7  10          0.71         40.78        40.53 o                         
   1   7  10         35.17        141.65        58.44 o                         
   2   7  10         13.02         82.67       104.16 o                         
   3   7  10         42.63        163.00       122.07 o                         
 -21   1  11         91.96         68.99        54.46 o                         
 -20   1  11        145.88        111.82        37.69 o                         
 -19   1  11         24.27        -14.92        34.74 o                         
 -18   1  11        142.67        165.73        35.59 o                         
 -17   1  11         99.73         96.96        31.18 o                         
 -16   1  11        488.57        495.93        37.45 o                         
 -15   1  11          1.43         -4.47        21.89 o                         
 -14   1  11         27.70         41.99        30.20 o                         
 -13   1  11         17.41         42.39        20.89 o                         
 -12   1  11         55.50         38.61        20.23 o                         
 -11   1  11       1227.83       1203.33        42.32 o                         
 -10   1  11        110.74        142.71        20.01 o                         
  -9   1  11        450.70        500.23        27.00 o                         
  -8   1  11       1158.25       1145.32        39.49 o                         
  -7   1  11         84.52         86.37        17.63 o                         
  -6   1  11         63.48         68.97        17.91 o                         
  -5   1  11       2131.75       2183.29        60.20 o                         
  -4   1  11       3345.14       3463.94       134.66 o                         
  -3   1  11        627.50        644.05        49.52 o                         
  -2   1  11        634.88        776.59        80.41 o                         
  -1   1  11       1526.77       1917.24        58.03 o                         
   0   1  11        231.82        278.72        22.28 o                         
   1   1  11         15.60         -5.04        17.99 o                         
   2   1  11       4556.38       4435.00       121.77 o                         
   3   1  11         18.36         18.95        40.46 o                         
   4   1  11          0.31         72.33       114.58 o                         
   5   1  11        250.77        194.21        33.89 o                         
   6   1  11        425.27        382.19        49.87 o                         
   7   1  11          0.31        -12.20        43.56 o                         
   8   1  11        566.20        546.61        58.55 o                         
   9   1  11         39.66         -0.68        63.15 o                         
  10   1  11         55.02         39.74        52.17 o                         
  11   1  11         23.67        -17.45        44.96 o                         
  12   1  11         45.97        -14.49        41.71 o                         
  13   1  11          3.38        -44.69        45.36 o                         
  14   1  11          4.48        -43.81        43.81 o                         
  15   1  11          1.43        -65.06        65.06 o                         
 -20   2  11         14.17        -39.41        39.41 o                         
 -19   2  11          7.67        -16.32        37.79 o                         
 -18   2  11         16.53        -34.58        34.58 o                         
 -17   2  11         21.15        -16.05        30.84 o                         
 -16   2  11        224.28        180.25        32.43 o                         
 -15   2  11         89.87         92.12        38.94 o                         
 -14   2  11         57.96         69.92        28.50 o                         
 -13   2  11        367.05        322.72        30.78 o                         
 -12   2  11         36.73         21.95        19.33 o                         
 -11   2  11        289.50        341.31        29.01 o                         
 -10   2  11        267.04        241.71        22.30 o                         
  -9   2  11        610.84        540.71        36.19 o                         
  -8   2  11          2.41         35.89        18.38 o                         
  -7   2  11        341.17        311.52        22.64 o                         
  -6   2  11       1583.68       1469.48        51.96 o                         
  -5   2  11         86.24        112.29        19.94 o                         
  -4   2  11         23.80         60.72        20.11 o                         
  -3   2  11       1549.16       1496.43        73.48 o                         
  -2   2  11        247.62        256.45        24.35 o                         
  -1   2  11        252.49        235.29        30.50 o                         
   0   2  11        929.97        813.64        60.46 o                         
   1   2  11        140.68        171.01        31.16 o                         
   2   2  11         36.72         18.35        44.35 o                         
   3   2  11       1125.28       1188.44       201.47 o                         
   4   2  11         77.73         88.92        48.06 o                         
   5   2  11         16.56        -22.42        31.33 o                         
   6   2  11          1.61        -19.60        34.96 o                         
   7   2  11        180.26        125.31        56.22 o                         
   8   2  11         58.09         -2.12        45.07 o                         
   9   2  11         12.58        -46.64        46.64 o                         
  10   2  11          1.40        -49.86        49.86 o                         
  11   2  11          0.26        -44.37        44.37 o                         
  12   2  11          8.76        -38.28        41.89 o                         
  13   2  11          6.01        -43.20        43.20 o                         
  14   2  11          5.54        -52.08        52.08 o                         
 -19   3  11         10.87        -30.29        37.71 o                         
 -18   3  11         12.51        -32.96        35.48 o                         
 -17   3  11          1.02        -32.57        32.57 o                         
 -16   3  11        103.47        107.11        33.02 o                         
 -15   3  11         53.91         75.09        29.79 o                         
 -14   3  11         13.34         -0.55        27.85 o                         
 -13   3  11         58.92         69.55        27.53 o                         
 -12   3  11          0.51         -8.61        25.39 o                         
 -11   3  11        113.53        153.56        26.59 o                         
 -10   3  11         64.23        107.38        25.46 o                         
  -9   3  11          7.32         27.57        23.66 o                         
  -8   3  11        161.36        192.71        27.28 o                         
  -7   3  11         48.51         49.88        16.87 o                         
  -6   3  11         40.95         41.17        16.41 o                         
  -5   3  11        124.42        169.13        18.83 o                         
  -4   3  11        223.77        298.74        21.41 o                         
  -3   3  11        358.83        330.11        24.20 o                         
  -2   3  11        137.88         79.77        23.24 o                         
  -1   3  11          2.39         -4.33        16.27 o                         
   0   3  11        692.87        623.72        36.60 o                         
   1   3  11        254.47        219.91        38.50 o                         
   2   3  11        434.76        537.01        52.71 o                         
   3   3  11         69.58         82.44        46.78 o                         
   4   3  11         33.60         29.68        88.75 o                         
   5   3  11          2.23        -21.93        57.38 o                         
   6   3  11        358.33        397.71        78.66 o                         
   7   3  11         32.19        -25.86        63.86 o                         
   8   3  11         87.39        -14.17        44.08 o                         
   9   3  11         51.56         37.07        44.30 o                         
  10   3  11         26.07        -27.44        42.31 o                         
  11   3  11         18.22        -46.08        46.08 o                         
  12   3  11         66.32        -28.20        47.02 o                         
  13   3  11          0.48        -48.78        48.78 o                         
 -18   4  11         17.52        -38.82        38.82 o                         
 -17   4  11        151.01         49.20        34.53 o                         
 -16   4  11         88.08         56.49        33.27 o                         
 -15   4  11         16.30          8.08        30.39 o                         
 -14   4  11          4.76        -13.37        30.06 o                         
 -13   4  11        264.73        207.90        30.97 o                         
 -12   4  11         23.32         15.00        26.75 o                         
 -11   4  11        286.31        264.35        41.65 o                         
 -10   4  11         89.88        117.86        27.52 o                         
  -9   4  11        210.78        213.00        29.68 o                         
  -8   4  11         55.12        100.74        28.63 o                         
  -7   4  11         85.09        129.05        42.18 o                         
  -6   4  11        316.02        333.22        28.70 o                         
  -5   4  11         22.30         15.37        20.61 o                         
  -4   4  11        177.32        121.83        44.18 o                         
  -3   4  11       1842.87       1967.71        81.99 o                         
  -2   4  11         11.08         20.24        36.33 o                         
  -1   4  11        214.27        204.42        43.13 o                         
   0   4  11        339.22        312.66        41.89 o                         
   1   4  11        345.31        332.62        63.29 o                         
   2   4  11         66.26         31.22        32.11 o                         
   3   4  11        239.23        223.08        32.58 o                         
   4   4  11        346.81        335.69       182.39 o                         
   5   4  11        174.11        182.14        80.48 o                         
   6   4  11         27.33         -4.75        86.88 o                         
   7   4  11        129.46         79.29        71.16 o                         
   8   4  11          5.28        -50.92        68.03 o                         
   9   4  11         35.30         28.98        42.25 o                         
  10   4  11         20.11        -46.54        59.85 o                         
  11   4  11          8.15        -62.67        62.67 o                         
  12   4  11          0.61        -39.42        68.12 o                         
 -16   5  11         32.20        -34.75        61.27 o                         
 -15   5  11         13.07        -31.14        31.14 o                         
 -14   5  11         18.27        -30.37        30.37 o                         
 -13   5  11          4.28        -23.69        29.02 o                         
 -12   5  11          8.19          0.84        35.74 o                         
 -11   5  11          1.89        -18.31        42.29 o                         
 -10   5  11         44.61         79.26        58.01 o                         
  -9   5  11         34.61         46.26        27.19 o                         
  -8   5  11        168.45        102.00        55.78 o                         
  -7   5  11        174.25        160.15        40.12 o                         
  -6   5  11          3.99         20.50        36.17 o                         
  -5   5  11         37.90         13.60        35.90 o                         
  -4   5  11          1.09         30.72        38.32 o                         
  -3   5  11        103.11         77.97        39.39 o                         
  -2   5  11          1.88         11.69        37.68 o                         
  -1   5  11        523.98        449.44        63.36 o                         
   0   5  11         28.23         26.66        39.06 o                         
   1   5  11        149.55         97.04        86.72 o                         
   2   5  11          6.93        -14.53        77.76 o                         
   3   5  11         12.27         29.38       115.94 o                         
   4   5  11          0.07         -6.53        64.45 o                         
   5   5  11         49.35         21.24        84.54 o                         
   6   5  11         63.15         28.11        76.16 o                         
   7   5  11          0.10        -78.15        78.15 o                         
   8   5  11          1.42         12.34        53.94 o                         
   9   5  11          0.65        -20.59        59.32 o                         
  10   5  11         32.05         31.25        59.58 o                         
 -13   6  11          1.72        -75.41        77.29 o                         
 -12   6  11         41.80        -34.88        75.41 o                         
 -11   6  11         59.08         57.50        65.04 o                         
 -10   6  11          7.73         24.51        65.04 o                         
  -9   6  11         52.09        127.60        56.02 o                         
  -8   6  11          1.19         16.31        51.92 o                         
  -7   6  11          7.81         -5.05        73.05 o                         
  -6   6  11          0.48        -10.36        48.10 o                         
  -5   6  11          5.03        -51.74        51.74 o                         
  -4   6  11          4.02        -38.65        73.52 o                         
  -3   6  11         14.01        -23.68        62.21 o                         
  -2   6  11          2.20        -63.63        63.63 o                         
  -1   6  11          3.38        -13.74        57.41 o                         
   0   6  11         89.68         85.36        38.51 o                         
   1   6  11         85.57         73.21        76.50 o                         
   2   6  11          4.79         38.70        53.11 o                         
   3   6  11         17.54        103.27        58.44 o                         
   4   6  11         30.73        118.30       109.81 o                         
   5   6  11         87.06        208.03       171.08 o                         
   6   6  11          1.19         82.73        84.83 o                         
   7   6  11         48.11        111.73        84.83 o                         
  -7   7  11          0.77        -16.02        65.98 o                         
  -6   7  11          0.04        -11.31        73.52 o                         
  -5   7  11         65.00         81.06        74.47 o                         
  -4   7  11         50.35         18.85        64.10 o                         
  -3   7  11         17.92         36.76        73.52 o                         
  -2   7  11          4.52         33.37        37.35 o                         
  -1   7  11         19.95         76.21        71.64 o                         
   0   7  11         36.79         84.47        40.99 o                         
   1   7  11         16.68         95.79        77.29 o                         
 -20   0  12          1.39        -28.28        65.98 o                         
 -19   0  12        113.33        105.57        65.04 o                         
 -18   0  12         76.06         52.79        58.44 o                         
 -17   0  12         18.80        -17.27        37.65 o                         
 -16   0  12        212.89        203.62        39.63 o                         
 -15   0  12        112.74        140.65        37.36 o                         
 -14   0  12       1303.64       1395.71        70.30 o                         
 -13   0  12         56.67         17.39        30.86 o                         
 -12   0  12       2140.73       2246.32        89.13 o                         
 -11   0  12         90.97         97.20        34.40 o                         
 -10   0  12         63.46         55.68        28.04 o                         
  -9   0  12       3354.65       3603.47       124.63 o                         
  -8   0  12        340.98        276.84        32.48 o                         
  -7   0  12          4.81          9.92        31.11 o                         
  -6   0  12        112.89         87.63        30.32 o                         
  -5   0  12        651.95        509.63        40.89 o                         
  -4   0  12       3659.99       3240.84       119.03 o                         
  -3   0  12        738.75        911.09        60.12 o                         
  -2   0  12         27.57         64.46        34.35 o                         
  -1   0  12        530.27        740.32        50.14 o                         
   0   0  12        138.45        179.01        33.55 o                         
   1   0  12       1782.11       1918.69       143.87 o                         
   2   0  12       3636.11       3611.53       337.81 o                         
   3   0  12         32.13         39.32        84.83 o                         
   4   0  12       1305.51       1144.76       213.50 o                         
   5   0  12       1449.08       1317.33       226.69 o                         
   6   0  12        283.11        289.38        74.47 o                         
   7   0  12        265.91         96.14        72.58 o                         
   8   0  12          8.36        -31.11        72.58 o                         
   9   0  12         56.53        -49.02        74.47 o                         
  10   0  12        204.29        165.90        84.83 o                         
  11   0  12         18.34        -20.74        82.95 o                         
  12   0  12        102.79        -48.72        65.16 o                         
  13   0  12         17.00        -50.81        67.95 o                         
  14   0  12          0.20        -62.70        73.33 o                         
 -20   1  12          0.95        -36.71        36.71 o                         
 -19   1  12        123.61         81.13        37.27 o                         
 -18   1  12          9.72        -22.81        33.62 o                         
 -17   1  12         56.99         51.12        34.34 o                         
 -16   1  12          6.03         10.63        30.83 o                         
 -15   1  12          0.30          3.52        24.59 o                         
 -14   1  12        434.57        389.66        27.81 o                         
 -13   1  12         47.61         53.40        22.22 o                         
 -12   1  12        106.04        125.05        22.51 o                         
 -11   1  12        219.26        214.02        23.81 o                         
 -10   1  12        527.40        454.37        26.88 o                         
  -9   1  12        688.84        692.58        35.20 o                         
  -8   1  12         52.55         77.51        20.96 o                         
  -7   1  12        404.79        412.23        25.58 o                         
  -6   1  12         75.63         74.92        20.69 o                         
  -5   1  12         67.69         96.18        20.92 o                         
  -4   1  12        547.16        630.50        54.01 o                         
  -3   1  12        265.65        272.31        26.50 o                         
  -2   1  12        136.91        182.17        24.29 o                         
  -1   1  12        419.75        459.68        28.92 o                         
   0   1  12       1501.37       1591.56        52.76 o                         
   1   1  12         91.42         80.37        36.25 o                         
   2   1  12         88.36         57.17        25.63 o                         
   3   1  12        284.96        230.55        29.66 o                         
   4   1  12          5.24         -8.47        46.66 o                         
   5   1  12          5.71        -31.42        32.38 o                         
   6   1  12          3.92        -27.97        33.96 o                         
   7   1  12        171.29        121.79        50.18 o                         
   8   1  12         84.04         59.03        52.34 o                         
   9   1  12         63.03         -0.35        53.12 o                         
  10   1  12         96.39         38.00        58.85 o                         
  11   1  12         24.83        -48.90        48.90 o                         
  12   1  12         59.02        -46.43        46.43 o                         
  13   1  12          9.62        -48.99        48.99 o                         
  14   1  12          0.50        -50.69        50.69 o                         
 -20   2  12         10.27        -65.04        65.04 o                         
 -19   2  12          8.24        -38.33        38.33 o                         
 -18   2  12         31.04        -23.06        33.63 o                         
 -17   2  12         15.02        -31.88        31.88 o                         
 -16   2  12        192.52        172.69        32.87 o                         
 -15   2  12        141.47        156.91        31.99 o                         
 -14   2  12         50.84         65.08        29.47 o                         
 -13   2  12        498.51        539.54        36.90 o                         
 -12   2  12         58.79         71.75        27.95 o                         
 -11   2  12         12.70         36.96        21.10 o                         
 -10   2  12        497.50        412.49        26.61 o                         
  -9   2  12        119.22        208.27        23.21 o                         
  -8   2  12        712.40        716.28        42.72 o                         
  -7   2  12         44.66         77.63        20.65 o                         
  -6   2  12        916.23       1038.48        43.40 o                         
  -5   2  12        757.90        868.07        39.55 o                         
  -4   2  12        404.40        397.25        28.71 o                         
  -3   2  12        596.20        680.56        50.34 o                         
  -2   2  12        570.85        563.22        32.48 o                         
  -1   2  12       1148.66       1171.27        69.13 o                         
   0   2  12        448.83        401.29        35.86 o                         
   1   2  12        113.62        121.36        29.66 o                         
   2   2  12         51.79         39.97        59.43 o                         
   3   2  12         15.43         36.08        50.05 o                         
   4   2  12         13.47        -29.49        46.72 o                         
   5   2  12          8.94        -31.60        39.66 o                         
   6   2  12        227.67        225.34        53.53 o                         
   7   2  12          1.29        -38.91        38.91 o                         
   8   2  12        183.10        170.28        51.85 o                         
   9   2  12        232.83        259.27        57.26 o                         
  10   2  12         12.99        -46.17        46.17 o                         
  11   2  12          5.68        -55.27        55.27 o                         
  12   2  12          2.08        -44.17        44.17 o                         
  13   2  12         10.23        -54.35        54.35 o                         
 -19   3  12          6.49        -68.81        68.81 o                         
 -18   3  12         24.80        -34.26        34.26 o                         
 -17   3  12        146.14         74.47        35.80 o                         
 -16   3  12         42.41         56.99        32.43 o                         
 -15   3  12         58.62         40.85        31.48 o                         
 -14   3  12         92.94         88.72        30.59 o                         
 -13   3  12         18.35         54.98        28.99 o                         
 -12   3  12         14.24         10.26        26.98 o                         
 -11   3  12        313.86        319.17        40.57 o                         
 -10   3  12          0.58         29.92        26.76 o                         
  -9   3  12         26.82         22.24        26.31 o                         
  -8   3  12        766.10        855.69        48.18 o                         
  -7   3  12         34.79        103.88        28.13 o                         
  -6   3  12        837.72        628.26        80.10 o                         
  -5   3  12       1003.64        886.83        73.92 o                         
  -4   3  12         10.04         32.91        19.28 o                         
  -3   3  12        283.72        233.17        23.50 o                         
  -2   3  12         19.14         -8.73        21.75 o                         
  -1   3  12         48.85         30.76        23.53 o                         
   0   3  12         27.81         44.92        25.10 o                         
   1   3  12        621.99        604.27        36.56 o                         
   2   3  12         13.21          5.38        51.70 o                         
   3   3  12        705.14        743.21       176.07 o                         
   4   3  12        648.31        724.84       173.73 o                         
   5   3  12        264.94        305.87        95.87 o                         
   6   3  12          0.83        -64.31        68.03 o                         
   7   3  12         77.84         37.68        64.21 o                         
   8   3  12          3.13        -47.63        64.09 o                         
   9   3  12          0.12        -42.98        42.98 o                         
  10   3  12         17.52        -39.43        45.87 o                         
  11   3  12         53.36        -50.84        50.84 o                         
  12   3  12          2.86        -55.54        55.54 o                         
 -17   4  12          0.36        -35.60        35.60 o                         
 -16   4  12          0.57        -32.92        32.92 o                         
 -15   4  12          6.69        -31.22        31.22 o                         
 -14   4  12         25.81          6.84        30.01 o                         
 -13   4  12          1.05        -29.05        29.05 o                         
 -12   4  12         53.90         24.34        29.27 o                         
 -11   4  12         69.76         42.09        30.04 o                         
 -10   4  12        319.76        284.68        34.06 o                         
  -9   4  12         51.33        112.19        31.11 o                         
  -8   4  12         45.45         62.81        29.02 o                         
  -7   4  12         48.46         74.23        29.73 o                         
  -6   4  12         36.74         47.36        28.91 o                         
  -5   4  12        177.85        124.24        30.50 o                         
  -4   4  12         11.66         18.62        33.91 o                         
  -3   4  12          8.79          4.16        34.27 o                         
  -2   4  12         69.43         97.16        46.42 o                         
  -1   4  12        484.99        364.73        53.53 o                         
   0   4  12         39.50         13.18        42.65 o                         
   1   4  12        362.33        343.66        57.90 o                         
   2   4  12          1.83        -77.34        94.19 o                         
   3   4  12         51.62         22.85       128.19 o                         
   4   4  12         52.87         43.67       179.09 o                         
   5   4  12         33.30         17.94       136.21 o                         
   6   4  12          0.53         -3.95       166.84 o                         
   7   4  12         18.11         21.87       119.24 o                         
   8   4  12         63.93        -23.03       108.96 o                         
   9   4  12         15.75        -25.48        63.88 o                         
  10   4  12          0.19        -24.00        66.02 o                         
  11   4  12          3.42        -68.02        68.02 o                         
 -15   5  12         68.63         -3.18        33.84 o                         
 -14   5  12        231.63        171.53        61.77 o                         
 -13   5  12          6.99        -11.30        31.49 o                         
 -12   5  12          0.91          1.05        40.90 o                         
 -11   5  12          1.52         58.85        64.30 o                         
 -10   5  12          4.79         60.31        46.94 o                         
  -9   5  12         88.50        188.35        63.50 o                         
  -8   5  12        102.54         81.24        46.26 o                         
  -7   5  12         33.40         46.99        36.84 o                         
  -6   5  12         30.47         35.66        39.26 o                         
  -5   5  12          2.69         -4.72        36.90 o                         
  -4   5  12         75.85        105.00        43.46 o                         
  -3   5  12        165.12        260.72        60.79 o                         
  -2   5  12          2.53        -24.99        54.77 o                         
  -1   5  12         51.00         22.57        41.40 o                         
   0   5  12          1.50        -21.46        77.29 o                         
   1   5  12        194.55        196.08       145.63 o                         
   2   5  12          0.47         14.94       121.60 o                         
   3   5  12          7.37        -61.29       146.10 o                         
   4   5  12          2.55        -39.63       121.52 o                         
   5   5  12          0.76        -40.90       106.11 o                         
   6   5  12         22.45        -36.50       100.14 o                         
   7   5  12        283.45        306.98       117.35 o                         
   8   5  12        124.80         69.63       111.23 o                         
   9   5  12         23.39          9.68        68.30 o                         
 -12   6  12         21.28         -8.48        71.64 o                         
 -11   6  12         11.12         69.75        69.75 o                         
 -10   6  12         20.25         24.51        67.87 o                         
  -9   6  12          9.51         31.11        65.04 o                         
  -8   6  12          4.15         14.14        63.15 o                         
  -7   6  12         31.78         50.90        63.15 o                         
  -6   6  12          0.10          7.54        63.15 o                         
  -5   6  12         99.17         89.26        59.38 o                         
  -4   6  12         22.26        -66.92        66.92 o                         
  -3   6  12         18.50        -51.25        90.96 o                         
  -2   6  12         15.34         -5.99        89.08 o                         
  -1   6  12         85.93         85.78        65.98 o                         
   0   6  12          0.69         35.89        58.44 o                         
   1   6  12         11.54         36.16        51.37 o                         
   2   6  12        121.35        210.19       104.16 o                         
   3   6  12         83.62        131.18        80.59 o                         
   4   6  12         35.14        131.83       154.59 o                         
   5   6  12         86.86        202.49       225.28 o                         
  -4   7  12         21.68          0.94        68.81 o                         
  -3   7  12          0.24        -68.81        77.29 o                         
 -20   1  13         19.76         14.47        49.11 o                         
 -19   1  13        195.74        111.39        39.47 o                         
 -18   1  13          4.24        -25.66        37.00 o                         
 -17   1  13         96.43         66.13        34.34 o                         
 -16   1  13          1.45         -9.29        34.18 o                         
 -15   1  13        413.56        390.82        36.15 o                         
 -14   1  13        133.40        136.77        24.99 o                         
 -13   1  13        178.58        217.16        25.43 o                         
 -12   1  13        404.01        392.44        28.58 o                         
 -11   1  13         16.36         28.43        22.45 o                         
 -10   1  13        210.27        168.22        24.04 o                         
  -9   1  13       2155.56       2287.31        64.86 o                         
  -8   1  13         14.64         35.40        21.69 o                         
  -7   1  13         43.76         25.94        21.16 o                         
  -6   1  13        521.82        642.01        75.10 o                         
  -5   1  13        690.10        844.58        67.48 o                         
  -4   1  13        368.86        295.88        28.40 o                         
  -3   1  13         50.28        100.37        25.70 o                         
  -2   1  13         40.16        147.26        26.70 o                         
  -1   1  13          2.21         31.50        21.28 o                         
   0   1  13          1.79         10.48        21.42 o                         
   1   1  13        146.32        189.48        43.84 o                         
   2   1  13        325.97        291.97        51.63 o                         
   3   1  13        127.53        148.39        73.41 o                         
   4   1  13         81.74         82.89        53.09 o                         
   5   1  13          1.50        -38.16        38.16 o                         
   6   1  13         69.64         34.66        38.36 o                         
   7   1  13         78.73         55.91        52.87 o                         
   8   1  13         10.68        -30.75        57.50 o                         
   9   1  13         64.05          3.99        58.65 o                         
  10   1  13         10.25        -59.59        59.59 o                         
  11   1  13          2.48        -67.17        67.17 o                         
  12   1  13         18.17        -49.44        49.44 o                         
  13   1  13         40.11        -41.73        54.23 o                         
 -19   2  13          4.56        -38.73        38.73 o                         
 -18   2  13          6.04        -35.84        35.84 o                         
 -17   2  13         67.04         32.09        34.69 o                         
 -16   2  13         20.96        -16.13        34.27 o                         
 -15   2  13         39.61         70.51        32.92 o                         
 -14   2  13        220.82        230.44        34.38 o                         
 -13   2  13          5.80         14.96        29.64 o                         
 -12   2  13          8.87         20.85        29.08 o                         
 -11   2  13         40.24         71.49        28.27 o                         
 -10   2  13        746.18        839.64        39.58 o                         
  -9   2  13         74.15        111.39        23.24 o                         
  -8   2  13          1.03         34.90        22.07 o                         
  -7   2  13         13.17         34.70        21.35 o                         
  -6   2  13         36.71         67.42        23.27 o                         
  -5   2  13         19.35         69.32        23.32 o                         
  -4   2  13        743.51       1029.71        62.06 o                         
  -3   2  13        305.58        306.29        26.47 o                         
  -2   2  13        185.32        168.93        26.49 o                         
  -1   2  13         79.23         97.48        23.89 o                         
   0   2  13        128.85         92.89        25.99 o                         
   1   2  13        297.74        239.86        35.51 o                         
   2   2  13         38.13          7.84        42.54 o                         
   3   2  13          0.06         -7.76        55.49 o                         
   4   2  13        130.08        101.08        67.15 o                         
   5   2  13        125.22         81.83        75.28 o                         
   6   2  13          9.79         22.49        72.68 o                         
   7   2  13        155.82         77.19        55.34 o                         
   8   2  13         46.64         55.16        54.13 o                         
   9   2  13         41.05         -9.09        81.53 o                         
  10   2  13         15.12        -51.64        51.64 o                         
  11   2  13         22.40        -49.54        53.71 o                         
  12   2  13          6.26        -49.55        49.55 o                         
 -18   3  13          1.33        -37.23        37.23 o                         
 -17   3  13          3.11        -29.77        34.64 o                         
 -16   3  13          7.83        -18.74        33.08 o                         
 -15   3  13          5.45        -11.23        33.14 o                         
 -14   3  13         28.71         23.24        31.49 o                         
 -13   3  13        256.85        248.93        34.53 o                         
 -12   3  13          5.23         -3.05        29.53 o                         
 -11   3  13         39.59         62.53        28.95 o                         
 -10   3  13        402.73        321.47        34.07 o                         
  -9   3  13        211.93        265.07        32.88 o                         
  -8   3  13          0.09         63.05        29.50 o                         
  -7   3  13        212.43        204.18        32.89 o                         
  -6   3  13         51.77         80.25        30.59 o                         
  -5   3  13         83.94        119.86        39.18 o                         
  -4   3  13         39.68         69.18        21.25 o                         
  -3   3  13        403.36        358.94        27.99 o                         
  -2   3  13        102.62        121.28        38.11 o                         
  -1   3  13         10.77          0.71        25.82 o                         
   0   3  13         18.32          8.92        27.79 o                         
   1   3  13        390.18        403.54        41.50 o                         
   2   3  13         44.57         12.02        58.09 o                         
   3   3  13         42.80         44.64        68.73 o                         
   4   3  13          7.42          6.99        76.11 o                         
   5   3  13          3.92        -39.24        68.51 o                         
   6   3  13          4.43        -23.40        49.95 o                         
   7   3  13          2.88        -48.94        63.74 o                         
   8   3  13         18.02         53.90        59.85 o                         
   9   3  13          4.83        -46.54        46.54 o                         
  10   3  13         11.90        -45.49        54.05 o                         
  11   3  13          1.94        -70.08        70.08 o                         
 -17   4  13         57.11        -13.20        73.52 o                         
 -16   4  13          3.18        -33.28        33.28 o                         
 -15   4  13         63.04         26.47        34.33 o                         
 -14   4  13        102.60         58.28        33.05 o                         
 -13   4  13          0.83        -11.55        32.35 o                         
 -12   4  13          0.43          9.09        32.15 o                         
 -11   4  13         78.52        102.23        33.03 o                         
 -10   4  13        114.03        151.92        33.73 o                         
  -9   4  13          0.69         25.96        44.33 o                         
  -8   4  13         23.71        114.18        30.13 o                         
  -7   4  13        111.99        177.33        32.62 o                         
  -6   4  13         12.82         43.51        31.93 o                         
  -5   4  13         18.74        -37.18        37.18 o                         
  -4   4  13        699.33        677.57        82.22 o                         
  -3   4  13          7.47          7.30        38.10 o                         
  -2   4  13        145.83        107.93        49.43 o                         
  -1   4  13          7.05        -11.63        44.73 o                         
   0   4  13         25.31         -0.74        43.02 o                         
   1   4  13         18.13         -9.72        57.25 o                         
   2   4  13         38.97        -51.55       111.82 o                         
   3   4  13          0.49          0.30       117.35 o                         
   4   4  13         42.60          5.88       193.70 o                         
   5   4  13         44.83        108.45       265.34 o                         
   6   4  13         45.90         19.42       164.95 o                         
   7   4  13         65.08         17.71       198.89 o                         
   8   4  13         18.21         14.61       106.04 o                         
   9   4  13          0.10         47.42        65.28 o                         
  10   4  13         36.18         19.21       116.88 o                         
 -14   5  13         19.94         -5.25        43.45 o                         
 -13   5  13         16.42         11.26        51.98 o                         
 -12   5  13         42.83         86.75        46.00 o                         
 -11   5  13          0.09         11.80        44.77 o                         
 -10   5  13          4.98         59.32        71.43 o                         
  -9   5  13         41.29         55.12        33.05 o                         
  -8   5  13         14.22        -11.27        36.18 o                         
  -7   5  13         55.14         85.70        44.99 o                         
  -6   5  13         36.76         51.62        41.90 o                         
  -5   5  13         26.89         27.93        42.68 o                         
  -4   5  13         14.44         17.10        40.94 o                         
  -3   5  13          7.38         34.37        44.98 o                         
  -2   5  13         23.22         28.01        53.26 o                         
  -1   5  13         27.77          6.92        72.35 o                         
   0   5  13          0.25        -48.80        90.02 o                         
   1   5  13          6.46        -40.91       156.94 o                         
   2   5  13         53.77         36.93       153.17 o                         
   3   5  13         47.77         41.44       193.23 o                         
   4   5  13          1.51        -10.73       183.81 o                         
   5   5  13         78.60        126.21       114.53 o                         
   6   5  13         19.39         76.35       184.75 o                         
   7   5  13         30.72         58.48        60.64 o                         
 -11   6  13          0.77        -52.79        73.52 o                         
 -10   6  13         60.27         55.61        82.01 o                         
  -9   6  13         52.93         83.89        69.75 o                         
  -8   6  13         40.50        106.51        79.18 o                         
  -7   6  13          0.76          1.89        67.87 o                         
  -6   6  13          4.83         49.02        75.41 o                         
  -5   6  13          0.07         55.61        76.35 o                         
  -4   6  13        128.78        183.81        70.69 o                         
  -3   6  13         22.44          9.43        66.92 o                         
  -2   6  13          5.30         11.31        66.92 o                         
  -1   6  13          7.53         52.79        76.35 o                         
   0   6  13         26.11         98.03        78.24 o                         
   1   6  13         12.00         66.70       115.00 o                         
   2   6  13         54.51        138.98        96.62 o                         
   3   6  13         40.79        145.43       142.80 o                         
   4   6  13         13.86        107.00        77.29 o                         
 -19   0  14        138.13        132.91        75.41 o                         
 -18   0  14        201.32        118.77        65.98 o                         
 -17   0  14          6.38        -30.16        57.50 o                         
 -16   0  14         24.78          4.82        40.32 o                         
 -15   0  14        224.26        195.94        42.99 o                         
 -14   0  14        436.18        466.04        45.57 o                         
 -13   0  14         26.39         23.78        37.97 o                         
 -12   0  14         19.07         29.39        35.97 o                         
 -11   0  14        270.81        195.38        36.88 o                         
 -10   0  14         32.20         40.68        36.77 o                         
  -9   0  14       2600.44       2518.22       102.30 o                         
  -8   0  14        467.47        476.69        45.32 o                         
  -7   0  14        400.32        291.40        39.45 o                         
  -6   0  14          2.19         -4.71        34.66 o                         
  -5   0  14        211.34        217.08        40.98 o                         
  -4   0  14          1.78         45.86        36.37 o                         
  -3   0  14         35.53         77.58        39.39 o                         
  -2   0  14        870.05       1415.07        69.76 o                         
  -1   0  14        144.06        280.37        37.89 o                         
   0   0  14          1.75         16.07        50.22 o                         
   1   0  14        256.04        274.09        93.93 o                         
   2   0  14        487.10        729.32       210.20 o                         
   3   0  14        151.14        270.53        71.64 o                         
   4   0  14         23.13         22.59        76.82 o                         
   5   0  14         13.08         50.90        71.64 o                         
   6   0  14          1.02         32.05        77.29 o                         
   7   0  14          1.82         44.30        81.06 o                         
   8   0  14        142.03        104.63        86.72 o                         
   9   0  14          1.02        -32.05        87.66 o                         
  10   0  14          2.28        -83.89        91.43 o                         
  11   0  14          3.26        -96.14        96.14 o                         
  12   0  14         30.73        -72.93        72.93 o                         
 -19   1  14          0.23        -37.32        37.32 o                         
 -18   1  14         24.78        -34.33        34.33 o                         
 -17   1  14          4.18         -6.38        34.13 o                         
 -16   1  14          1.27         -5.83        33.95 o                         
 -15   1  14          3.98         83.73        33.27 o                         
 -14   1  14        248.71        230.88        34.21 o                         
 -13   1  14        489.47        462.89        32.00 o                         
 -12   1  14         49.70         58.24        24.84 o                         
 -11   1  14         23.03         22.00        24.82 o                         
 -10   1  14          3.62         15.08        24.24 o                         
  -9   1  14         97.63        134.30        26.59 o                         
  -8   1  14          7.82         26.99        22.58 o                         
  -7   1  14         13.22         48.99        24.04 o                         
  -6   1  14        281.90        282.55        28.65 o                         
  -5   1  14         42.90         65.71        25.19 o                         
  -4   1  14        435.34        554.19        94.81 o                         
  -3   1  14        119.29        191.33        26.52 o                         
  -2   1  14         27.97         83.63        21.97 o                         
  -1   1  14         37.93         63.92        23.14 o                         
   0   1  14         26.88         38.68        23.02 o                         
   1   1  14        129.44         81.14        47.70 o                         
   2   1  14         46.39         11.23        54.10 o                         
   3   1  14        177.67        187.90        69.46 o                         
   4   1  14          1.33        -41.87        42.53 o                         
   5   1  14         16.75        -13.19        41.77 o                         
   6   1  14         29.19        -12.26        39.10 o                         
   7   1  14         20.14         32.72        71.64 o                         
   8   1  14        150.25        133.38        62.67 o                         
   9   1  14         27.12        -26.45        65.04 o                         
  10   1  14         19.60         20.51        65.16 o                         
  11   1  14         18.25        -61.08        61.08 o                         
  12   1  14          2.70        -68.32        68.32 o                         
 -19   2  14          2.30        -65.04        65.04 o                         
 -18   2  14         19.90        -36.50        37.38 o                         
 -17   2  14          2.50        -35.68        35.68 o                         
 -16   2  14          1.81          0.28        34.53 o                         
 -15   2  14        357.99        352.35        39.83 o                         
 -14   2  14         17.30         25.49        32.15 o                         
 -13   2  14          0.35          6.69        32.20 o                         
 -12   2  14         68.50         97.10        32.87 o                         
 -11   2  14         46.16         57.50        30.37 o                         
 -10   2  14        223.95        210.25        32.33 o                         
  -9   2  14        187.02        229.82        42.94 o                         
  -8   2  14         42.15         54.30        23.86 o                         
  -7   2  14         16.47         65.85        25.00 o                         
  -6   2  14         28.70         75.90        25.70 o                         
  -5   2  14       1005.60       1272.10        80.00 o                         
  -4   2  14        257.06        315.59        28.33 o                         
  -3   2  14         75.48        153.01        27.34 o                         
  -2   2  14         60.64        150.45        28.00 o                         
  -1   2  14         14.14          7.25        29.09 o                         
   0   2  14        182.26        143.30        32.15 o                         
   1   2  14         25.57         32.30        46.94 o                         
   2   2  14        177.70        266.70        61.75 o                         
   3   2  14         22.13         -9.81        57.90 o                         
   4   2  14        492.40        592.50       164.98 o                         
   5   2  14         32.16        -12.41        73.72 o                         
   6   2  14          0.60         10.97        92.85 o                         
   7   2  14         81.86        -24.36        89.06 o                         
   8   2  14         10.66         -4.14        56.58 o                         
   9   2  14         11.64        -41.43        63.59 o                         
  10   2  14          1.51        -19.53        62.71 o                         
  11   2  14          2.32        -60.26        60.26 o                         
 -18   3  14          1.37        -67.87        67.87 o                         
 -17   3  14         23.04        -36.45        36.45 o                         
 -16   3  14         12.27        -36.84        36.84 o                         
 -15   3  14        189.73        216.47        38.13 o                         
 -14   3  14         25.92          1.88        34.18 o                         
 -13   3  14         28.89         16.14        33.27 o                         
 -12   3  14         21.14         47.13        32.71 o                         
 -11   3  14          0.96          2.40        31.31 o                         
 -10   3  14        493.03        427.39        39.09 o                         
  -9   3  14        177.70        173.88        33.26 o                         
  -8   3  14          8.97         48.88        31.78 o                         
  -7   3  14        348.97        363.08        38.73 o                         
  -6   3  14          0.64         43.41        29.28 o                         
  -5   3  14        303.82        287.42        34.79 o                         
  -4   3  14        121.29        133.63        34.36 o                         
  -3   3  14        144.44        144.72        32.66 o                         
  -2   3  14          0.05        -32.83        35.96 o                         
  -1   3  14        757.73        735.49        72.24 o                         
   0   3  14        239.27        285.71        39.48 o                         
   1   3  14          0.16          3.72        30.96 o                         
   2   3  14          1.19        -40.70        47.43 o                         
   3   3  14          4.49          7.79        66.04 o                         
   4   3  14         62.38         50.06        70.67 o                         
   5   3  14         52.92          5.31       102.12 o                         
   6   3  14         42.64         35.64       118.38 o                         
   7   3  14          1.34        -11.07        74.26 o                         
   8   3  14          2.25         49.30       104.16 o                         
   9   3  14         34.59        -62.77        76.96 o                         
  10   3  14          4.06        -40.35        70.03 o                         
 -16   4  14          1.40        -36.39        36.39 o                         
 -15   4  14          3.29        -36.04        36.04 o                         
 -14   4  14        145.32         81.21        37.55 o                         
 -13   4  14         41.48         -3.56        34.61 o                         
 -12   4  14         20.98         -1.92        33.53 o                         
 -11   4  14         59.68        109.26        36.02 o                         
 -10   4  14         45.71        123.60        36.25 o                         
  -9   4  14         11.10         76.17        40.48 o                         
  -8   4  14          2.96         63.82        35.92 o                         
  -7   4  14         97.35        118.20        33.33 o                         
  -6   4  14        105.85         88.29        33.75 o                         
  -5   4  14          7.64        -16.77        35.86 o                         
  -4   4  14         17.81        -37.63        55.90 o                         
  -3   4  14          2.84        -36.65        41.07 o                         
  -2   4  14        114.51        137.55        44.46 o                         
  -1   4  14         12.45         18.16        43.90 o                         
   0   4  14        216.39        255.43        63.99 o                         
   1   4  14          0.90        -33.73        79.59 o                         
   2   4  14          2.31         17.60       178.15 o                         
   3   4  14          4.05         24.18       150.34 o                         
   4   4  14          0.08         -7.20       218.21 o                         
   5   4  14          1.74        366.67        94.26 o                         
   6   4  14          2.73         17.62       278.07 o                         
   7   4  14          0.16         -0.41       229.52 o                         
   8   4  14        112.28        146.91       132.43 o                         
 -13   5  14          4.77          8.60        71.79 o                         
 -12   5  14          0.54         10.14        76.60 o                         
 -11   5  14         28.43         42.77        37.02 o                         
 -10   5  14         38.27         61.83        35.80 o                         
  -9   5  14         81.23         87.09        38.33 o                         
  -8   5  14          9.06        -32.88        40.78 o                         
  -7   5  14        103.72        143.24        46.25 o                         
  -6   5  14        154.47        123.26        45.31 o                         
  -5   5  14          8.31         53.33        43.62 o                         
  -4   5  14        106.76        124.83        46.07 o                         
  -3   5  14          8.21          1.92        44.77 o                         
  -2   5  14          4.46        -43.48        46.24 o                         
  -1   5  14          7.67        -32.13        75.41 o                         
   0   5  14         72.29         34.05       124.42 o                         
   1   5  14         17.50        -22.82       179.09 o                         
   2   5  14          0.46          6.14       179.56 o                         
   3   5  14        152.54        366.67        83.89 o                         
   4   5  14         78.13        373.27        87.66 o                         
   5   5  14         75.77        104.05       225.28 o                         
   6   5  14          0.46        101.33       160.24 o                         
  -9   6  14          1.89        -21.68        73.52 o                         
  -8   6  14         16.19        -16.97        74.47 o                         
  -7   6  14          0.02         17.91        71.64 o                         
  -6   6  14          1.01        -29.22        71.64 o                         
  -5   6  14          0.63          1.89        69.75 o                         
  -4   6  14          4.64         35.82        71.64 o                         
  -3   6  14         11.99          8.48        73.52 o                         
  -2   6  14         32.84         49.96        82.01 o                         
  -1   6  14         48.56        136.68        75.41 o                         
   0   6  14         29.29        133.85        77.29 o                         
   1   6  14          5.66        136.68        77.29 o                         
 -18   1  15          4.05        -37.77        37.77 o                         
 -17   1  15         42.02        -10.06        37.45 o                         
 -16   1  15         83.91         37.71        37.32 o                         
 -15   1  15        108.06         87.33        38.26 o                         
 -14   1  15          3.83         18.85        35.92 o                         
 -13   1  15         72.31         73.57        33.63 o                         
 -12   1  15          4.98         22.88        26.25 o                         
 -11   1  15        147.18         70.23        27.51 o                         
 -10   1  15        124.08        206.04        27.73 o                         
  -9   1  15         79.96         97.76        27.43 o                         
  -8   1  15        316.22        282.84        42.47 o                         
  -7   1  15         18.57         -1.88        25.37 o                         
  -6   1  15        159.39        152.28        34.71 o                         
  -5   1  15         94.16        141.63        28.90 o                         
  -4   1  15          2.99         64.32        25.66 o                         
  -3   1  15        297.73        370.12        32.24 o                         
  -2   1  15        709.87        909.57        40.59 o                         
  -1   1  15        368.72        459.29        31.00 o                         
   0   1  15          8.62         -0.57        24.89 o                         
   1   1  15          2.05         40.28        54.69 o                         
   2   1  15        286.45        423.87        87.69 o                         
   3   1  15         92.12        155.21        72.72 o                         
   4   1  15         73.67         99.76        85.13 o                         
   5   1  15         96.97        120.72        64.41 o                         
   6   1  15         30.10        109.08        88.60 o                         
   7   1  15          0.38         43.60        58.47 o                         
   8   1  15         60.84        102.09        63.15 o                         
   9   1  15          0.28          2.54        66.56 o                         
  10   1  15          1.94         47.54       112.64 o                         
 -18   2  15         82.58        -28.15        39.34 o                         
 -17   2  15          4.74        -29.35        36.40 o                         
 -16   2  15        109.83         43.23        37.81 o                         
 -15   2  15         11.50        -15.41        38.07 o                         
 -14   2  15          0.38         10.66        35.56 o                         
 -13   2  15         18.29         12.91        35.79 o                         
 -12   2  15         11.61          8.04        33.82 o                         
 -11   2  15         12.60         27.88        33.56 o                         
 -10   2  15        184.24        112.65        34.93 o                         
  -9   2  15         35.02         36.22        33.33 o                         
  -8   2  15        123.09        179.67        29.14 o                         
  -7   2  15        204.53        176.45        27.40 o                         
  -6   2  15        358.53        333.63        58.09 o                         
  -5   2  15         38.77         87.95        26.07 o                         
  -4   2  15          9.20         57.77        26.80 o                         
  -3   2  15        153.21        199.70        29.61 o                         
  -2   2  15          6.29         32.34        27.56 o                         
  -1   2  15        102.46        111.64        38.32 o                         
   0   2  15         49.47         58.28        33.05 o                         
   1   2  15          0.89        -13.64        34.74 o                         
   2   2  15         71.27         81.82        55.32 o                         
   3   2  15        152.03        197.13        93.95 o                         
   4   2  15          4.32          7.04        73.20 o                         
   5   2  15          3.18         28.38        83.12 o                         
   6   2  15          2.63         39.33       112.64 o                         
   7   2  15          1.25         -7.09       103.21 o                         
   8   2  15          4.53        -45.56        76.82 o                         
   9   2  15         16.51         56.25       161.66 o                         
  10   2  15          0.23        -61.58       125.37 o                         
 -17   3  15         31.09        -61.27        72.58 o                         
 -16   3  15         66.04         41.68        39.98 o                         
 -15   3  15         22.05         -0.50        36.33 o                         
 -14   3  15         10.13        -36.34        36.34 o                         
 -13   3  15         15.46          8.33        35.68 o                         
 -12   3  15          9.08         12.93        34.78 o                         
 -11   3  15         30.39         31.57        35.07 o                         
 -10   3  15        119.81         68.57        35.66 o                         
  -9   3  15          0.23         21.61        34.47 o                         
  -8   3  15         34.04         48.18        35.32 o                         
  -7   3  15         29.14         42.07        36.00 o                         
  -6   3  15          0.46         23.20        32.78 o                         
  -5   3  15         19.35         31.87        33.51 o                         
  -4   3  15          8.34         34.49        35.23 o                         
  -3   3  15        113.56        143.02        36.98 o                         
  -2   3  15          3.16         30.41        42.67 o                         
  -1   3  15          6.61         52.51        43.33 o                         
   0   3  15         56.58         48.24        57.36 o                         
   1   3  15          0.69          1.42        40.54 o                         
   2   3  15         22.62         64.76        97.91 o                         
   3   3  15          0.75        -40.02        66.77 o                         
   4   3  15         19.62         19.04       109.80 o                         
   5   3  15          0.90         -3.33       110.30 o                         
   6   3  15         40.10         41.26       125.58 o                         
   7   3  15         13.77        -19.39        99.88 o                         
   8   3  15          4.15        -19.65       130.55 o                         
   9   3  15          0.99         21.26       295.03 o                         
 -15   4  15         30.36        -37.80        37.80 o                         
 -14   4  15          4.21        -36.73        36.73 o                         
 -13   4  15          3.96        -20.87        37.18 o                         
 -12   4  15         41.06         62.74        38.52 o                         
 -11   4  15         19.40         32.29        38.35 o                         
 -10   4  15        153.99        132.96        38.87 o                         
  -9   4  15         16.31         74.65        35.41 o                         
  -8   4  15         23.80         71.88        39.46 o                         
  -7   4  15         35.00         24.27        35.44 o                         
  -6   4  15          6.36         12.72        34.57 o                         
  -5   4  15          0.16        -23.07        36.11 o                         
  -4   4  15         33.33         17.83        43.64 o                         
  -3   4  15        123.36        119.01        46.35 o                         
  -2   4  15         15.49          0.29        45.38 o                         
  -1   4  15        191.94        167.22        48.76 o                         
   0   4  15         35.48         12.83        48.44 o                         
   1   4  15         28.18         21.26        49.42 o                         
   2   4  15          7.35         28.52       156.94 o                         
   3   4  15         52.36        155.67       220.57 o                         
   4   4  15          9.74         45.11       219.15 o                         
   5   4  15          8.12        262.04        85.78 o                         
   6   4  15         16.06        -16.00       242.72 o                         
   7   4  15         59.51        323.31        97.09 o                         
 -12   5  15          0.12         -6.37        58.48 o                         
 -11   5  15         17.04         14.80        54.14 o                         
 -10   5  15          9.53        -13.47        38.41 o                         
  -9   5  15          0.09        -15.11        37.87 o                         
  -8   5  15          1.17        -36.43        71.91 o                         
  -7   5  15          7.75         31.82        51.11 o                         
  -6   5  15          1.54         29.75        54.12 o                         
  -5   5  15         85.00         78.44        54.24 o                         
  -4   5  15          2.17         -6.03        46.24 o                         
  -3   5  15         19.14         -8.18        47.28 o                         
  -2   5  15          2.36         -9.62        67.06 o                         
  -1   5  15         61.12        155.53        76.35 o                         
   0   5  15         29.90        111.23        76.35 o                         
   1   5  15         57.10        239.42        89.55 o                         
   2   5  15          2.35        182.86        87.66 o                         
   3   5  15         23.05        216.80        82.95 o                         
   4   5  15         10.16        265.81        86.72 o                         
  -5   6  15          0.11        -50.90        75.41 o                         
  -4   6  15          1.18         63.15        78.24 o                         
  -3   6  15          5.58         31.11        76.35 o                         
 -18   0  16         32.11         16.97        68.81 o                         
 -17   0  16          9.62          6.60        65.98 o                         
 -16   0  16         64.43         27.34        64.10 o                         
 -15   0  16          6.02        -10.99        42.01 o                         
 -14   0  16          0.88         -3.79        41.93 o                         
 -13   0  16        263.64        266.50        45.48 o                         
 -12   0  16         61.36         66.88        40.25 o                         
 -11   0  16        419.45        284.85        44.23 o                         
 -10   0  16          4.62         29.39        39.45 o                         
  -9   0  16        212.06        223.16        49.96 o                         
  -8   0  16        470.68        408.84        51.67 o                         
  -7   0  16        174.42        221.29        44.80 o                         
  -6   0  16        165.71        226.34        58.91 o                         
  -5   0  16         10.65         39.93        41.42 o                         
  -4   0  16        229.56        225.83        90.49 o                         
  -3   0  16         25.88        137.06        36.79 o                         
  -2   0  16        123.55        182.56        38.96 o                         
  -1   0  16         20.01         61.02        53.04 o                         
   0   0  16         16.00         23.32        76.15 o                         
   1   0  16          0.43          2.61        64.82 o                         
   2   0  16        507.92        679.61        87.66 o                         
   3   0  16        368.46        551.42        86.72 o                         
   4   0  16          4.49        172.50        77.29 o                         
   5   0  16         17.54        175.32        82.01 o                         
   6   0  16         24.13        162.13        87.66 o                         
   7   0  16         24.44        110.28        89.55 o                         
   8   0  16         56.76        199.83       110.28 o                         
   9   0  16         26.50         32.05        98.97 o                         
 -17   1  16         23.24        -37.94        37.94 o                         
 -16   1  16          2.53        -37.48        37.48 o                         
 -15   1  16          6.83        -36.90        36.90 o                         
 -14   1  16          0.58         11.77        35.30 o                         
 -13   1  16         72.77         53.17        35.22 o                         
 -12   1  16         16.01         -2.83        33.64 o                         
 -11   1  16          0.78          9.92        26.34 o                         
 -10   1  16         64.30         87.30        29.01 o                         
  -9   1  16          3.30         30.35        28.49 o                         
  -8   1  16         14.31         17.58        32.65 o                         
  -7   1  16         12.14        -18.46        30.32 o                         
  -6   1  16         98.60        118.03        29.82 o                         
  -5   1  16          1.24         29.59        29.10 o                         
  -4   1  16         16.46         69.91        33.10 o                         
  -3   1  16         90.05        161.43        26.78 o                         
  -2   1  16        111.42        196.67        27.17 o                         
  -1   1  16         48.84        105.32        42.86 o                         
   0   1  16         10.08         44.64        46.88 o                         
   1   1  16          8.35         35.45        73.20 o                         
   2   1  16        127.30        215.42        97.86 o                         
   3   1  16          2.37         63.54        74.34 o                         
   4   1  16         99.93        107.46        82.87 o                         
   5   1  16         22.91        168.16        59.14 o                         
   6   1  16          0.18        114.47        64.92 o                         
   7   1  16          1.30         83.07        63.63 o                         
   8   1  16         22.43        105.82        70.14 o                         
   9   1  16          3.11        141.48        74.49 o                         
 -17   2  16          0.54        -39.97        39.97 o                         
 -16   2  16          8.38        -12.30        41.18 o                         
 -15   2  16          0.74        -36.61        36.61 o                         
 -14   2  16         31.84         -8.23        37.45 o                         
 -13   2  16         74.20         97.34        37.83 o                         
 -12   2  16         22.81          1.00        37.41 o                         
 -11   2  16          4.96         -7.35        34.47 o                         
 -10   2  16          7.53         19.63        36.88 o                         
  -9   2  16        346.00        314.69        40.83 o                         
  -8   2  16         66.00         56.68        35.20 o                         
  -7   2  16         19.77         25.16        36.12 o                         
  -6   2  16          1.07         32.02        31.56 o                         
  -5   2  16         30.08         58.11        28.60 o                         
  -4   2  16        148.14        195.98        31.12 o                         
  -3   2  16        151.20        227.46        32.77 o                         
  -2   2  16          8.74         54.15        30.75 o                         
  -1   2  16         56.70         75.49        40.99 o                         
   0   2  16         65.63         99.96        35.60 o                         
   1   2  16          2.82         50.24        70.75 o                         
   2   2  16        137.64        208.30        68.65 o                         
   3   2  16         88.65        176.56        71.03 o                         
   4   2  16          1.67          6.74        84.39 o                         
   5   2  16          5.87          8.42        94.66 o                         
   6   2  16          2.48         75.69       116.41 o                         
   7   2  16          4.94         53.22       110.76 o                         
   8   2  16          1.03         53.60        78.24 o                         
 -16   3  16          1.69        -47.23        47.23 o                         
 -15   3  16         61.03         13.60        39.80 o                         
 -14   3  16         89.53         68.00        39.02 o                         
 -13   3  16         30.76         -5.81        35.75 o                         
 -12   3  16          2.02          0.40        37.12 o                         
 -11   3  16         31.28         12.49        38.36 o                         
 -10   3  16         30.87         25.55        39.59 o                         
  -9   3  16          4.59         -2.97        36.56 o                         
  -8   3  16          9.22         41.18        38.30 o                         
  -7   3  16         11.53         46.76        40.82 o                         
  -6   3  16         13.05         62.21        36.52 o                         
  -5   3  16         43.94         67.64        37.74 o                         
  -4   3  16         22.33         32.22        36.76 o                         
  -3   3  16        104.29         74.71        41.90 o                         
  -2   3  16         12.65         39.92        44.51 o                         
  -1   3  16         19.43         10.57        46.17 o                         
   0   3  16         55.78          7.46        47.84 o                         
   1   3  16        137.79        143.95        81.47 o                         
   2   3  16          2.89         45.77       137.15 o                         
   3   3  16          2.99         29.09       173.91 o                         
   4   3  16          7.45         26.85       163.54 o                         
   5   3  16          2.86         -1.19       156.94 o                         
   6   3  16          6.29         73.19       273.82 o                         
   7   3  16         67.14         22.94       264.87 o                         
 -14   4  16         20.86        -72.58        72.58 o                         
 -13   4  16         36.49         34.24        55.62 o                         
 -12   4  16          9.39          3.93        39.07 o                         
 -11   4  16          5.42         13.59        52.08 o                         
 -10   4  16         20.04         23.39        39.22 o                         
  -9   4  16          5.83         29.81        36.96 o                         
  -8   4  16          7.21         50.37        38.05 o                         
  -7   4  16         46.39         22.93        37.89 o                         
  -6   4  16          0.25         10.91        38.99 o                         
  -5   4  16        138.61         60.80        43.40 o                         
  -4   4  16          9.81         54.61        46.44 o                         
  -3   4  16         28.17         54.51        48.03 o                         
  -2   4  16          0.63        -18.51        46.33 o                         
  -1   4  16         10.14         30.12        56.89 o                         
   0   4  16          7.70         32.27        70.70 o                         
   1   4  16         66.93         20.12        71.62 o                         
   2   4  16          0.13          9.83       183.34 o                         
   3   4  16          3.64         12.14       211.61 o                         
   4   4  16         17.89         20.48       202.66 o                         
   5   4  16         51.22        278.07        90.49 o                         
 -10   5  16         69.88         26.02        41.99 o                         
  -9   5  16         13.78        -43.88        43.88 o                         
  -8   5  16         49.70        -11.42        73.12 o                         
  -7   5  16         13.94         41.59        58.25 o                         
  -6   5  16         25.40         20.01        54.46 o                         
  -5   5  16         11.92          8.99        55.88 o                         
  -4   5  16         16.18          2.83        76.35 o                         
  -3   5  16         12.97          8.48        76.35 o                         
  -2   5  16         17.21         41.47        77.29 o                         
  -1   5  16          0.65        139.50        89.55 o                         
   0   5  16         37.55        192.29        83.89 o                         
   1   5  16          0.19        149.87        91.43 o                         
   2   5  16          0.16        206.43        86.72 o                         
 -16   1  17          5.89        -30.29        42.24 o                         
 -15   1  17         41.24         -0.38        40.18 o                         
 -14   1  17         42.71         38.98        39.41 o                         
 -13   1  17        100.39         96.78        39.80 o                         
 -12   1  17         14.16         35.94        38.62 o                         
 -11   1  17          9.19        -11.07        35.77 o                         
 -10   1  17          4.91         15.47        30.98 o                         
  -9   1  17        220.32        256.72        61.59 o                         
  -8   1  17        156.41        114.49        38.36 o                         
  -7   1  17          8.65         22.82        31.01 o                         
  -6   1  17        159.06        239.24        35.15 o                         
  -5   1  17         20.33        121.05        30.25 o                         
  -4   1  17         28.42         70.13        30.50 o                         
  -3   1  17         33.18        143.79        31.58 o                         
  -2   1  17          1.51         76.21        31.36 o                         
  -1   1  17          0.46         37.63        35.45 o                         
   0   1  17          1.61         36.18        66.53 o                         
   1   1  17         18.70         78.95        71.02 o                         
   2   1  17          3.05         83.95        91.08 o                         
   3   1  17          0.15         57.46        53.21 o                         
   4   1  17          0.21        150.62        87.66 o                         
   5   1  17          6.63        125.01        58.85 o                         
   6   1  17          0.28        141.82        66.01 o                         
   7   1  17          0.19         96.63        64.64 o                         
 -16   2  17          2.54        -41.27        41.27 o                         
 -15   2  17          0.18        -38.82        40.79 o                         
 -14   2  17         84.83         34.82        41.30 o                         
 -13   2  17          8.34        -14.53        37.97 o                         
 -12   2  17          8.43        -26.84        36.74 o                         
 -11   2  17          2.66        -13.80        37.03 o                         
 -10   2  17         55.58         -3.52        37.35 o                         
  -9   2  17         20.88         19.67        40.79 o                         
  -8   2  17         20.69         11.64        37.95 o                         
  -7   2  17          9.15         34.61        39.47 o                         
  -6   2  17         27.59         82.78        37.48 o                         
  -5   2  17          1.23         38.23        37.28 o                         
  -4   2  17         23.53        115.42        31.91 o                         
  -3   2  17         66.25         98.65        32.00 o                         
  -2   2  17          3.56         48.76        32.08 o                         
  -1   2  17         23.75         85.83        36.98 o                         
   0   2  17          0.10         13.80        44.35 o                         
   1   2  17         21.21         58.57        58.77 o                         
   2   2  17          5.98         29.16        80.41 o                         
   3   2  17          1.29         30.92        95.58 o                         
   4   2  17         54.88        190.03        59.94 o                         
   5   2  17          1.65        173.96       117.82 o                         
   6   2  17          3.90         84.06       137.15 o                         
   7   2  17         11.23        140.46        64.01 o                         
 -15   3  17          5.29        -27.34        73.52 o                         
 -14   3  17         21.27        -10.27        41.23 o                         
 -13   3  17          9.88        -37.89        39.43 o                         
 -12   3  17          5.35        -37.72        37.72 o                         
 -11   3  17          5.07        -13.52        40.21 o                         
 -10   3  17         58.49         22.48        42.25 o                         
  -9   3  17         78.74         61.94        42.00 o                         
  -8   3  17          1.25         18.47        38.91 o                         
  -7   3  17         40.92         41.56        37.54 o                         
  -6   3  17          2.70        -14.04        38.60 o                         
  -5   3  17         26.56         40.41        39.80 o                         
  -4   3  17         12.16         21.58        40.28 o                         
  -3   3  17         25.67         24.92        40.13 o                         
  -2   3  17          0.42         46.96        47.90 o                         
  -1   3  17          5.28         33.07        83.33 o                         
   0   3  17         11.74         31.99        48.09 o                         
   1   3  17         43.98         10.76       107.62 o                         
   2   3  17          0.14        103.16       221.98 o                         
   3   3  17          1.35         16.49       168.25 o                         
   4   3  17          8.79         43.61       242.25 o                         
   5   3  17          3.09          8.24       227.17 o                         
 -12   4  17         20.41        -26.06        41.59 o                         
 -11   4  17         14.44         11.05        47.61 o                         
 -10   4  17          0.67         -2.60        42.11 o                         
  -9   4  17          6.80         31.60        43.06 o                         
  -8   4  17          4.28         11.48        43.68 o                         
  -7   4  17         39.69         48.03        44.32 o                         
  -6   4  17          0.65        -25.74        40.72 o                         
  -5   4  17          0.28        -32.89        50.85 o                         
  -4   4  17         95.67        139.92        53.98 o                         
  -3   4  17          2.17        -20.68        50.43 o                         
  -2   4  17          1.44         -9.27        48.15 o                         
  -1   4  17         10.70         26.59        63.81 o                         
   0   4  17          0.09        -28.52       101.25 o                         
   1   4  17          6.47         63.50       188.05 o                         
   2   4  17          8.82        102.74        83.89 o                         
   3   4  17          0.12        230.94        86.72 o                         
  -7   5  17          4.62         27.34        82.95 o                         
  -6   5  17          0.05          1.89        79.18 o                         
  -5   5  17         33.29         22.62        82.01 o                         
  -4   5  17          3.29         17.91        78.24 o                         
  -3   5  17          0.04          4.71        89.55 o                         
  -2   5  17          2.29         77.29        93.32 o                         
 -16   0  18         18.29        -53.73        72.58 o                         
 -15   0  18         82.98         18.85        71.64 o                         
 -14   0  18         47.36         -9.43        79.18 o                         
 -13   0  18         22.92         19.79        78.24 o                         
 -12   0  18          1.42          3.39        44.42 o                         
 -11   0  18          9.77        -27.12        42.94 o                         
 -10   0  18         75.15         47.05        45.04 o                         
  -9   0  18          5.92         29.18        45.47 o                         
  -8   0  18          1.00        -14.61        84.36 o                         
  -7   0  18         17.72          3.28        46.56 o                         
  -6   0  18        297.20        392.98        55.23 o                         
  -5   0  18         49.93        132.25        40.54 o                         
  -4   0  18          3.84         69.55        39.44 o                         
  -3   0  18          8.00         69.20        72.08 o                         
  -2   0  18         10.41         73.50        52.98 o                         
  -1   0  18        111.18        227.48        67.40 o                         
   0   0  18         56.71        102.89        98.97 o                         
   1   0  18         14.43        240.36        76.35 o                         
   2   0  18        147.87        410.03        83.89 o                         
   3   0  18         12.52        249.79        92.37 o                         
   4   0  18         60.37        381.75        89.55 o                         
   5   0  18         14.27        252.62        92.37 o                         
   6   0  18          4.01        234.71        96.14 o                         
 -15   1  18         31.76        -15.60        40.48 o                         
 -14   1  18          1.75         -6.56        39.74 o                         
 -13   1  18          0.08         -9.89        40.45 o                         
 -12   1  18          6.33        -19.61        38.74 o                         
 -11   1  18        113.18         99.98        42.40 o                         
 -10   1  18         76.06         26.71        39.79 o                         
  -9   1  18          0.48         10.25        39.29 o                         
  -8   1  18          3.43         15.00        32.79 o                         
  -7   1  18          5.71         49.95        42.17 o                         
  -6   1  18         14.60         68.55        30.81 o                         
  -5   1  18        105.32        171.59        32.93 o                         
  -4   1  18          5.44         78.53        32.78 o                         
  -3   1  18         28.06         95.82        34.02 o                         
  -2   1  18         56.26        157.85        40.20 o                         
  -1   1  18         53.30         89.22        53.51 o                         
   0   1  18         18.05        131.39        49.01 o                         
   1   1  18          2.05        194.97        52.96 o                         
   2   1  18          0.84        189.29        55.58 o                         
   3   1  18         36.99        222.44        61.31 o                         
   4   1  18         73.05        241.79        78.24 o                         
   5   1  18          0.28        172.39        62.48 o                         
   6   1  18          2.86        187.18        66.96 o                         
 -15   2  18          0.16         11.31        73.52 o                         
 -14   2  18        118.03        108.01        44.93 o                         
 -13   2  18          2.95        -23.20        41.65 o                         
 -12   2  18         43.61         40.12        42.62 o                         
 -11   2  18         40.74        -11.13        41.88 o                         
 -10   2  18          5.49        -18.38        42.15 o                         
  -9   2  18         99.55        124.09        44.92 o                         
  -8   2  18         23.22         42.68        41.91 o                         
  -7   2  18          8.93         57.91        38.30 o                         
  -6   2  18         22.79          3.96        37.14 o                         
  -5   2  18          0.43         15.37        38.08 o                         
  -4   2  18          5.15         39.15        38.82 o                         
  -3   2  18         16.91         52.85        40.93 o                         
  -2   2  18        113.33        201.58        47.62 o                         
  -1   2  18         68.88        175.88        59.86 o                         
   0   2  18          1.68         56.90        75.92 o                         
   1   2  18          7.49         46.29        85.99 o                         
   2   2  18          1.81        131.51        52.04 o                         
   3   2  18         15.03        177.01        55.96 o                         
   4   2  18          4.09        203.48        62.30 o                         
   5   2  18          8.92        162.72        83.89 o                         
 -13   3  18          0.11        -43.22        43.22 o                         
 -12   3  18          1.21        -42.88        42.88 o                         
 -11   3  18          1.69        -42.54        42.54 o                         
 -10   3  18          1.62         -2.09        44.73 o                         
  -9   3  18         41.67         98.12        41.50 o                         
  -8   3  18          4.24         53.02        39.39 o                         
  -7   3  18        156.06        129.15        40.23 o                         
  -6   3  18         23.75         47.06        40.84 o                         
  -5   3  18          8.73         36.13        41.30 o                         
  -4   3  18         97.14        109.71        44.04 o                         
  -3   3  18          0.22          7.91        46.95 o                         
  -2   3  18         24.36         40.80        59.48 o                         
  -1   3  18         10.65         10.92        73.45 o                         
   0   3  18         34.67         14.32        74.25 o                         
   1   3  18          1.06         49.32       139.50 o                         
   2   3  18         36.53         30.84       167.31 o                         
   3   3  18         36.07         90.85       175.79 o                         
 -10   4  18         14.32          0.94        79.18 o                         
  -9   4  18          5.60         31.38        48.65 o                         
  -8   4  18          0.10         31.06        47.90 o                         
  -7   4  18          9.94         -9.03        45.63 o                         
  -6   4  18          8.98        -33.73        47.08 o                         
  -5   4  18         24.68         82.53        63.31 o                         
  -4   4  18          1.32         -8.40        61.38 o                         
  -3   4  18          2.16         23.35        60.77 o                         
  -2   4  18          1.46        109.24        66.57 o                         
  -1   4  18         29.69         68.60        63.88 o                         
   0   4  18          4.56        225.28        87.66 o                         
 -14   1  19          4.15        -26.80        42.51 o                         
 -13   1  19          7.73        -41.68        41.68 o                         
 -12   1  19          3.06        -28.48        42.94 o                         
 -11   1  19          1.35        -24.95        41.81 o                         
 -10   1  19         30.20        -24.64        44.87 o                         
  -9   1  19          3.85          5.98        43.73 o                         
  -8   1  19         80.52         82.25        45.13 o                         
  -7   1  19         14.78         73.39        38.99 o                         
  -6   1  19          0.22         49.43        33.01 o                         
  -5   1  19          0.51         61.20        33.40 o                         
  -4   1  19          8.04         81.70        33.44 o                         
  -3   1  19          1.21         95.29        34.19 o                         
  -2   1  19         42.12        110.29        48.41 o                         
  -1   1  19          4.43        131.54        42.13 o                         
   0   1  19          0.01        155.33        94.47 o                         
   1   1  19         17.31        182.73        54.61 o                         
   2   1  19         30.36        320.27        62.92 o                         
   3   1  19         27.19        240.13        60.64 o                         
   4   1  19         12.34        279.96        67.59 o                         
 -13   2  19          8.01        -28.93        57.22 o                         
 -12   2  19         11.74        -16.08        43.15 o                         
 -11   2  19          0.08        -14.53        44.43 o                         
 -10   2  19          0.93        -16.31        45.29 o                         
  -9   2  19          4.61        -15.91        45.18 o                         
  -8   2  19          9.87         77.51        41.51 o                         
  -7   2  19         25.77         54.53        39.42 o                         
  -6   2  19          4.96         16.84        41.22 o                         
  -5   2  19         22.60        100.37        42.51 o                         
  -4   2  19         40.15         63.00        42.37 o                         
  -3   2  19         22.83         82.88        43.58 o                         
  -2   2  19          0.12         56.20        48.75 o                         
  -1   2  19          5.97         16.98        71.54 o                         
   0   2  19          1.14         47.96       139.50 o                         
   1   2  19          1.53        173.44        82.95 o                         
   2   2  19          5.01        237.53        86.72 o                         
   3   2  19          2.24        308.23        90.49 o                         
 -11   3  19          9.91        -68.81        80.12 o                         
 -10   3  19          0.70          1.40        46.36 o                         
  -9   3  19          1.18         30.70        48.36 o                         
  -8   3  19          0.06         -8.49        46.99 o                         
  -7   3  19         12.35         40.30        46.57 o                         
  -6   3  19          0.02         44.32        43.58 o                         
  -5   3  19          0.58        -12.54        44.41 o                         
  -4   3  19          0.06          7.89        44.89 o                         
  -3   3  19          7.46         86.62        52.03 o                         
  -2   3  19          3.81         68.56        52.28 o                         
  -1   3  19          1.33         14.42        95.16 o                         
   0   3  19          0.15         -6.43        74.91 o                         
 -12   0  20          0.60         28.28        90.49 o                         
 -11   0  20          0.93        -46.19        80.12 o                         
 -10   0  20        202.40        206.10        72.58 o                         
  -9   0  20         44.29        116.39        57.50 o                         
  -8   0  20         52.59         96.61        55.14 o                         
  -7   0  20         10.61        182.04        55.03 o                         
  -6   0  20         39.22        171.53        58.37 o                         
  -5   0  20         42.77         96.82        54.56 o                         
  -4   0  20         12.90        115.05       117.35 o                         
  -3   0  20         35.83        138.86        96.14 o                         
  -2   0  20          1.73         75.25        81.06 o                         
  -1   0  20          4.33         89.49        67.40 o                         
   0   0  20          1.35        173.44        76.35 o                         
   1   0  20          6.79        237.53        82.95 o                         
 -12   1  20          3.75         63.15        73.52 o                         
 -11   1  20         38.87         45.04        49.94 o                         
 -10   1  20          3.67         22.01        52.96 o                         
  -9   1  20         23.94         41.36        45.39 o                         
  -8   1  20          0.05         43.96        46.54 o                         
  -7   1  20          3.39         30.05        39.94 o                         
  -6   1  20         12.08         80.16        42.25 o                         
  -5   1  20         26.83         81.57        41.83 o                         
  -4   1  20          2.48        117.85        59.05 o                         
  -3   1  20          0.54        113.12        44.63 o                         
  -2   1  20          0.19        117.94        42.17 o                         
  -1   1  20         47.55        221.87        72.12 o                         
   0   1  20         40.04        274.32        59.65 o                         
   1   1  20          1.21        140.45        53.99 o                         
 -10   2  20          8.81         27.33        49.06 o                         
  -9   2  20          2.26          4.66        47.44 o                         
  -8   2  20         52.10         75.70        41.81 o                         
  -7   2  20         18.37         42.40        42.84 o                         
  -6   2  20         15.04         56.04        42.98 o                         
  -5   2  20         19.67         96.64        45.38 o                         
  -4   2  20         15.17         90.22        44.54 o                         
  -3   2  20         21.11         82.56        43.94 o                         
  -2   2  20         48.94        141.66        79.18 o                         
  -1   2  20         12.23        192.92        84.83 o                         
  -8   1  21          1.68         86.72        78.24 o                         
  -7   1  21         59.57        183.81        80.12 o                         
  -6   1  21          4.71         69.09        51.80 o                         
  -5   1  21         25.35         90.41        50.15 o                         
  -4   1  21         12.06        236.59        88.60 o                         
                                                                                
