# Supplementary material for: Crystal structures of (1E,4E)-1,5-bis­(5-bromo­thio­phen-2-yl)-2,4-di­methyl­penta-1,4-dien-3-one and (E)-4-(5-bromo­thio­phen-2-yl)-1,3-di­phenyl­but-3-en-2-one
Source: Acta Crystallogr E Crystallogr Commun. 2016 Jan 20;72(Pt 2):199–202. doi: 10.1107/S205698901600058X (PMC4770966; doi:10.1107/S205698901600058X)
Supplement: Supplementary file 3 [file e-72-00199-IIsup3.hkl]

data_II                                                                         
_shelx_title ' NC1 in P-1'                                                      
_shelx_refln_list_code          4                                               
_shelx_F_calc_maximum      127.06                                               
_exptl_crystal_F_000       388.00                                               
_reflns_d_resolution_high  0.7468                                               
                                                                                
loop_                                                                           
 _space_group_symop_operation_xyz                                               
 'x, y, z'                                                                      
 '-x, -y, -z'                                                                   
                                                                                
_cell_length_a     7.5879                                                       
_cell_length_b     8.5361                                                       
_cell_length_c    14.0970                                                       
_cell_angle_alpha  99.510                                                       
_cell_angle_beta   97.673                                                       
_cell_angle_gamma 101.956                                                       
                                                                                
_shelx_F_squared_multiplier     1.000                                           
                                                                                
loop_                                                                           
 _refln_index_h                                                                 
 _refln_index_k                                                                 
 _refln_index_l                                                                 
 _refln_F_squared_calc                                                          
 _refln_F_squared_meas                                                          
 _refln_F_squared_sigma                                                         
 _refln_observed_status                                                         
   1   0   0       1938.42        942.85        65.33 o                         
   2   0   0      16144.40      11840.84       220.01 o                         
   3   0   0        234.37        207.76         3.47 o                         
   4   0   0       1174.96       1131.77        18.85 o                         
   5   0   0         60.74         52.54         2.55 o                         
   6   0   0        302.69        319.07         7.40 o                         
   7   0   0         29.71         19.65         7.68 o                         
   8   0   0          2.03         -0.50         8.31 o                         
   9   0   0         38.89         37.65        11.46 o                         
  -9   1   0         51.54         56.80        10.58 o                         
  -8   1   0        119.12        148.47        14.86 o                         
  -7   1   0        116.31        125.18        10.70 o                         
  -6   1   0        308.14        326.57         8.93 o                         
  -5   1   0          7.53          6.50         2.54 o                         
  -4   1   0        388.59        407.62         9.84 o                         
  -3   1   0        346.49        338.63         8.12 o                         
  -2   1   0       7592.73       6680.93       162.45 o                         
  -1   1   0          3.51          3.55         0.57 o                         
   0   1   0       1659.16        847.53        26.19 o                         
   1   1   0       3277.10       3246.37        57.34 o                         
   2   1   0         33.97         56.01         2.54 o                         
   3   1   0        390.03        502.04         8.54 o                         
   4   1   0       1078.73       1123.49        18.43 o                         
   5   1   0          1.91          4.78         1.82 o                         
   6   1   0        588.59        614.01        13.10 o                         
   7   1   0         21.81         24.22         5.54 o                         
   8   1   0         94.70        112.27         8.05 o                         
   9   1   0         25.37         45.46        10.83 o                         
 -10   2   0         16.26         21.66        12.34 o                         
  -9   2   0          0.20         -0.76        10.58 o                         
  -8   2   0        224.71        225.17        14.73 o                         
  -7   2   0         24.46         16.50         6.93 o                         
  -6   2   0        887.90        822.79        31.23 o                         
  -5   2   0          2.72         -2.14         3.78 o                         
  -4   2   0       1498.64       1521.31        34.41 o                         
  -3   2   0        127.90        150.11         5.29 o                         
  -2   2   0       6240.62       5890.75       127.56 o                         
  -1   2   0       3090.48       3047.40        65.90 o                         
   0   2   0       4351.02       3966.51        85.75 o                         
   1   2   0        542.34        609.58        11.51 o                         
   2   2   0        509.06        561.49         9.50 o                         
   3   2   0          2.00          5.04         1.73 o                         
   4   2   0        338.08        356.47         8.13 o                         
   5   2   0        151.42        163.16         7.05 o                         
   6   2   0        315.43        344.47        21.38 o                         
   7   2   0         27.01         32.62         8.75 o                         
   8   2   0         79.04         80.83         7.38 o                         
   9   2   0          4.73         14.36        11.71 o                         
 -10   3   0         14.48         12.97        11.33 o                         
  -9   3   0         65.83         54.15        11.46 o                         
  -8   3   0        455.24        467.71        21.28 o                         
  -6   3   0        802.74        761.39        24.05 o                         
  -5   3   0         42.54         36.73         2.21 o                         
  -4   3   0       2961.55       3160.83        68.52 o                         
  -3   3   0          0.33          2.18         1.29 o                         
  -2   3   0       7002.40       6708.09       123.65 o                         
  -1   3   0        276.26        288.64         9.70 o                         
   0   3   0       1587.91       1584.49        49.11 o                         
   1   3   0        616.39        627.47        14.96 o                         
   2   3   0         86.20         74.99         3.71 o                         
   3   3   0          0.06         -2.97         2.97 o                         
   4   3   0        200.23        212.84         6.20 o                         
   5   3   0         17.07         19.39         3.56 o                         
   6   3   0          5.45          8.87         3.89 o                         
   7   3   0          0.84         -0.52         6.10 o                         
   8   3   0          0.69          7.66         6.79 o                         
  -9   4   0          0.86        -11.08        11.08 o                         
  -8   4   0         13.48         13.22         3.53 o                         
  -7   4   0        184.99        182.85         7.68 o                         
  -6   4   0        197.28        197.07         5.56 o                         
  -5   4   0        519.55        528.83        12.29 o                         
  -4   4   0        812.39        836.93        18.83 o                         
  -3   4   0       1089.99       1171.31        26.00 o                         
  -2   4   0        715.48        690.01        36.52 o                         
  -1   4   0        611.84        650.95        21.03 o                         
   0   4   0        863.11        849.04        27.20 o                         
   1   4   0         26.46         26.95         3.78 o                         
   2   4   0       1373.10       1314.11        41.68 o                         
   3   4   0        140.77        159.30         8.44 o                         
   4   4   0        393.66        387.15        11.35 o                         
   5   4   0         40.31         51.13         4.58 o                         
   6   4   0        132.73        109.97        20.28 o                         
   7   4   0         36.03         30.97        25.38 o                         
  -8   5   0        250.37        212.45         8.69 o                         
  -7   5   0         70.01         65.74         5.42 o                         
  -6   5   0        185.02        177.31         7.81 o                         
  -5   5   0         55.65         53.01         3.37 o                         
  -4   5   0         79.08         85.24         4.05 o                         
  -3   5   0         65.52         82.76         4.09 o                         
  -2   5   0        258.79        247.33         9.82 o                         
  -1   5   0        120.43        103.14         6.17 o                         
   0   5   0        245.81        224.79        10.07 o                         
   1   5   0        205.32        186.63         8.94 o                         
   2   5   0        117.60        109.18         8.69 o                         
   3   5   0         92.74         61.46         6.55 o                         
   4   5   0        218.23        219.63        12.59 o                         
   5   5   0          2.34         -0.44         5.29 o                         
   6   5   0         54.18         66.68         9.32 o                         
   7   5   0          0.73          8.67         7.33 o                         
  -8   6   0        188.79        164.72         8.06 o                         
  -7   6   0         62.43         54.91         5.04 o                         
  -6   6   0        156.63        154.39         8.06 o                         
  -5   6   0         35.89         36.02         4.66 o                         
  -4   6   0        371.13        372.56         9.93 o                         
  -3   6   0        229.39        212.83         9.57 o                         
  -2   6   0        135.10        118.50         7.93 o                         
  -1   6   0        114.30         98.73         7.93 o                         
   0   6   0        146.18        132.98         8.19 o                         
   1   6   0         50.13         73.17         6.67 o                         
   2   6   0         93.31         84.88         7.93 o                         
   3   6   0         20.19         18.76         6.80 o                         
   4   6   0         32.20         21.28         7.56 o                         
   5   6   0         21.48          0.00         9.07 o                         
   6   6   0         27.16         26.70         9.95 o                         
  -8   7   0         37.67         34.25         5.29 o                         
  -7   7   0         58.18         64.10         6.04 o                         
  -6   7   0        233.34        193.94         9.95 o                         
  -5   7   0          7.01          2.90         4.91 o                         
  -4   7   0        469.29        451.85        16.75 o                         
  -3   7   0          1.46          7.56         5.54 o                         
  -2   7   0        994.49        967.29        32.24 o                         
  -1   7   0          1.58         11.71         6.30 o                         
   0   7   0        320.80        294.93        13.22 o                         
   1   7   0         21.91         39.29         7.18 o                         
   2   7   0         99.85        100.49         9.44 o                         
   3   7   0          7.92          7.30         8.56 o                         
   4   7   0         21.23         13.47         9.70 o                         
   5   7   0          2.34         11.71         9.82 o                         
  -8   8   0          1.51          0.00         5.79 o                         
  -7   8   0          0.49         -5.79         5.79 o                         
  -6   8   0          1.81          3.15         6.04 o                         
  -5   8   0          4.42          3.02         6.17 o                         
  -4   8   0         84.28         87.27         7.93 o                         
  -3   8   0        120.62        117.24        10.45 o                         
  -2   8   0          4.44         -0.38         6.30 o                         
  -1   8   0        549.76        499.83        19.27 o                         
   0   8   0         52.88         51.13         8.06 o                         
   1   8   0        120.84         86.77         9.32 o                         
   2   8   0        201.12        190.54        13.47 o                         
   3   8   0          0.03          2.14         9.07 o                         
   4   8   0         42.63         72.79        12.22 o                         
   5   8   0          3.12         14.86        12.85 o                         
  -7   9   0          2.88          2.52         7.18 o                         
  -6   9   0         34.61         33.50         7.81 o                         
  -5   9   0         35.93         26.32         7.68 o                         
  -4   9   0          2.46          0.13         7.68 o                         
  -3   9   0         43.15         41.43         8.56 o                         
  -2   9   0          0.77         -3.40         7.93 o                         
  -1   9   0          0.48          5.79         7.81 o                         
   0   9   0         50.56         44.58         9.19 o                         
   1   9   0         63.68         72.03        10.83 o                         
   2   9   0          6.96          8.94         9.70 o                         
   3   9   0          5.55        -10.20        11.46 o                         
  -6  10   0         30.14         34.88         9.07 o                         
  -5  10   0          0.06          6.17         8.44 o                         
  -4  10   0         34.70         34.76         9.32 o                         
  -3  10   0          7.94          4.79         8.19 o                         
  -2  10   0          9.69         22.16         9.70 o                         
  -1  10   0          8.77         11.71        10.33 o                         
   0  10   0          0.40          0.88         9.70 o                         
   1  10   0         15.92         11.59        10.20 o                         
   2  10   0          5.03         -0.38        11.08 o                         
  -4  11   0          1.96         11.71         9.95 o                         
  -3  11   0         56.54         64.86        10.70 o                         
  -2  11   0         32.81         32.87        10.58 o                         
  -1  11   0          5.67          9.19        10.45 o                         
   0 -11   1         15.90         17.25        12.59 o                         
   1 -11   1          0.50          0.76        11.21 o                         
   2 -11   1         13.62         17.88         9.70 o                         
   3 -11   1          0.08         12.09        10.58 o                         
   4 -11   1         59.21         63.85        11.21 o                         
  -2 -10   1         16.81        -10.70        10.70 o                         
  -1 -10   1          2.25         -0.88        10.20 o                         
   0 -10   1          2.10          4.41         9.32 o                         
   1 -10   1         16.90         24.31        10.20 o                         
   2 -10   1          0.48          2.27         9.44 o                         
   3 -10   1         90.16        104.40        10.96 o                         
   4 -10   1         55.00         44.45         9.32 o                         
   5 -10   1         21.96         24.68         8.56 o                         
   6 -10   1          8.37          4.41         7.68 o                         
  -4  -9   1         28.99         36.52        13.35 o                         
  -3  -9   1         17.90         -6.17        10.20 o                         
  -2  -9   1         36.45         34.63        11.21 o                         
  -1  -9   1         54.83         33.62        10.20 o                         
   0  -9   1         13.26         16.37         8.31 o                         
   1  -9   1         40.34         26.45         9.07 o                         
   2  -9   1          1.91          9.70         7.93 o                         
   3  -9   1         10.86          5.04         7.30 o                         
   4  -9   1          1.10         -4.03         7.18 o                         
   5  -9   1          2.21          4.16         7.18 o                         
   6  -9   1          2.39         -2.52         6.93 o                         
   7  -9   1          0.61          1.89         6.67 o                         
  -5  -8   1          2.76        -11.33        11.33 o                         
  -4  -8   1         22.08         -3.65         9.57 o                         
  -3  -8   1          2.91          0.50         8.82 o                         
  -2  -8   1         63.81         69.01         9.57 o                         
  -1  -8   1         25.15         35.01         7.93 o                         
   0  -8   1        271.05        283.35        14.10 o                         
   1  -8   1          9.94          8.82         7.30 o                         
   2  -8   1        342.87        310.80        13.73 o                         
   3  -8   1         16.41         19.52         6.42 o                         
   4  -8   1        176.61        156.16        10.45 o                         
   5  -8   1        197.90        201.49        11.59 o                         
   6  -8   1          0.77          1.64         5.92 o                         
   7  -8   1         81.62         86.01         7.30 o                         
   8  -8   1          1.01          5.54         5.67 o                         
  -5  -7   1          0.56        -10.07        10.07 o                         
  -4  -7   1         76.34         65.86        10.45 o                         
  -3  -7   1         91.72         99.86        10.20 o                         
  -2  -7   1        204.23        206.03        13.60 o                         
  -1  -7   1         15.90         19.52         7.18 o                         
   0  -7   1        149.42        137.27         9.70 o                         
   1  -7   1         54.38         56.92         6.30 o                         
   2  -7   1        246.29        244.18        11.84 o                         
   3  -7   1          0.31         -0.63         5.29 o                         
   4  -7   1         71.07         69.26         6.17 o                         
   5  -7   1         26.96         30.73         5.29 o                         
   6  -7   1        152.82        152.38         9.07 o                         
   7  -7   1        138.03        142.43         8.82 o                         
  -6  -6   1         45.64         52.64         9.95 o                         
  -5  -6   1          1.50         -7.18         8.82 o                         
  -4  -6   1         50.05         46.34         8.82 o                         
  -3  -6   1         46.81         26.70         6.80 o                         
  -2  -6   1         15.62         12.47         5.92 o                         
  -1  -6   1         39.56         25.44         6.17 o                         
   0  -6   1         11.75          5.42         4.91 o                         
   1  -6   1         39.23         38.79         4.91 o                         
   2  -6   1        144.48        147.47         8.31 o                         
   3  -6   1         23.18         32.74         4.66 o                         
   4  -6   1        421.73        415.97        10.68 o                         
   5  -6   1         12.98         17.63         4.03 o                         
   6  -6   1        254.05        230.71         9.57 o                         
   7  -6   1          3.94          7.56         3.78 o                         
  -7  -5   1         21.64         18.60         7.01 o                         
  -6  -5   1        145.31        140.01         9.34 o                         
  -5  -5   1         31.15         42.15         4.93 o                         
  -4  -5   1        341.97        309.04        13.73 o                         
  -3  -5   1          0.10          0.76         5.29 o                         
  -2  -5   1        821.04        773.60        25.94 o                         
  -1  -5   1         92.30         64.35         5.54 o                         
   0  -5   1       1012.55        981.27        31.61 o                         
   1  -5   1        662.64        697.29        23.05 o                         
   2  -5   1        322.60        310.30        11.46 o                         
   3  -5   1        338.45        362.89        12.22 o                         
   4  -5   1         55.58         52.55         3.53 o                         
   5  -5   1         48.23         50.38         2.80 o                         
   6  -5   1         13.45         26.95         3.27 o                         
   7  -5   1          1.88         13.47         3.02 o                         
   9  -5   1          9.94         -6.80        10.58 o                         
  -8  -4   1          4.23          3.15         9.57 o                         
  -7  -4   1         29.35         20.47        11.52 o                         
  -6  -4   1          2.75         12.38         4.69 o                         
  -5  -4   1         58.29         67.29         4.46 o                         
  -4  -4   1        238.28        226.82         8.10 o                         
  -3  -4   1         64.72         65.73         4.51 o                         
  -2  -4   1       1530.84       1500.99        47.35 o                         
  -1  -4   1          4.74          3.27         3.40 o                         
   0  -4   1       3724.01       3569.81       109.81 o                         
   1  -4   1        107.14        131.47         6.17 o                         
   2  -4   1       5120.98       5014.14       153.51 o                         
   3  -4   1        190.95        206.73        10.70 o                         
   4  -4   1        868.40        853.98        27.01 o                         
   5  -4   1        285.93        273.30         9.76 o                         
   6  -4   1        300.80        289.06         7.74 o                         
   7  -4   1        562.32        496.93        15.99 o                         
   8  -4   1          7.56         -1.01         9.07 o                         
   9  -4   1         24.89         30.35        10.96 o                         
  -8  -3   1         12.58         29.84        14.10 o                         
  -7  -3   1          7.10         10.30         5.76 o                         
  -6  -3   1        148.46        141.70        10.41 o                         
  -5  -3   1         76.71         49.99         5.48 o                         
  -4  -3   1        230.61        239.62         7.66 o                         
  -3  -3   1         14.94         15.35         3.09 o                         
  -2  -3   1        245.01        233.04         6.76 o                         
  -1  -3   1         95.66         82.11         4.53 o                         
   0  -3   1       1901.06       1837.23        56.80 o                         
   1  -3   1         21.57         18.89         2.14 o                         
   2  -3   1        407.83        400.03        10.52 o                         
   3  -3   1        180.50        202.61         6.30 o                         
   4  -3   1        293.20        257.10         5.34 o                         
   5  -3   1          8.87         16.62         4.85 o                         
   6  -3   1        764.50        753.56        16.65 o                         
   7  -3   1          0.72         -1.01         6.67 o                         
   8  -3   1        572.30        612.28        26.07 o                         
   9  -3   1          7.59         -5.04         9.44 o                         
  -9  -2   1          1.00         18.64        11.71 o                         
  -8  -2   1        125.20        130.36         9.54 o                         
  -7  -2   1         28.55         18.58         5.49 o                         
  -6  -2   1        358.07        355.04         9.04 o                         
  -5  -2   1          4.61         11.50         3.42 o                         
  -4  -2   1        806.57        800.18        15.95 o                         
  -3  -2   1         54.51         60.68         4.13 o                         
  -2  -2   1       1384.00       1405.92        22.79 o                         
  -1  -2   1        566.82        565.96         9.38 o                         
   0  -2   1       3198.17       3196.03        69.19 o                         
   1  -2   1       2205.51       2120.66        45.95 o                         
   2  -2   1       1257.44       1340.81        41.18 o                         
   3  -2   1         30.63         29.51         2.22 o                         
   4  -2   1         94.63         82.26         6.99 o                         
   5  -2   1         21.29         11.63         2.77 o                         
   6  -2   1       1039.04       1040.17        24.31 o                         
   7  -2   1          1.50          1.89         7.30 o                         
   8  -2   1        224.20        209.17        14.10 o                         
   9  -2   1          0.63         -5.16        10.20 o                         
  -9  -1   1         35.12         48.99        11.46 o                         
  -8  -1   1         22.44         40.68         9.44 o                         
  -7  -1   1         70.10         70.24         6.10 o                         
  -6  -1   1        751.36        776.69        15.95 o                         
  -5  -1   1         39.52         38.83         3.89 o                         
  -4  -1   1       1616.02       1625.55        26.30 o                         
  -3  -1   1        277.52        316.55         5.68 o                         
  -2  -1   1      11190.96       9821.49       172.00 o                         
  -1  -1   1      11489.42       8802.71       203.92 o                         
   0  -1   1       4360.76       2355.95        72.66 o                         
   1  -1   1        792.09        588.74        18.26 o                         
   2  -1   1        610.87        630.29        21.41 o                         
   3  -1   1        358.60        362.26         7.23 o                         
   4  -1   1       1630.48       1668.77        27.40 o                         
   5  -1   1        145.58        133.59         3.89 o                         
   6  -1   1        287.44        292.51         8.33 o                         
   7  -1   1          0.77         -1.01         6.67 o                         
   8  -1   1          7.74          3.65         8.94 o                         
   9  -1   1          0.89         10.07        10.33 o                         
  -9   0   1         46.70         36.52        10.45 o                         
  -8   0   1        156.87        155.65        15.11 o                         
  -7   0   1         24.35         22.04         7.43 o                         
  -6   0   1        272.71        278.85        11.38 o                         
  -5   0   1        351.23        378.51         6.28 o                         
  -4   0   1       1194.39       1336.32        19.49 o                         
  -3   0   1         74.28         66.34         2.60 o                         
  -2   0   1       3048.71       2952.10        42.12 o                         
  -1   0   1        600.94        400.05         9.20 o                         
   1   0   1         87.53         82.95         2.98 o                         
   2   0   1        745.20        768.36        10.32 o                         
   3   0   1        398.35        417.35         6.41 o                         
   4   0   1       3019.19       2919.98        47.56 o                         
   5   0   1        257.70        212.40         5.23 o                         
   6   0   1        768.29        765.33        15.66 o                         
   7   0   1        204.68        188.49         9.27 o                         
   8   0   1         86.37         79.59         9.82 o                         
   9   0   1        136.44        162.45        17.00 o                         
  -9   1   1          5.54          7.56        10.83 o                         
  -8   1   1        332.99        365.33        19.65 o                         
  -7   1   1          5.15          4.03         6.93 o                         
  -6   1   1        465.47        442.87        32.05 o                         
  -5   1   1         36.50         37.02         4.16 o                         
  -4   1   1        334.87        314.39         7.94 o                         
  -3   1   1        136.74        151.62        10.90 o                         
  -2   1   1       1437.00       1473.64        43.64 o                         
  -1   1   1         32.93         37.11         1.09 o                         
   0   1   1        278.78        237.86        14.64 o                         
   1   1   1        176.41        197.62         2.85 o                         
   2   1   1       2532.33       2541.87        36.05 o                         
   3   1   1        175.55        198.85         3.96 o                         
   4   1   1       3159.88       3241.91        51.75 o                         
   5   1   1          9.65          9.79         1.89 o                         
   6   1   1        529.40        526.63        26.30 o                         
   7   1   1          0.27          5.75         5.23 o                         
   8   1   1        177.42        186.33        11.44 o                         
   9   1   1          4.91         12.22        10.83 o                         
 -10   2   1        161.56        183.48        19.77 o                         
  -9   2   1         26.44         17.88         9.95 o                         
  -8   2   1        564.79        570.10        25.06 o                         
  -7   2   1         24.50         17.38         7.30 o                         
  -6   2   1        751.21        710.51        22.67 o                         
  -5   2   1         28.14         34.18         2.72 o                         
  -4   2   1       2944.87       2907.43       120.06 o                         
  -3   2   1       1164.65       1268.83        70.96 o                         
  -2   2   1       6772.56       6046.34       106.88 o                         
  -1   2   1       4383.98       4155.93        63.61 o                         
   0   2   1       1572.94       1586.52        30.10 o                         
   1   2   1        756.76        750.78        17.11 o                         
   2   2   1       2176.45       2252.52        36.25 o                         
   3   2   1        132.18        129.38         3.73 o                         
   4   2   1        212.00        202.75         5.62 o                         
   5   2   1         20.72         17.63         4.32 o                         
   6   2   1         55.51         55.09         5.79 o                         
   7   2   1          5.65          3.03         5.91 o                         
   8   2   1         30.32         41.95         7.24 o                         
   9   2   1          7.27         21.66        10.45 o                         
 -10   3   1         19.96         10.45        12.47 o                         
  -9   3   1         30.94         22.42        10.83 o                         
  -8   3   1         35.55         34.76         9.95 o                         
  -6   3   1        280.11        292.04        10.45 o                         
  -5   3   1        340.79        308.93         6.68 o                         
  -4   3   1       1754.40       1784.07        39.05 o                         
  -3   3   1        698.96        788.30        17.68 o                         
  -2   3   1       1238.09       1272.84        29.85 o                         
  -1   3   1       1656.90       1790.14        39.31 o                         
   0   3   1       3350.40       3141.39        96.59 o                         
   1   3   1         18.94         18.39         3.02 o                         
   2   3   1       1274.29       1268.65        40.05 o                         
   3   3   1        170.06        163.45         5.90 o                         
   4   3   1        474.10        492.63        10.97 o                         
   5   3   1        351.10        348.54        20.11 o                         
   6   3   1         35.31         45.56         5.78 o                         
   7   3   1         63.76         68.13         6.98 o                         
  -9   4   1          0.29         -7.30        10.20 o                         
  -8   4   1         43.35         51.00         5.04 o                         
  -7   4   1          1.43          0.50         3.90 o                         
  -6   4   1         58.27         56.56         3.42 o                         
  -5   4   1         83.49         84.89         3.87 o                         
  -4   4   1        630.89        641.45        14.82 o                         
  -3   4   1        461.98        496.75        11.80 o                         
  -2   4   1       2508.94       2522.42        55.21 o                         
  -1   4   1        134.86        133.61         6.04 o                         
   0   4   1       1631.42       1560.94        48.86 o                         
   1   4   1        239.67        249.72         9.95 o                         
   2   4   1       1082.35       1110.35        35.64 o                         
   3   4   1          0.14          0.50         4.66 o                         
   4   4   1        701.86        689.10        30.03 o                         
   5   4   1          1.20         13.85         3.98 o                         
   6   4   1        458.60        454.46        24.49 o                         
   7   4   1         24.35         36.29        13.41 o                         
   8   4   1         98.74        127.70        13.98 o                         
  -8   5   1         84.46         86.14         6.93 o                         
  -7   5   1         35.17         33.62         4.53 o                         
  -6   5   1        230.78        223.91         9.44 o                         
  -5   5   1          0.91         -1.56         2.54 o                         
  -4   5   1         75.98         76.35         4.05 o                         
  -3   5   1         85.66         73.67         5.67 o                         
  -2   5   1         17.66         22.92         3.78 o                         
  -1   5   1         53.28         40.68         4.79 o                         
   0   5   1          7.31          9.32         4.16 o                         
   1   5   1         79.25         85.51         6.93 o                         
   2   5   1        178.80        175.05         9.44 o                         
   3   5   1         43.43         61.83         6.93 o                         
   4   5   1        263.54        230.71        12.72 o                         
   5   5   1          0.01          1.14         5.41 o                         
   6   5   1         62.16         57.05        10.07 o                         
  -8   6   1         93.13         85.76         7.56 o                         
  -7   6   1         19.31         24.68         4.91 o                         
  -6   6   1        191.68        197.71         9.70 o                         
  -5   6   1         12.83         15.99         4.66 o                         
  -4   6   1        508.71        484.84        17.13 o                         
  -3   6   1          7.72          5.79         4.66 o                         
  -2   6   1        749.12        705.48        23.93 o                         
  -1   6   1         17.69         16.50         4.91 o                         
   0   6   1        630.65        606.49        21.28 o                         
   1   6   1        284.93        296.07        12.85 o                         
   2   6   1        250.27        253.63        13.35 o                         
   3   6   1          8.46         21.91         7.30 o                         
   4   6   1         39.69         39.29         8.44 o                         
   5   6   1         30.92         -2.01         8.69 o                         
   6   6   1          1.03         -3.40         9.70 o                         
  -8   7   1         18.56         14.61         5.42 o                         
  -7   7   1         14.90         22.04         5.67 o                         
  -6   7   1          2.92          2.64         5.29 o                         
  -4   7   1        244.11        210.69        10.58 o                         
  -3   7   1        313.40        313.32        13.47 o                         
  -2   7   1        873.32        832.79        28.46 o                         
  -1   7   1          0.66          1.89         5.67 o                         
   0   7   1        757.06        724.24        25.44 o                         
   1   7   1         77.08        104.90         9.19 o                         
   2   7   1        335.82        335.11        15.62 o                         
   3   7   1          2.63         11.96         7.81 o                         
   4   7   1         56.49         57.05        10.20 o                         
   5   7   1         20.57         24.68        10.45 o                         
  -8   8   1          9.05         16.50         6.30 o                         
  -7   8   1         11.33          7.68         6.17 o                         
  -6   8   1          8.26          5.67         6.42 o                         
  -5   8   1          1.27         -3.15         6.42 o                         
  -4   8   1          8.24          2.01         5.79 o                         
  -3   8   1          4.39          7.43         6.30 o                         
  -2   8   1          8.86          7.18         6.55 o                         
  -1   8   1         77.19         81.23         9.19 o                         
   0   8   1         27.47         31.11         8.44 o                         
   1   8   1          5.25          7.56         8.06 o                         
   2   8   1         80.91         86.77         9.95 o                         
   3   8   1         43.94         26.07        10.45 o                         
   4   8   1         31.45         24.81        11.21 o                         
  -7   9   1         40.46         46.85         8.19 o                         
  -6   9   1         44.31         53.52         8.31 o                         
  -5   9   1          0.23          4.03         7.56 o                         
  -4   9   1        240.11        229.45        13.98 o                         
  -3   9   1         36.21         40.80         8.82 o                         
  -2   9   1        144.29        148.47        13.47 o                         
  -1   9   1         26.11         29.97         9.32 o                         
   0   9   1         94.00         90.29        10.33 o                         
   1   9   1         10.23          2.01         9.19 o                         
   2   9   1          0.30         -4.16        10.33 o                         
   3   9   1         23.80         14.99        10.70 o                         
  -6  10   1        151.80        157.42        13.35 o                         
  -5  10   1         22.72         39.17         9.57 o                         
  -4  10   1        139.18        154.02        14.48 o                         
  -3  10   1          0.33          7.68         9.57 o                         
  -2  10   1        127.81        144.32        13.35 o                         
  -1  10   1         15.07         22.42        10.83 o                         
   0  10   1          7.42         18.01        11.46 o                         
   1  10   1          1.60          5.04        10.20 o                         
   2  10   1          1.43         -8.06        11.08 o                         
  -4  11   1          8.75          7.18        10.45 o                         
  -3  11   1          4.37         10.33        10.58 o                         
  -2  11   1          1.78          2.77        11.71 o                         
  -1  11   1         23.18         30.98        12.59 o                         
   0 -11   2          0.91         -1.26        10.83 o                         
   1 -11   2          7.54          5.16        11.46 o                         
   2 -11   2         27.37         33.50        10.83 o                         
   3 -11   2          0.24          4.79         8.82 o                         
   4 -11   2         29.70         27.33         9.95 o                         
  -2 -10   2         18.51        -11.59        11.59 o                         
  -1 -10   2         10.49         -1.51        11.21 o                         
   0 -10   2          6.20          6.80         9.57 o                         
   1 -10   2         16.20          8.56         8.69 o                         
   2 -10   2          1.29          5.92         9.07 o                         
   3 -10   2          2.51          2.52         8.31 o                         
   4 -10   2          0.63          7.18         8.56 o                         
   5 -10   2         21.27         18.51         8.44 o                         
   6 -10   2          9.37         13.35         8.06 o                         
  -4  -9   2         34.36         48.74        12.72 o                         
  -3  -9   2          1.01         20.15        11.84 o                         
  -2  -9   2        116.50        121.53        12.59 o                         
  -1  -9   2        167.03        136.76        13.35 o                         
   0  -9   2         54.57         48.74         8.69 o                         
   1  -9   2        126.88        123.54        12.59 o                         
   2  -9   2         93.55         88.66         9.32 o                         
   3  -9   2         51.31         53.90         8.31 o                         
   4  -9   2          2.77          6.42         6.93 o                         
   5  -9   2         54.53         53.27         7.93 o                         
   6  -9   2          7.34          7.56         6.93 o                         
   7  -9   2          7.44          8.56         6.80 o                         
  -5  -8   2          0.18        -11.84        11.84 o                         
  -4  -8   2         17.03         20.90        10.58 o                         
  -3  -8   2          2.44          8.06         9.44 o                         
  -2  -8   2          2.35         -2.77         8.82 o                         
  -1  -8   2         63.22         64.98         8.69 o                         
   0  -8   2        196.53        189.53        11.59 o                         
   1  -8   2         38.13         56.54         8.06 o                         
   2  -8   2        206.01        229.32        12.72 o                         
   3  -8   2          0.55         -0.13         5.92 o                         
   4  -8   2         15.77         20.90         6.17 o                         
   5  -8   2         30.32         36.02         6.30 o                         
   6  -8   2          8.45         10.33         5.79 o                         
   7  -8   2         56.80         79.59         6.80 o                         
  -6  -7   2          4.54         10.33         9.44 o                         
  -5  -7   2          1.18        -10.58        10.58 o                         
  -4  -7   2          2.12          8.44         9.95 o                         
  -3  -7   2          0.90          4.66         8.44 o                         
  -2  -7   2         17.60         24.93         8.06 o                         
  -1  -7   2         37.58         25.56         6.80 o                         
   0  -7   2          2.60          2.52         5.67 o                         
   1  -7   2         40.58         49.24         6.80 o                         
   2  -7   2          2.19         -3.53         5.16 o                         
   3  -7   2          0.86          0.76         4.91 o                         
   4  -7   2        209.31        187.77         9.95 o                         
   5  -7   2         29.20         29.59         5.29 o                         
   6  -7   2        301.46        273.15        11.71 o                         
   7  -7   2         19.77         25.94         4.66 o                         
  -7  -6   2          0.74         10.45         9.70 o                         
  -6  -6   2         55.23         54.15         9.44 o                         
  -5  -6   2         20.17         53.02        10.58 o                         
  -4  -6   2        128.34        131.35        10.83 o                         
  -3  -6   2        204.10        155.28        12.09 o                         
  -2  -6   2         54.89         52.51         6.93 o                         
  -1  -6   2        150.39        136.13         8.69 o                         
   0  -6   2          4.11         -5.04         5.04 o                         
   1  -6   2         61.31         51.88         5.29 o                         
   2  -6   2         56.01         57.80         5.29 o                         
   3  -6   2        192.84        189.65         8.82 o                         
   4  -6   2         13.25         19.44         5.67 o                         
   5  -6   2          9.97         10.70         3.90 o                         
   6  -6   2         34.60         35.64         4.16 o                         
   7  -6   2          3.75          6.55         3.40 o                         
  -7  -5   2         12.80         21.58         7.13 o                         
  -6  -5   2         61.71         64.89         6.03 o                         
  -5  -5   2          0.04          4.16         4.20 o                         
  -4  -5   2        197.06        175.30        11.96 o                         
  -3  -5   2          0.32         -4.66         5.54 o                         
  -2  -5   2        679.98        674.37        23.05 o                         
  -1  -5   2        429.72        412.93        14.99 o                         
   0  -5   2       1669.03       1750.59        54.91 o                         
   1  -5   2       2242.48       2349.40        72.92 o                         
   2  -5   2        780.41        797.41        25.69 o                         
   3  -5   2        298.93        320.12        11.33 o                         
   4  -5   2       1005.20       1020.98        22.97 o                         
   5  -5   2        584.94        594.57        13.76 o                         
   6  -5   2        214.45        209.07         5.82 o                         
   7  -5   2        160.01        159.05         6.04 o                         
   9  -5   2          5.83         11.59        10.83 o                         
  -8  -4   2          1.23         14.94         7.45 o                         
  -7  -4   2         57.25         33.85        13.35 o                         
  -6  -4   2          5.36         15.83         4.56 o                         
  -5  -4   2          4.29          5.30         3.94 o                         
  -4  -4   2         58.23         73.15         8.37 o                         
  -3  -4   2          0.31         -3.51         3.51 o                         
  -2  -4   2        171.12        171.52         8.06 o                         
  -1  -4   2        244.01        271.13        10.33 o                         
   0  -4   2        405.80        358.03        12.59 o                         
   1  -4   2         47.88         59.57         4.03 o                         
   2  -4   2       1854.79       1818.34        56.17 o                         
   3  -4   2         27.91         24.81         2.64 o                         
   4  -4   2       1775.09       1718.62        37.58 o                         
   5  -4   2        186.00        178.63         4.63 o                         
   6  -4   2       1244.09       1165.45        41.43 o                         
   8  -4   2        206.30        222.40        16.12 o                         
   9  -4   2         34.76         34.76        10.83 o                         
  -8  -3   2         75.00         70.38        10.14 o                         
  -7  -3   2          5.66          6.39         5.72 o                         
  -6  -3   2        276.55        286.57         8.32 o                         
  -5  -3   2          9.99          2.19         3.30 o                         
  -4  -3   2        184.67        209.53        13.74 o                         
  -3  -3   2        234.42        221.12         9.70 o                         
  -2  -3   2        548.48        555.16        13.67 o                         
  -1  -3   2       1111.06       1138.24        26.24 o                         
   0  -3   2       1182.30       1232.00        38.41 o                         
   1  -3   2        427.14        427.04        13.85 o                         
   2  -3   2       1875.17       1906.71        41.36 o                         
   3  -3   2        507.61        535.09        16.75 o                         
   4  -3   2       3687.44       3661.68        66.18 o                         
   5  -3   2         50.56         47.38         3.53 o                         
   7  -3   2         39.65         46.47         8.19 o                         
   8  -3   2         73.55         92.56        10.20 o                         
   9  -3   2         13.29         10.83         9.44 o                         
  -9  -2   2          9.43         25.69        11.84 o                         
  -8  -2   2         98.20        100.37         7.68 o                         
  -7  -2   2          1.71          1.61         5.11 o                         
  -6  -2   2        278.83        295.50         7.97 o                         
  -5  -2   2         59.43         65.97        10.53 o                         
  -4  -2   2       1043.42       1147.26        22.22 o                         
  -3  -2   2       4453.65       4854.37        96.19 o                         
  -2  -2   2       2611.36       2556.78        40.99 o                         
  -1  -2   2       5207.15       5141.77        81.74 o                         
   0  -2   2       5151.07       4925.49       106.37 o                         
   1  -2   2         40.28         46.58         2.27 o                         
   2  -2   2       5966.10       5532.48       169.38 o                         
   3  -2   2        635.57        663.16        23.05 o                         
   4  -2   2       1266.21       1347.35        45.59 o                         
   5  -2   2         51.91         46.06         5.31 o                         
   6  -2   2         36.48         37.39         4.91 o                         
   7  -2   2        222.16        225.42        12.85 o                         
   8  -2   2          4.36          3.78         8.82 o                         
   9  -2   2          4.90          7.30        10.20 o                         
  -9  -1   2         17.55         30.10        11.59 o                         
  -8  -1   2         10.51         13.85         9.57 o                         
  -7  -1   2          6.53          5.22         4.77 o                         
  -6  -1   2        192.73        193.81         6.08 o                         
  -5  -1   2          7.03          1.60         1.80 o                         
  -4  -1   2        877.55        839.91        16.40 o                         
  -3  -1   2        419.82        426.32         7.32 o                         
  -2  -1   2      10400.90       9161.19       203.35 o                         
  -1  -1   2       9082.19       7627.64       167.28 o                         
   0  -1   2      10998.80       7140.13       219.12 o                         
   1  -1   2       4833.02       4196.37        75.68 o                         
   2  -1   2       5645.93       5071.60        80.05 o                         
   3  -1   2        293.07        259.61         4.15 o                         
   4  -1   2       1374.54       1488.00        24.54 o                         
   5  -1   2        271.52        249.31         5.29 o                         
   6  -1   2        275.36        307.96         8.63 o                         
   7  -1   2        547.31        549.32        22.79 o                         
   8  -1   2          9.00         14.61         8.69 o                         
   9  -1   2        161.76        157.04        16.62 o                         
  -9   0   2         28.69         21.16        10.33 o                         
  -8   0   2         99.99         97.85        10.45 o                         
  -7   0   2          9.44          3.65         7.18 o                         
  -6   0   2        142.28        123.56         7.98 o                         
  -5   0   2          8.46         15.01         1.70 o                         
  -4   0   2       2138.27       2255.72        36.14 o                         
  -3   0   2        427.52        522.43         9.25 o                         
  -2   0   2       4362.05       4298.64        79.95 o                         
  -1   0   2        112.89        116.93         3.27 o                         
   0   0   2        414.70        365.79         8.19 o                         
   1   0   2        115.51        151.22         2.94 o                         
   2   0   2       3756.21       3528.56        48.56 o                         
   3   0   2        172.10        170.20         3.10 o                         
   4   0   2       1421.75       1460.10        27.80 o                         
   5   0   2        172.63        172.06         4.10 o                         
   6   0   2        177.57        180.73         5.69 o                         
   7   0   2         61.38         60.69         6.10 o                         
   8   0   2        146.01        166.73        14.99 o                         
   9   0   2         13.18         18.51        10.58 o                         
 -10   1   2         61.99         58.43        12.85 o                         
  -9   1   2          3.37          4.41         9.95 o                         
  -8   1   2        203.99        231.46        16.50 o                         
  -7   1   2         33.19         34.88         8.06 o                         
  -6   1   2        624.73        601.97        28.05 o                         
  -5   1   2        573.84        650.23        25.07 o                         
  -4   1   2       1244.98       1244.10        22.86 o                         
  -3   1   2        303.36        301.28         5.99 o                         
  -2   1   2         42.58         54.70         2.09 o                         
  -1   1   2       1886.11       2034.45        36.11 o                         
   0   1   2       1997.17       2013.90        31.03 o                         
   1   1   2        649.82        653.36         8.68 o                         
   2   1   2        841.48        952.13        13.83 o                         
   3   1   2          6.87          7.24         1.27 o                         
   4   1   2        241.99        244.94         4.95 o                         
   5   1   2         61.17         78.40         5.34 o                         
   6   1   2        212.24        210.35         9.09 o                         
   7   1   2          1.45         -1.95         5.16 o                         
   8   1   2         95.73        100.83         8.24 o                         
   9   1   2          2.53         19.65        11.08 o                         
 -10   2   2         21.48         19.77        11.96 o                         
  -9   2   2         19.67         11.84        10.96 o                         
  -8   2   2        148.22        146.21        13.22 o                         
  -7   2   2         86.84         73.17         9.19 o                         
  -6   2   2       1518.10       1514.55       111.89 o                         
  -5   2   2        115.03        118.50         4.53 o                         
  -4   2   2       5878.41       6016.30       130.10 o                         
  -3   2   2        188.75        249.20         5.09 o                         
  -2   2   2       9977.87       9002.29       159.11 o                         
  -1   2   2       3966.82       3810.26        58.39 o                         
   0   2   2        598.78        615.26         9.85 o                         
   1   2   2       1095.99       1118.55        17.91 o                         
   2   2   2        467.19        459.48         9.05 o                         
   3   2   2        673.07        651.56        12.61 o                         
   4   2   2        134.35        125.96         6.49 o                         
   5   2   2        393.75        385.55         9.15 o                         
   6   2   2         16.04         20.35         5.29 o                         
   7   2   2         80.99         82.33         7.08 o                         
   8   2   2          0.98          5.67         6.94 o                         
 -10   3   2          4.13         -4.91        12.72 o                         
  -9   3   2          1.01        -11.08        11.08 o                         
  -8   3   2         32.12         14.61         9.19 o                         
  -6   3   2        442.60        455.03        11.17 o                         
  -5   3   2         36.32         42.21         4.53 o                         
  -4   3   2        899.21        960.03        17.57 o                         
  -3   3   2         19.88         20.89         1.82 o                         
  -2   3   2        499.54        463.96         8.97 o                         
  -1   3   2        930.43       1111.40        20.36 o                         
   0   3   2       5694.44       5505.24       119.50 o                         
   1   3   2          4.13          3.78         2.77 o                         
   2   3   2       4174.56       4109.94       126.44 o                         
   3   3   2        329.64        375.18        10.21 o                         
   4   3   2       1022.39       1009.37        20.19 o                         
   5   3   2        119.66        127.24        11.48 o                         
   6   3   2        203.07        176.56        22.54 o                         
   7   3   2         60.93         50.48        19.39 o                         
   8   3   2         23.85        -10.20        10.20 o                         
  -9   4   2          1.98         -2.98         4.73 o                         
  -8   4   2        393.54        366.34        14.36 o                         
  -7   4   2          3.08          6.55         4.53 o                         
  -6   4   2        438.14        487.52        12.02 o                         
  -5   4   2         14.25         11.67         2.58 o                         
  -4   4   2        211.67        220.57         7.49 o                         
  -3   4   2          9.20         16.49         3.15 o                         
  -2   4   2        830.95        834.43        26.70 o                         
  -1   4   2        158.74        173.54         7.81 o                         
   0   4   2        197.09        180.71         7.81 o                         
   1   4   2        397.33        443.28        15.62 o                         
   2   4   2        107.17         86.26         6.55 o                         
   3   4   2         21.48         21.03         5.29 o                         
   4   4   2        402.30        400.09        15.87 o                         
   5   4   2          0.43          0.16         3.99 o                         
   6   4   2        115.15        134.44        24.81 o                         
   7   4   2          6.54         13.52         7.17 o                         
  -9   5   2         23.65         23.55         5.42 o                         
  -8   5   2        105.25        112.21         8.31 o                         
  -7   5   2          3.82          4.53         4.66 o                         
  -6   5   2        362.21        371.12        13.98 o                         
  -5   5   2         61.55         57.92         3.65 o                         
  -4   5   2       1392.59       1340.25        30.19 o                         
  -3   5   2        195.06        187.26         8.69 o                         
  -2   5   2       1418.50       1376.95        43.57 o                         
  -1   5   2        207.05        211.32         9.19 o                         
   0   5   2        309.98        299.09        11.84 o                         
   1   5   2          2.00          2.64         4.66 o                         
   2   5   2        473.97        486.60        17.76 o                         
   3   5   2         23.44         15.24         6.17 o                         
   4   5   2         36.17         26.07         6.42 o                         
   5   5   2         27.55         16.65         6.49 o                         
   6   5   2         25.88         17.50         9.82 o                         
  -9   6   2         72.96         61.20         6.17 o                         
  -8   6   2         62.61         68.76         6.42 o                         
  -7   6   2         56.40         58.31         6.04 o                         
  -6   6   2        554.71        519.09        18.64 o                         
  -5   6   2         47.39         56.29         5.79 o                         
  -4   6   2       1820.61       1696.57        53.65 o                         
  -3   6   2          9.96         17.76         5.29 o                         
  -2   6   2       1386.56       1331.49        42.69 o                         
  -1   6   2        108.38        111.20         8.82 o                         
   0   6   2        685.31        694.64        24.05 o                         
   1   6   2        112.68        129.96         9.44 o                         
   2   6   2        165.08        161.70        10.45 o                         
   3   6   2         16.11         26.82         6.93 o                         
   4   6   2         41.13         35.64         8.44 o                         
   5   6   2        142.26        163.08        14.61 o                         
  -9   7   2          4.19          5.79         6.17 o                         
  -8   7   2          3.90          7.05         5.79 o                         
  -7   7   2          2.60          0.50         5.79 o                         
  -6   7   2         45.22         36.02         6.42 o                         
  -5   7   2        110.21        115.48         9.70 o                         
  -4   7   2         63.55         55.03         6.80 o                         
  -3   7   2         58.02         59.69         7.05 o                         
  -2   7   2         55.39         59.57         7.43 o                         
  -1   7   2         35.32         36.65         6.67 o                         
   0   7   2         10.41         15.11         6.55 o                         
   1   7   2        140.12        111.45        10.20 o                         
   2   7   2        210.92        223.91        13.35 o                         
   3   7   2          0.09          9.95         8.44 o                         
   4   7   2         85.01         61.83        10.45 o                         
  -8   8   2         28.68         29.72         7.05 o                         
  -7   8   2          9.27         10.45         6.93 o                         
  -6   8   2        223.68        201.49        11.71 o                         
  -5   8   2         52.10         51.63         7.56 o                         
  -4   8   2         26.70         24.81         6.55 o                         
  -3   8   2         44.63         45.97         7.81 o                         
  -2   8   2         23.96         18.51         7.81 o                         
  -1   8   2          0.14         -1.51         7.18 o                         
   0   8   2        103.41        115.61        10.58 o                         
   1   8   2         49.16         19.02         8.19 o                         
   2   8   2         39.52         45.34        10.20 o                         
   3   8   2         23.98         10.70         9.07 o                         
   4   8   2         35.32         15.11        11.21 o                         
  -7   9   2          0.12          8.69         7.56 o                         
  -6   9   2        128.27        135.25        12.97 o                         
  -5   9   2          1.84          8.06         8.06 o                         
  -4   9   2         58.59         54.03         9.19 o                         
  -3   9   2         85.15         91.68        10.07 o                         
  -2   9   2          7.41         11.84         9.07 o                         
  -1   9   2         14.69         26.45         8.82 o                         
   0   9   2          1.98          3.40         9.70 o                         
   1   9   2          0.39         -2.27        10.45 o                         
   2   9   2          0.33          3.27         9.70 o                         
   3   9   2         17.50         21.41        12.09 o                         
  -6  10   2          4.09         12.47         9.07 o                         
  -5  10   2         17.41         14.99         9.32 o                         
  -4  10   2          0.51         -1.89         9.57 o                         
  -3  10   2         40.03         46.97        10.70 o                         
  -2  10   2         54.77         61.20        11.21 o                         
  -1  10   2         42.33         37.40        10.20 o                         
   0  10   2        105.88        106.79        12.47 o                         
   1  10   2          4.41         20.65        11.08 o                         
   0 -11   3          5.44        -10.45        10.45 o                         
   1 -11   3          1.42         -4.16        10.96 o                         
   2 -11   3          0.49          5.04         9.44 o                         
   3 -11   3         23.01         12.09         9.07 o                         
   4 -11   3          0.35          2.39         9.44 o                         
  -2 -10   3          3.40         16.75        12.47 o                         
  -1 -10   3         29.43         28.96        11.46 o                         
   0 -10   3         25.42         36.39        10.96 o                         
   1 -10   3         33.77         23.42         9.95 o                         
   2 -10   3          5.15         12.72         9.07 o                         
   3 -10   3         11.44         10.96         8.56 o                         
   4 -10   3         14.61         20.02         8.31 o                         
   5 -10   3          7.39          1.89         7.68 o                         
   6 -10   3          0.94         -1.01         7.56 o                         
  -4  -9   3          6.65         -5.42        13.10 o                         
  -3  -9   3          4.55         13.35        10.96 o                         
  -2  -9   3         40.33         54.65        11.46 o                         
  -1  -9   3          3.67          5.54         9.57 o                         
   0  -9   3         91.69         99.99        10.07 o                         
   1  -9   3          1.26          8.56         7.43 o                         
   2  -9   3         26.33         29.72         7.81 o                         
   3  -9   3          3.68         13.35         7.56 o                         
   4  -9   3          8.09         14.36         7.30 o                         
   5  -9   3         40.92         44.58         7.68 o                         
   6  -9   3          3.60          1.51         6.42 o                         
   7  -9   3         37.19         44.58         7.05 o                         
  -5  -8   3          9.08         37.78        12.97 o                         
  -4  -8   3          0.15         -9.70         9.70 o                         
  -3  -8   3         38.37         38.66        10.45 o                         
  -2  -8   3          1.54         -7.68         8.82 o                         
  -1  -8   3         38.45         27.08         7.93 o                         
   0  -8   3          9.81          6.17         7.05 o                         
   1  -8   3         16.62         17.25         6.93 o                         
   2  -8   3        109.09         92.43         8.56 o                         
   3  -8   3         32.01         26.95         6.67 o                         
   4  -8   3        224.85        220.00        12.09 o                         
   5  -8   3         88.79         99.49         9.32 o                         
   6  -8   3        211.82        197.71        10.83 o                         
   7  -8   3         55.67         64.48         6.17 o                         
  -6  -7   3         22.15         33.12         9.57 o                         
  -4  -7   3          3.02         -8.56         8.56 o                         
  -3  -7   3         78.94         46.72         8.56 o                         
  -2  -7   3          3.52         -6.80         6.80 o                         
  -1  -7   3         39.57         32.74         6.93 o                         
   0  -7   3         10.17          5.16         6.42 o                         
   1  -7   3         49.23         33.62         5.67 o                         
   2  -7   3          4.17         -0.63         4.66 o                         
   3  -7   3         18.36          9.07         5.29 o                         
   4  -7   3         42.94         40.30         5.54 o                         
   5  -7   3          0.57          3.15         4.79 o                         
   6  -7   3         17.43         19.14         4.79 o                         
   7  -7   3          1.65          4.28         4.03 o                         
  -6  -6   3          5.65         19.84         6.28 o                         
  -5  -6   3          9.31         32.72        12.15 o                         
  -4  -6   3         37.59         49.24         8.69 o                         
  -3  -6   3          6.20          5.54         6.93 o                         
  -2  -6   3        410.01        368.23        15.11 o                         
  -1  -6   3        403.70        352.11        14.10 o                         
   0  -6   3        286.16        265.09        11.21 o                         
   1  -6   3        263.91        263.33        10.83 o                         
   2  -6   3        398.15        412.30        15.11 o                         
   3  -6   3        322.70        345.56        13.10 o                         
   4  -6   3          7.92          3.53         3.90 o                         
   5  -6   3        161.13        165.85         7.81 o                         
   6  -6   3          2.77         -0.38         3.40 o                         
   7  -6   3          6.48         12.59         2.90 o                         
   9  -6   3          2.13         -0.76        11.08 o                         
  -7  -5   3          0.42         -4.23         6.49 o                         
  -6  -5   3          2.62         12.58         9.08 o                         
  -5  -5   3          9.04         19.12         8.37 o                         
  -4  -5   3        177.56        204.33        24.24 o                         
  -3  -5   3         49.13         40.80         6.42 o                         
  -2  -5   3        157.56        141.04         8.56 o                         
  -1  -5   3         14.52         38.03         4.79 o                         
   0  -5   3        993.48       1024.08        32.87 o                         
   1  -5   3        144.79        177.82         8.06 o                         
   2  -5   3       1214.38       1186.16        37.40 o                         
   3  -5   3        317.93        316.22        11.33 o                         
   4  -5   3        758.25        747.41        23.93 o                         
   5  -5   3       1420.18       1426.96        31.43 o                         
   6  -5   3        167.76        168.71         8.82 o                         
   9  -5   3         58.24         57.93        11.33 o                         
  -8  -4   3         19.12         27.01        11.59 o                         
  -7  -4   3         19.95         13.81         6.27 o                         
  -6  -4   3         50.33         57.58         4.88 o                         
  -5  -4   3         22.42         14.94         3.78 o                         
  -4  -4   3          6.20         12.97         4.54 o                         
  -3  -4   3          6.42         -0.60         3.69 o                         
  -2  -4   3        288.34        262.82        10.58 o                         
  -1  -4   3         82.61         86.26         5.54 o                         
   0  -4   3       1409.04       1511.07        47.22 o                         
   1  -4   3          8.68         11.46         2.77 o                         
   2  -4   3        730.56        729.15        23.17 o                         
   3  -4   3       1266.40       1346.62        29.34 o                         
   4  -4   3         96.59         83.04         3.56 o                         
   5  -4   3        220.40        230.69         5.56 o                         
   8  -4   3        177.23        184.62        14.73 o                         
   9  -4   3         46.53         57.43        11.59 o                         
  -8  -3   3         52.36         53.98         6.99 o                         
  -7  -3   3          9.04         -0.56         5.48 o                         
  -6  -3   3        157.56        178.62         6.64 o                         
  -5  -3   3        122.24        116.04         6.25 o                         
  -4  -3   3        281.14        287.10         7.13 o                         
  -3  -3   3       1570.15       1501.04        34.85 o                         
  -2  -3   3        660.45        707.94        19.52 o                         
  -1  -3   3       1470.48       1471.30        33.71 o                         
   0  -3   3        156.63        146.33         5.79 o                         
   1  -3   3       1893.51       1950.07        60.07 o                         
   2  -3   3        360.49        341.72         7.79 o                         
   3  -3   3       1923.76       2124.45        53.58 o                         
   4  -3   3        410.55        401.38         9.74 o                         
   6  -3   3        501.14        487.61        19.65 o                         
   7  -3   3          3.74          2.90         7.18 o                         
   8  -3   3         58.72         66.74         9.57 o                         
   9  -3   3          0.74         -5.16        10.20 o                         
  -9  -2   3          0.01          4.16        12.22 o                         
  -8  -2   3         31.56         40.80        10.70 o                         
  -7  -2   3         44.24         56.43         5.81 o                         
  -6  -2   3        494.69        500.19        11.37 o                         
  -5  -2   3          0.27         -0.30         2.67 o                         
  -4  -2   3       2493.29       2536.14        47.71 o                         
  -3  -2   3          7.94          3.22         1.74 o                         
  -2  -2   3       7206.50       6955.01       175.96 o                         
  -1  -2   3       1130.64       1370.18        22.09 o                         
   0  -2   3       6664.73       6067.81       140.79 o                         
   1  -2   3       3260.78       3142.66        67.94 o                         
   2  -2   3       1326.37       1266.08        39.04 o                         
   3  -2   3       2485.25       2466.92        55.38 o                         
   4  -2   3        272.65        294.50         5.77 o                         
   5  -2   3        552.05        557.93        13.36 o                         
   6  -2   3         32.78         34.25         4.85 o                         
   7  -2   3         98.05         86.39         8.56 o                         
   8  -2   3          7.34          6.17         7.81 o                         
   9  -2   3         42.54         35.14        10.45 o                         
  -9  -1   3          4.55          8.94        11.21 o                         
  -8  -1   3        178.61        168.37        16.12 o                         
  -7  -1   3          0.19         -3.15         7.43 o                         
  -6  -1   3        205.77        219.10         6.67 o                         
  -5  -1   3          7.05          9.12         2.43 o                         
  -4  -1   3        714.07        755.35        12.71 o                         
  -3  -1   3         74.85         82.44         2.30 o                         
  -2  -1   3       1480.70       1509.30        24.18 o                         
  -1  -1   3          3.89          7.66         0.75 o                         
   0  -1   3       2567.28       2514.53        44.66 o                         
   1  -1   3       2656.93       2691.26        38.77 o                         
   2  -1   3       6557.01       5853.88        81.06 o                         
   3  -1   3        425.37        425.58         6.56 o                         
   4  -1   3       2140.86       2115.12        34.63 o                         
   5  -1   3         68.21         52.52         2.69 o                         
   6  -1   3        958.05        965.25        19.28 o                         
   7  -1   3        371.02        364.07        17.38 o                         
   8  -1   3        193.03        213.08        15.62 o                         
   9  -1   3         80.65         87.78        11.46 o                         
  -9   0   3          0.21          5.54        10.20 o                         
  -8   0   3         92.95         94.83        10.70 o                         
  -7   0   3          2.32          0.50         7.30 o                         
  -6   0   3        368.82        361.27         7.06 o                         
  -5   0   3        362.27        373.23        13.90 o                         
  -4   0   3        370.70        349.81         6.35 o                         
  -3   0   3         87.94         87.82         2.51 o                         
  -2   0   3         42.97         39.54         1.51 o                         
  -1   0   3        732.92        869.02        23.74 o                         
   0   0   3        158.80        144.75         3.28 o                         
   1   0   3        152.64        187.64         2.54 o                         
   2   0   3       1711.10       1862.93        22.37 o                         
   3   0   3        141.27        189.27         3.08 o                         
   4   0   3        923.68        994.51        19.33 o                         
   5   0   3          9.18         16.89         2.26 o                         
   6   0   3        368.84        379.77        12.35 o                         
   7   0   3          4.98         -0.51         5.47 o                         
   8   0   3        116.98        134.66         9.61 o                         
   9   0   3          3.21         14.48        10.83 o                         
 -10   1   3         68.94         75.81        12.97 o                         
  -9   1   3        113.02         90.80        12.72 o                         
  -8   1   3        470.40        497.69        23.42 o                         
  -7   1   3          0.59         -0.38         6.93 o                         
  -6   1   3       1192.42       1190.65        28.34 o                         
  -5   1   3         46.71         43.24         4.00 o                         
  -4   1   3       2897.51       2999.02        54.42 o                         
  -3   1   3        191.93        242.64         6.14 o                         
  -2   1   3       2445.19       2513.47        54.72 o                         
  -1   1   3         12.53         11.37         1.80 o                         
   0   1   3       5693.30       5097.71        77.92 o                         
   1   1   3        414.19        405.19         6.03 o                         
   2   1   3        632.56        622.11         9.25 o                         
   3   1   3        239.51        214.72         4.34 o                         
   4   1   3         28.02         26.20         1.87 o                         
   5   1   3        189.11        207.49        11.76 o                         
   6   1   3         35.61         41.36         5.11 o                         
   7   1   3         33.79         40.33        12.34 o                         
   8   1   3         74.33         68.51         7.39 o                         
   9   1   3         10.68         32.24        10.83 o                         
 -10   2   3          9.61         -1.51        12.85 o                         
  -9   2   3          9.22         -4.79        10.96 o                         
  -8   2   3         42.66         34.88         9.44 o                         
  -7   2   3         19.69         10.20         8.06 o                         
  -6   2   3        405.47        424.92        11.13 o                         
  -5   2   3          3.15          7.93         2.61 o                         
  -4   2   3        377.70        356.64         8.82 o                         
  -3   2   3          0.73          5.00         1.77 o                         
  -2   2   3       3085.60       3156.69        56.06 o                         
  -1   2   3       1125.67       1153.22        20.96 o                         
   0   2   3       2610.89       2650.40        47.21 o                         
   1   2   3       1855.03       1870.08        33.35 o                         
   2   2   3       1565.25       1509.17        28.13 o                         
   3   2   3        874.13        808.27        19.21 o                         
   4   2   3        667.31        690.43        14.27 o                         
   5   2   3        455.15        458.56        15.27 o                         
   6   2   3        160.04        168.44         9.50 o                         
   7   2   3        122.92        127.69         9.95 o                         
   8   2   3         13.71         29.59         9.95 o                         
 -10   3   3         47.91         44.62         6.45 o                         
  -9   3   3          2.42         -7.05        11.08 o                         
  -8   3   3        118.52        108.55        11.33 o                         
  -6   3   3         29.31         25.51         2.98 o                         
  -5   3   3         42.04         45.29         2.46 o                         
  -4   3   3        192.18        183.10         4.58 o                         
  -3   3   3        369.45        410.47         8.17 o                         
  -2   3   3        349.09        358.17         7.32 o                         
  -1   3   3        109.57        121.96         4.29 o                         
   0   3   3         44.52         27.61         2.60 o                         
   1   3   3          7.17         11.70         2.61 o                         
   2   3   3       1570.88       1611.31        50.62 o                         
   3   3   3         62.55         78.13         4.75 o                         
   4   3   3       1066.96       1042.42        20.79 o                         
   5   3   3         55.56         67.70         5.75 o                         
   6   3   3        438.92        388.55        29.78 o                         
   7   3   3         30.92         19.72         7.87 o                         
   8   3   3        114.58         63.34        12.22 o                         
  -9   4   3          0.23         -5.37         5.37 o                         
  -8   4   3        111.30        117.12         9.32 o                         
  -7   4   3         50.77         58.68         6.04 o                         
  -6   4   3        371.16        367.47        14.10 o                         
  -5   4   3        605.27        645.86        21.30 o                         
  -4   4   3        739.70        782.81        14.88 o                         
  -3   4   3       2072.51       2106.13        46.61 o                         
  -1   4   3        637.13        641.29        15.43 o                         
   0   4   3        776.84        753.58        24.68 o                         
   1   4   3        252.57        249.47        10.70 o                         
   2   4   3       1065.71       1084.28        35.01 o                         
   3   4   3          0.71         -2.77         4.91 o                         
   4   4   3        436.25        403.36        15.87 o                         
   5   4   3          9.16          9.68         6.62 o                         
   6   4   3         76.53         88.28         7.78 o                         
   7   4   3          1.00         13.73        10.45 o                         
  -9   5   3         16.14         19.27         6.17 o                         
  -8   5   3        128.27        129.21         9.57 o                         
  -7   5   3         11.44          6.80         5.42 o                         
  -6   5   3        623.67        572.24        19.90 o                         
  -5   5   3         61.09         69.77         6.04 o                         
  -4   5   3        776.43        755.60        25.19 o                         
  -3   5   3         42.82         48.36         5.29 o                         
  -2   5   3       1079.91       1077.48        34.88 o                         
  -1   5   3        644.09        676.89        23.05 o                         
   0   5   3       1394.61       1387.40        44.33 o                         
   1   5   3        303.16        333.85        13.47 o                         
   2   5   3        670.10        655.10        22.79 o                         
   3   5   3        173.21        196.08        11.71 o                         
   4   5   3          2.13          1.39         6.42 o                         
   5   5   3          6.52          1.49         8.31 o                         
   6   5   3          0.67         -6.17         9.70 o                         
  -9   6   3         10.89         19.02         6.30 o                         
  -8   6   3          5.26          7.30         6.04 o                         
  -7   6   3          0.09          7.68         5.92 o                         
  -6   6   3        168.96        162.96        10.33 o                         
  -5   6   3         67.78         79.09         8.06 o                         
  -4   6   3        187.57        162.71         9.57 o                         
  -3   6   3         29.49         33.25         5.92 o                         
  -2   6   3        245.90        217.36        11.08 o                         
  -1   6   3         71.59         75.94         7.56 o                         
   0   6   3       1536.57       1464.85        47.10 o                         
   1   6   3          4.78          7.43         6.04 o                         
   2   6   3        778.82        756.98        26.95 o                         
   3   6   3         50.12         60.70         7.93 o                         
   4   6   3        239.79        216.10        12.85 o                         
  -9   7   3          2.44         -0.63         6.55 o                         
  -8   7   3         37.98         36.77         7.05 o                         
  -7   7   3         61.84         54.28         7.30 o                         
  -6   7   3         46.06         47.60         7.18 o                         
  -5   7   3         68.19         65.99         7.18 o                         
  -4   7   3          7.31         14.36         6.55 o                         
  -3   7   3         30.05         23.93         6.04 o                         
  -2   7   3        561.69        526.52        19.52 o                         
  -1   7   3          4.86          9.70         6.42 o                         
   0   7   3        929.37        892.61        30.73 o                         
   1   7   3         19.59         13.98         7.30 o                         
   2   7   3        136.56        147.34        13.22 o                         
   3   7   3          5.19         -0.63         7.93 o                         
   4   7   3         15.60         23.55         8.82 o                         
  -8   8   3        111.49        114.35        11.21 o                         
  -7   8   3          6.72          6.67         7.43 o                         
  -6   8   3        166.13        162.58        11.84 o                         
  -5   8   3          4.88          4.91         7.30 o                         
  -4   8   3        155.98        152.88        11.96 o                         
  -3   8   3         21.67         25.94         7.18 o                         
  -2   8   3        228.91        236.38        14.23 o                         
  -1   8   3          0.32         -3.78         8.19 o                         
   0   8   3          6.98         10.58         8.19 o                         
   1   8   3          0.97         -1.89         8.06 o                         
   2   8   3         30.68         27.08        10.20 o                         
   3   8   3          0.10         -5.16         8.82 o                         
   4   8   3          2.46         -7.56        10.96 o                         
  -7   9   3         75.62         89.41         9.44 o                         
  -6   9   3         92.27         77.57         9.57 o                         
  -5   9   3         32.53         37.91         9.07 o                         
  -4   9   3        213.23        210.94        14.73 o                         
  -3   9   3         18.52         22.16         9.32 o                         
  -2   9   3        261.63        249.35        14.99 o                         
  -1   9   3          2.68          7.68         9.82 o                         
   0   9   3         43.41         44.45         9.95 o                         
   1   9   3         30.16         41.43        11.46 o                         
   2   9   3          4.89          5.92        11.33 o                         
   3   9   3         27.36         30.48        12.34 o                         
  -6  10   3          0.38         -2.39         9.57 o                         
  -5  10   3          3.72          0.00         9.70 o                         
  -4  10   3          5.20         -4.03         9.82 o                         
  -3  10   3         15.86         16.25         9.44 o                         
  -2  10   3          7.31          4.03        10.83 o                         
  -1  10   3         13.76          7.81        10.20 o                         
   0  10   3         11.78         32.62        12.09 o                         
   1  10   3          0.47         15.87        11.46 o                         
   0 -11   4          0.05          9.95        12.09 o                         
   1 -11   4         24.11         19.27        10.20 o                         
   2 -11   4         12.69         15.87        10.20 o                         
   3 -11   4          0.04         -7.68         9.95 o                         
   4 -11   4         24.00         20.65         9.57 o                         
  -2 -10   4         51.64         60.57        13.60 o                         
  -1 -10   4         14.37         20.65        10.70 o                         
   0 -10   4         47.31         28.21         9.82 o                         
   1 -10   4          2.19         -4.28         9.19 o                         
   2 -10   4         15.72         17.76         9.19 o                         
   3 -10   4         11.48         12.47         8.94 o                         
   4 -10   4         12.67         22.54         8.69 o                         
   5 -10   4         82.81         79.46         9.57 o                         
   6 -10   4         24.57         17.25         8.06 o                         
  -4  -9   4          0.31         -4.16        12.22 o                         
  -3  -9   4          0.88        -10.20        10.20 o                         
  -2  -9   4          0.59         -9.19         9.19 o                         
  -1  -9   4          8.72         -0.88         8.44 o                         
   0  -9   4         18.76         13.98         8.06 o                         
   1  -9   4          7.45         10.20         8.31 o                         
   2  -9   4          8.31         10.96         7.18 o                         
   3  -9   4        127.56        129.71        11.59 o                         
   4  -9   4          0.35          3.90         6.93 o                         
   5  -9   4         68.10         75.81         8.19 o                         
   6  -9   4         35.99         36.52         7.30 o                         
   7  -9   4         86.49        106.54        10.07 o                         
  -3  -8   4          0.56         -8.82         8.82 o                         
  -2  -8   4         32.28         14.99         8.31 o                         
  -1  -8   4         71.77         43.57         8.19 o                         
   0  -8   4          0.62         -4.53         6.55 o                         
   1  -8   4          6.84         -1.13         6.30 o                         
   2  -8   4         18.89         23.93         6.93 o                         
   3  -8   4          1.73         -1.64         6.04 o                         
   4  -8   4        116.77        111.45         9.70 o                         
   5  -8   4         12.00         13.73         5.92 o                         
   6  -8   4         49.51         49.49         6.30 o                         
   7  -8   4          1.86         10.58         5.29 o                         
  -6  -7   4         27.56         54.78        13.10 o                         
  -4  -7   4        118.18        215.09        17.00 o                         
  -3  -7   4        274.61        194.82        13.22 o                         
  -2  -7   4          6.68         -7.56         7.56 o                         
  -1  -7   4        155.29        121.15         9.82 o                         
   0  -7   4         10.39         15.49         6.42 o                         
   1  -7   4        238.36        237.89        11.84 o                         
   2  -7   4         16.01         12.97         5.67 o                         
   3  -7   4        365.81        360.04        13.98 o                         
   4  -7   4         12.21         16.25         4.91 o                         
   5  -7   4         22.90         28.71         5.04 o                         
   6  -7   4          9.91          7.56         4.41 o                         
   7  -7   4         59.02         61.96         5.92 o                         
  -6  -6   4         10.26         16.87         7.81 o                         
  -5  -6   4          0.84          9.95         8.12 o                         
  -4  -6   4         23.47         30.98         8.19 o                         
  -3  -6   4         29.81         29.85         7.18 o                         
  -2  -6   4        678.94        699.18        24.93 o                         
  -1  -6   4         86.35         75.94         7.68 o                         
   0  -6   4       1446.94       1435.76        45.71 o                         
   1  -6   4        575.55        557.25        19.27 o                         
   2  -6   4        351.28        354.37        12.97 o                         
   3  -6   4        769.84        754.84        24.68 o                         
   4  -6   4        101.29         98.48         6.42 o                         
   5  -6   4        199.80        224.92         9.32 o                         
   6  -6   4        143.82        140.54         6.67 o                         
   9  -6   4         32.16         48.11        11.59 o                         
  -7  -5   4          3.50         -5.07         6.39 o                         
  -6  -5   4         18.58         18.38         5.25 o                         
  -5  -5   4          1.05         -0.52         5.16 o                         
  -4  -5   4         47.06         68.86         6.19 o                         
  -3  -5   4        198.50        139.41         9.44 o                         
  -2  -5   4         79.97         86.52         8.56 o                         
  -1  -5   4         70.29         69.26         6.30 o                         
   0  -5   4        203.36        165.98         7.81 o                         
   1  -5   4         35.92         35.51         4.28 o                         
   2  -5   4        422.60        395.30        13.73 o                         
   3  -5   4         81.88        109.94         5.92 o                         
   4  -5   4        625.80        639.74        20.65 o                         
   5  -5   4         51.29         58.56         4.28 o                         
   6  -5   4        429.07        375.65        13.03 o                         
   8  -5   4         35.10         35.51         9.82 o                         
   9  -5   4         88.73        104.52        12.22 o                         
  -8  -4   4         25.35         30.85        11.33 o                         
  -7  -4   4          1.03          3.30         5.59 o                         
  -6  -4   4         14.17         23.29         7.87 o                         
  -5  -4   4        201.87        191.43         6.86 o                         
  -4  -4   4         10.99         13.67         3.25 o                         
  -3  -4   4        391.65        382.26        17.06 o                         
  -2  -4   4        178.90        180.46         8.69 o                         
  -1  -4   4         90.06         90.55         5.92 o                         
   0  -4   4        553.71        601.45        19.65 o                         
   1  -4   4        928.41       1001.42        31.61 o                         
   2  -4   4         86.00         75.18         4.28 o                         
   3  -4   4        159.53        179.08         4.97 o                         
   4  -4   4       1246.49       1282.84        29.49 o                         
   5  -4   4        267.04        259.42         8.44 o                         
   7  -4   4          2.12         -2.52         6.80 o                         
   8  -4   4        131.67        129.33        13.22 o                         
   9  -4   4         24.35          4.91         9.95 o                         
  -8  -3   4         58.31         64.36         6.86 o                         
  -7  -3   4         15.22         14.52         5.26 o                         
  -6  -3   4        207.36        232.43         7.60 o                         
  -5  -3   4        398.10        392.32         9.36 o                         
  -4  -3   4       1565.73       1667.17        31.93 o                         
  -3  -3   4        630.66        649.60        16.11 o                         
  -2  -3   4       4903.65       5082.26       114.83 o                         
  -1  -3   4       1175.14       1252.85        28.83 o                         
   0  -3   4       1006.55       1000.79        31.48 o                         
   1  -3   4        476.52        499.95        16.12 o                         
   2  -3   4        882.75        969.89        27.39 o                         
   3  -3   4        259.82        267.90         9.82 o                         
   4  -3   4         37.07         36.23         2.04 o                         
   6  -3   4        195.59        178.82        10.96 o                         
   7  -3   4        221.10        215.34        13.22 o                         
   8  -3   4         29.83         19.39         8.31 o                         
   9  -3   4         25.75          7.81         9.95 o                         
  -9  -2   4          4.40         -6.55        11.59 o                         
  -8  -2   4         12.07         21.79        10.70 o                         
  -7  -2   4          9.30          7.43         4.77 o                         
  -6  -2   4         63.45         67.46         5.26 o                         
  -5  -2   4         34.58         27.93         2.85 o                         
  -4  -2   4        676.18        683.76        13.77 o                         
  -3  -2   4        128.23        137.82         4.05 o                         
  -2  -2   4        897.70        867.23        16.76 o                         
  -1  -2   4         35.01         50.30         2.30 o                         
   0  -2   4       2321.14       2259.55        50.99 o                         
   1  -2   4       1493.18       1501.18        27.32 o                         
   2  -2   4        995.22       1030.50        18.86 o                         
   3  -2   4         26.91         14.56         2.71 o                         
   4  -2   4       1014.62       1075.24        17.45 o                         
   5  -2   4        553.97        514.42        12.43 o                         
   6  -2   4        358.86        366.61         9.55 o                         
   7  -2   4        543.97        512.67        21.53 o                         
   8  -2   4         70.09         76.69         9.57 o                         
   9  -2   4         40.32         54.28        10.96 o                         
  -9  -1   4          7.77          5.92        10.58 o                         
  -8  -1   4         53.51         50.62        10.07 o                         
  -7  -1   4        223.04        217.11        13.85 o                         
  -6  -1   4         80.78         72.68         4.86 o                         
  -5  -1   4        151.52        151.27         6.07 o                         
  -4  -1   4        566.25        581.63        11.73 o                         
  -3  -1   4         36.32         47.55         2.33 o                         
  -2  -1   4        969.89       1047.07        19.47 o                         
  -1  -1   4         43.73         51.28         1.69 o                         
   0  -1   4       2434.46       2438.39        51.48 o                         
   1  -1   4         18.22         15.08         0.72 o                         
   2  -1   4       3742.19       3914.18        54.88 o                         
   3  -1   4        318.96        353.41         5.60 o                         
   4  -1   4       1428.14       1503.62        21.99 o                         
   5  -1   4        837.32        837.62        16.61 o                         
   6  -1   4        313.50        342.54        11.56 o                         
   7  -1   4        118.91        102.66         7.46 o                         
   8  -1   4        118.52        133.24        11.71 o                         
   9  -1   4         55.26         53.52        10.96 o                         
  -9   0   4         24.13         10.07        11.08 o                         
  -8   0   4        230.53        240.66        15.99 o                         
  -7   0   4        230.90        219.12        13.60 o                         
  -6   0   4        980.27       1003.14        27.29 o                         
  -5   0   4        451.57        482.70        10.19 o                         
  -4   0   4       1592.87       1561.64        25.31 o                         
  -3   0   4        234.15        253.39         8.55 o                         
  -2   0   4       3334.34       3336.30        93.32 o                         
  -1   0   4       2128.22       2112.19       111.51 o                         
   0   0   4       1173.55       1289.24        34.42 o                         
   1   0   4        806.52        819.74        10.02 o                         
   2   0   4         22.07         25.03         1.10 o                         
   3   0   4         38.65         28.94         1.39 o                         
   4   0   4         10.93         17.24         1.81 o                         
   5   0   4         15.36         20.07         4.40 o                         
   6   0   4        283.78        271.00        10.64 o                         
   7   0   4         33.39         31.13         6.04 o                         
   8   0   4         66.97         77.95         7.86 o                         
   9   0   4         19.42         22.04         9.57 o                         
 -10   1   4         16.10         10.83        13.35 o                         
  -9   1   4          0.19        -10.20        11.21 o                         
  -8   1   4        146.30        165.22        16.12 o                         
  -7   1   4          3.85          4.03         7.30 o                         
  -6   1   4        558.44        538.63        11.16 o                         
  -5   1   4        352.21        396.44         8.30 o                         
  -4   1   4       2895.15       2972.06        54.04 o                         
  -3   1   4        111.71        105.55         3.83 o                         
  -2   1   4       4670.00       4747.83       141.17 o                         
  -1   1   4       3200.05       3261.22        57.87 o                         
   0   1   4       3021.89       2958.90        45.51 o                         
   1   1   4       2738.61       2767.95        43.38 o                         
   2   1   4       2533.06       2640.90        37.65 o                         
   3   1   4       1687.62       1724.49        24.83 o                         
   4   1   4       1045.87       1080.42        17.89 o                         
   5   1   4       1210.71       1159.08        19.36 o                         
   6   1   4          8.95         29.03        10.39 o                         
   7   1   4         81.00         80.87         7.21 o                         
   8   1   4          1.08         13.47         9.57 o                         
 -10   2   4         27.63         15.36        13.35 o                         
  -9   2   4         18.46         18.13        10.83 o                         
  -8   2   4         67.33         59.94        10.07 o                         
  -6   2   4        382.92        390.29        12.41 o                         
  -5   2   4         21.16         16.81         2.19 o                         
  -4   2   4        788.94        857.12        19.63 o                         
  -3   2   4         91.62         92.03         4.59 o                         
  -2   2   4        501.67        463.96         9.06 o                         
  -1   2   4       1343.90       1486.36        32.90 o                         
   0   2   4       3652.87       3636.34        79.21 o                         
   1   2   4         18.19         23.42         2.20 o                         
   2   2   4       2798.56       2862.11        62.78 o                         
   3   2   4        344.28        377.85        10.00 o                         
   4   2   4        490.48        502.29        11.06 o                         
   5   2   4         93.68         94.64         6.51 o                         
   6   2   4        243.68        239.22        12.72 o                         
   7   2   4         90.20         90.42        11.84 o                         
   8   2   4         71.75         28.84         9.82 o                         
 -10   3   4         82.19         80.99         7.61 o                         
  -9   3   4          2.72          4.36         5.89 o                         
  -6   3   4        120.52        123.95         6.27 o                         
  -5   3   4        123.41        117.18         4.16 o                         
  -4   3   4        312.99        326.18         7.12 o                         
  -3   3   4         21.90         21.70         2.76 o                         
  -2   3   4       2718.92       2751.00        60.37 o                         
  -1   3   4       1217.44       1349.01        30.32 o                         
   0   3   4       2972.26       3135.34        68.70 o                         
   1   3   4        352.74        385.60        10.07 o                         
   2   3   4       1162.64       1163.80        39.79 o                         
   3   3   4          3.65          2.27         4.16 o                         
   4   3   4        316.67        310.98         8.15 o                         
   5   3   4         28.42         31.51         4.08 o                         
   6   3   4        179.89        205.00        22.10 o                         
   7   3   4         22.33         60.83        10.70 o                         
   8   3   4         43.96         56.92        11.46 o                         
  -9   4   4          0.20          1.13         6.80 o                         
  -8   4   4        165.76        161.19        11.21 o                         
  -7   4   4         49.15         41.43         6.55 o                         
  -6   4   4        857.32        968.00        61.08 o                         
  -5   4   4        168.80        173.05         6.54 o                         
  -4   4   4       1306.53       1340.51        30.41 o                         
  -3   4   4        770.17        792.72        21.66 o                         
  -2   4   4        177.42        213.84         6.92 o                         
  -1   4   4        285.37        264.52         8.04 o                         
   0   4   4        595.55        613.50        15.16 o                         
   1   4   4        183.90        149.73         7.93 o                         
   2   4   4          6.07          7.05         4.53 o                         
   3   4   4         50.76         52.26         6.17 o                         
   4   4   4         49.49         53.27         6.67 o                         
   5   4   4          0.75          0.88         5.16 o                         
   6   4   4         12.93          2.90         9.82 o                         
  -9   5   4          4.16          7.18         6.80 o                         
  -8   5   4         66.25         68.63         7.56 o                         
  -7   5   4         37.73         34.76         6.55 o                         
  -6   5   4        498.76        467.84        17.50 o                         
  -5   5   4        293.35        279.82        12.34 o                         
  -4   5   4        745.16        753.05        28.46 o                         
  -3   5   4        591.95        640.20        16.10 o                         
  -2   5   4       3612.94       3608.32        79.43 o                         
  -1   5   4        106.15        103.39         7.56 o                         
   0   5   4       1874.57       1800.84        56.92 o                         
   1   5   4        508.10        538.11        19.77 o                         
   2   5   4         82.08         81.86         7.68 o                         
   3   5   4        350.28        383.09        16.25 o                         
   4   5   4        148.69        137.90         9.95 o                         
   5   5   4        179.02        229.45        17.50 o                         
  -9   6   4         31.03         26.45         7.30 o                         
  -8   6   4         45.55         48.23         7.56 o                         
  -7   6   4         21.22         18.39         6.42 o                         
  -6   6   4         32.55         39.17         6.67 o                         
  -5   6   4          9.18          7.30         6.04 o                         
  -4   6   4         79.49         84.37         7.30 o                         
  -3   6   4        422.11        410.04        16.37 o                         
  -2   6   4        284.45        256.27        12.47 o                         
  -1   6   4        200.78        187.14        10.33 o                         
   0   6   4         95.31         95.33         7.93 o                         
   1   6   4          1.56          1.13         6.17 o                         
   2   6   4        193.75        199.48        11.84 o                         
   3   6   4          6.30         15.87         7.93 o                         
   4   6   4        190.00        210.69        13.85 o                         
  -8   7   4        195.70        190.91        12.72 o                         
  -7   7   4          9.02         -0.13         6.80 o                         
  -6   7   4        195.81        199.60        12.22 o                         
  -5   7   4         46.05         37.91         7.30 o                         
  -4   7   4        117.15        116.36        10.58 o                         
  -3   7   4         25.39         18.01         6.55 o                         
  -2   7   4        102.02         96.84         8.94 o                         
  -1   7   4         18.68         11.33         6.80 o                         
   0   7   4          8.71          4.03         7.05 o                         
   1   7   4          0.63         -2.64         7.43 o                         
   2   7   4          1.41          0.00         7.56 o                         
   3   7   4         25.90         14.23         8.44 o                         
   4   7   4         49.13         49.87        10.07 o                         
  -8   8   4        190.62        174.92        13.22 o                         
  -7   8   4          3.73          9.57         7.81 o                         
  -6   8   4        166.68        152.38        12.47 o                         
  -5   8   4         19.60         20.53         8.06 o                         
  -4   8   4        354.33        340.52        15.62 o                         
  -3   8   4         71.51         66.87         9.07 o                         
  -2   8   4        271.87        257.53        14.10 o                         
  -1   8   4        135.42        141.30        12.22 o                         
   0   8   4         13.43         13.73         8.44 o                         
   1   8   4         72.69         69.26         9.95 o                         
   2   8   4         33.09         53.90        10.96 o                         
   3   8   4         48.65         60.07        11.71 o                         
   4   8   4          0.28         -5.67         9.95 o                         
  -7   9   4         11.20          4.53         8.69 o                         
  -6   9   4          1.61         -0.88         8.69 o                         
  -5   9   4          7.43          2.01         7.93 o                         
  -4   9   4         26.39         26.95         8.56 o                         
  -3   9   4         25.77         20.90         8.69 o                         
  -2   9   4         68.14         62.34         9.95 o                         
  -1   9   4          3.38          6.17        10.33 o                         
   0   9   4         91.88        109.56        11.84 o                         
   1   9   4          3.31         13.73        10.07 o                         
   2   9   4         37.89         41.56        11.33 o                         
  -5  10   4          1.37          2.90        10.20 o                         
  -4  10   4          6.21          6.80        10.58 o                         
  -3  10   4          1.70          2.64         9.57 o                         
  -2  10   4          0.64          7.93        11.46 o                         
  -1  10   4          2.73          4.03        11.84 o                         
   0  10   4          0.28          5.92        10.83 o                         
   0 -11   5          4.24         -7.30        11.59 o                         
   1 -11   5          0.06         12.85        10.45 o                         
   2 -11   5          0.54         -7.56         9.07 o                         
   3 -11   5          6.96         -5.54         9.32 o                         
   4 -11   5         10.28          2.14         9.70 o                         
  -2 -10   5          1.26        -12.09        12.09 o                         
  -1 -10   5          5.17          3.65        11.84 o                         
   0 -10   5          0.09         -8.94         8.94 o                         
   1 -10   5          1.33          1.13         8.56 o                         
   2 -10   5          0.78          7.18         8.19 o                         
   3 -10   5         28.98         24.93         8.69 o                         
   4 -10   5          5.40          5.04         8.44 o                         
   5 -10   5         93.15        100.75         9.82 o                         
   6 -10   5          2.91         12.22         8.19 o                         
  -4  -9   5          4.48         44.58        13.22 o                         
  -3  -9   5          0.04        -11.96        11.96 o                         
  -2  -9   5         22.19         -5.04        10.83 o                         
  -1  -9   5          4.87         -6.17         8.56 o                         
   0  -9   5          0.68          2.01         9.19 o                         
   1  -9   5          6.10         -0.25         8.06 o                         
   2  -9   5         47.83         45.21         8.56 o                         
   3  -9   5          0.72         -7.18         7.18 o                         
   4  -9   5         54.88         39.92         7.81 o                         
   5  -9   5         10.66         10.33         7.05 o                         
   6  -9   5         69.19         68.26         7.81 o                         
  -5  -8   5         18.53         14.61        11.84 o                         
  -4  -8   5          0.13         25.06        11.33 o                         
  -3  -8   5         35.76         20.02        10.96 o                         
  -2  -8   5          1.37         -9.19         9.19 o                         
  -1  -8   5         64.30         47.98         8.31 o                         
   0  -8   5          0.25          0.25         7.05 o                         
   1  -8   5         60.23         55.79         7.18 o                         
   2  -8   5         27.56         17.50         6.55 o                         
   3  -8   5          6.94         -0.38         6.17 o                         
   4  -8   5          3.95          1.51         5.92 o                         
   5  -8   5          3.61         -0.88         5.79 o                         
   6  -8   5         61.22         61.58         6.42 o                         
  -6  -7   5          1.15        -11.71        11.84 o                         
  -5  -7   5          0.60         11.06         6.10 o                         
  -4  -7   5         16.49         57.30        10.45 o                         
  -3  -7   5         47.12         23.05         8.44 o                         
  -2  -7   5        125.56        108.81        10.83 o                         
  -1  -7   5        140.68        135.50        11.46 o                         
   0  -7   5        115.38        117.50        10.20 o                         
   1  -7   5        140.63        134.37         9.70 o                         
   2  -7   5          3.00          3.65         5.42 o                         
   3  -7   5        103.92        101.88         7.93 o                         
   4  -7   5         13.35         16.87         5.04 o                         
   5  -7   5        193.96        215.47        10.20 o                         
   6  -7   5          3.49          9.57         4.28 o                         
  -7  -6   5          0.20          7.93        12.09 o                         
  -6  -6   5          7.56         -0.06         8.82 o                         
  -5  -6   5          4.52         -0.76         5.06 o                         
  -4  -6   5         24.02         60.32        10.07 o                         
  -2  -6   5        187.18        176.56        10.83 o                         
  -1  -6   5          3.67         11.08         6.17 o                         
   0  -6   5        219.17        194.06        10.20 o                         
   1  -6   5         52.07         51.38         5.67 o                         
   2  -6   5        311.52        295.19        11.84 o                         
   3  -6   5        197.70        216.86         9.70 o                         
   4  -6   5        774.31        768.19        25.06 o                         
   5  -6   5        249.52        272.52        10.45 o                         
   6  -6   5        151.29        148.60         6.80 o                         
  -7  -5   5         22.99         22.29        12.59 o                         
  -6  -5   5          9.91         15.76         8.20 o                         
  -5  -5   5         81.24         70.13         7.42 o                         
  -4  -5   5         21.35         11.44         8.82 o                         
  -3  -5   5          0.89         14.23         6.42 o                         
  -2  -5   5         96.12        124.93         8.56 o                         
  -1  -5   5         21.26          8.19         4.66 o                         
   0  -5   5          9.61         15.99         4.53 o                         
   1  -5   5         40.56         43.45         4.03 o                         
   2  -5   5        442.98        436.11        14.99 o                         
   3  -5   5        173.27        199.98         8.19 o                         
   4  -5   5        915.68        930.27        29.34 o                         
   5  -5   5        202.22        194.82         7.43 o                         
   6  -5   5        206.75        188.77         6.55 o                         
   8  -5   5         90.71         93.06        10.33 o                         
   9  -5   5         35.03         29.47        10.83 o                         
  -8  -4   5         20.62         27.58        11.33 o                         
  -7  -4   5         24.22         12.79         5.61 o                         
  -6  -4   5        103.38        111.99         6.27 o                         
  -5  -4   5        118.69         95.28         8.12 o                         
  -4  -4   5       1378.30       1436.33        27.87 o                         
  -3  -4   5        735.10        656.03        16.62 o                         
  -2  -4   5        748.87        791.11        26.19 o                         
  -1  -4   5        778.58        728.63        17.51 o                         
   0  -4   5        251.86        239.54         6.63 o                         
   1  -4   5        780.62        819.57        26.19 o                         
   2  -4   5        137.07        161.57         6.55 o                         
   3  -4   5          3.83         -0.27         1.98 o                         
   4  -4   5         27.45         38.43         6.42 o                         
   5  -4   5         15.09         15.36         2.01 o                         
   6  -4   5         51.23         55.28         6.93 o                         
   7  -4   5          5.52         -3.15         6.93 o                         
   8  -4   5          3.98          1.01         8.69 o                         
   9  -4   5          8.53         -2.27        10.07 o                         
  -8  -3   5         23.13         23.42        11.33 o                         
  -7  -3   5          0.17          0.72         4.77 o                         
  -6  -3   5        182.71        192.37         7.02 o                         
  -5  -3   5          2.35          1.66         3.03 o                         
  -4  -3   5        411.16        427.81         9.48 o                         
  -3  -3   5        435.92        489.79        10.22 o                         
  -2  -3   5        477.60        492.10        10.24 o                         
  -1  -3   5        143.55        152.46         7.37 o                         
   0  -3   5        834.71        809.15        18.81 o                         
   1  -3   5       1416.75       1411.33        43.82 o                         
   2  -3   5       2030.51       2161.65        48.79 o                         
   3  -3   5       1934.23       2067.20        50.12 o                         
   4  -3   5        210.61        208.85         5.86 o                         
   5  -3   5       1152.01       1123.79        26.00 o                         
   6  -3   5         11.13         11.33         5.67 o                         
   7  -3   5        167.31        179.08        12.97 o                         
   8  -3   5         22.26         21.41         8.82 o                         
   9  -3   5         11.87         10.70         9.95 o                         
  -9  -2   5          2.14         -4.66        12.22 o                         
  -8  -2   5          3.23          1.26        10.33 o                         
  -7  -2   5          0.46          3.53         8.82 o                         
  -6  -2   5         22.20         23.74         3.70 o                         
  -5  -2   5        145.92        163.64         6.33 o                         
  -4  -2   5        635.46        645.51        13.01 o                         
  -3  -2   5          5.72          4.05         1.52 o                         
  -2  -2   5        823.47        838.08        14.94 o                         
  -1  -2   5       1814.01       1926.20        36.23 o                         
   0  -2   5       1040.76       1140.49        21.42 o                         
   1  -2   5        192.07        244.31         6.27 o                         
   2  -2   5       1363.29       1335.90        36.95 o                         
   3  -2   5        107.90        101.28         3.00 o                         
   4  -2   5        738.77        743.28        14.58 o                         
   5  -2   5        289.28        280.62         6.12 o                         
   6  -2   5        670.46        716.69        17.31 o                         
   7  -2   5        272.53        264.58        14.61 o                         
   8  -2   5         40.82         47.22         9.44 o                         
   9  -2   5         70.51         78.83        11.59 o                         
  -9  -1   5         16.87         19.27        11.84 o                         
  -8  -1   5         44.06         61.20        11.21 o                         
  -7  -1   5         60.70         64.35         9.82 o                         
  -6  -1   5        327.63        341.95        11.33 o                         
  -5  -1   5        349.32        346.94        10.03 o                         
  -4  -1   5        230.26        254.88         7.76 o                         
  -3  -1   5       1837.13       1987.37        45.52 o                         
  -2  -1   5         37.50         53.90         2.99 o                         
  -1  -1   5        765.76        798.48        18.50 o                         
   0  -1   5        460.42        486.86        11.44 o                         
   1  -1   5          6.90          9.48         0.76 o                         
   2  -1   5        314.88        328.78         5.21 o                         
   3  -1   5          8.51          5.83         0.94 o                         
   4  -1   5        208.87        205.05         4.07 o                         
   5  -1   5        203.23        178.07         4.44 o                         
   6  -1   5         10.75         10.61         4.78 o                         
   7  -1   5         13.77         11.03         5.50 o                         
   8  -1   5         55.39         58.56         9.70 o                         
   9  -1   5         34.94         40.17        10.70 o                         
  -9   0   5         21.76         14.86        10.83 o                         
  -8   0   5        150.54        182.85        16.75 o                         
  -7   0   5         13.54         13.98         8.44 o                         
  -6   0   5        660.08        658.70        13.78 o                         
  -5   0   5         44.63         47.61         2.79 o                         
  -4   0   5       1089.17       1082.61        20.83 o                         
  -3   0   5       1088.06       1133.96        25.99 o                         
  -2   0   5       1250.80       1199.13        37.78 o                         
  -1   0   5       3408.55       3249.19        99.99 o                         
   0   0   5        196.97        191.15         5.12 o                         
   1   0   5       2985.00       2920.24        41.31 o                         
   2   0   5         84.17         88.49         1.96 o                         
   3   0   5       2367.55       2417.56        34.45 o                         
   4   0   5          9.32         15.98         2.20 o                         
   5   0   5        176.88        164.39         5.50 o                         
   6   0   5        208.23        215.61         9.65 o                         
   7   0   5         43.65         32.78         6.02 o                         
   8   0   5        108.36        107.80        11.08 o                         
  -9   1   5          1.95          4.28        10.58 o                         
  -8   1   5         22.22         11.59         9.32 o                         
  -7   1   5          8.17          1.51         8.31 o                         
  -6   1   5        370.79        365.52         8.80 o                         
  -5   1   5         30.77         39.09         3.10 o                         
  -4   1   5       1580.57       1529.70        48.23 o                         
  -3   1   5        161.83        171.65         7.81 o                         
  -2   1   5       2985.13       2907.91        89.92 o                         
  -1   1   5        641.79        671.64        15.49 o                         
   0   1   5       4503.55       4395.96        95.46 o                         
   1   1   5       2944.35       2915.19        45.74 o                         
   2   1   5       1286.31       1298.33        18.83 o                         
   3   1   5       1334.33       1336.50        19.51 o                         
   4   1   5        710.15        718.00        11.83 o                         
   5   1   5        947.90        951.41        19.08 o                         
   6   1   5        142.01        141.49         8.99 o                         
   7   1   5        258.86        260.36        14.86 o                         
   8   1   5          4.83         24.05         9.19 o                         
 -10   2   5         13.48          2.27        13.98 o                         
  -9   2   5          0.20         -7.30        10.96 o                         
  -8   2   5         66.58         62.21        11.08 o                         
  -6   2   5         66.77         62.72         4.10 o                         
  -5   2   5        285.78        316.09        12.47 o                         
  -4   2   5        109.02         97.47         6.67 o                         
  -3   2   5        752.26        836.77        19.28 o                         
  -2   2   5         95.73         81.31         4.01 o                         
  -1   2   5       2420.15       2589.01        76.50 o                         
   0   2   5       1002.14       1026.64        23.33 o                         
   1   2   5        563.77        572.52        11.44 o                         
   2   2   5       1321.30       1346.91        30.44 o                         
   3   2   5         21.30         18.02         2.56 o                         
   4   2   5       1176.38       1194.05        23.49 o                         
   5   2   5         38.09         38.65         4.39 o                         
   6   2   5        564.40        510.01        45.21 o                         
   7   2   5         11.33         -5.99        15.74 o                         
   8   2   5         86.86         33.12        11.84 o                         
 -10   3   5         41.75         40.42         8.94 o                         
  -9   3   5         28.96         30.20         6.69 o                         
  -8   3   5        145.20        133.99        11.46 o                         
  -7   3   5        164.19        167.49        11.33 o                         
  -6   3   5        831.74        873.98        20.70 o                         
  -5   3   5        579.54        620.84        15.36 o                         
  -4   3   5        756.58        773.05        25.06 o                         
  -3   3   5        958.80        984.26        22.71 o                         
  -2   3   5       1362.44       1429.57        32.14 o                         
  -1   3   5       2168.32       2176.87        48.22 o                         
   0   3   5        568.45        581.09        14.27 o                         
   1   3   5         76.54         63.32         4.36 o                         
   2   3   5        228.59        229.61         7.81 o                         
   3   3   5          3.29         10.70         4.53 o                         
   4   3   5        348.09        365.23        16.56 o                         
   5   3   5          1.56         -0.37         5.40 o                         
   6   3   5        189.31        180.58        12.91 o                         
   7   3   5          0.91         11.33         9.32 o                         
  -9   4   5          3.72          1.89         7.56 o                         
  -8   4   5        319.68        291.91        14.61 o                         
  -7   4   5          2.17          2.64         6.17 o                         
  -6   4   5        792.45        771.48        25.25 o                         
  -5   4   5          0.95          1.36         3.69 o                         
  -4   4   5       1757.59       1779.52        40.03 o                         
  -3   4   5        792.32        748.96        17.98 o                         
  -2   4   5       2490.07       2492.09        55.30 o                         
  -1   4   5        869.26        859.77        20.47 o                         
   0   4   5       1130.16       1090.17        28.71 o                         
   1   4   5        156.53        156.08         7.18 o                         
   2   4   5        399.51        399.21        15.62 o                         
   3   4   5        291.06        310.93        13.73 o                         
   4   4   5        184.42        180.34        10.96 o                         
   5   4   5        137.49        110.57        11.08 o                         
  -9   5   5         23.20         23.55         7.93 o                         
  -8   5   5         20.76         18.39         7.43 o                         
  -7   5   5          3.04          7.93         6.55 o                         
  -6   5   5         32.86         32.24         6.80 o                         
  -5   5   5         22.22         24.04         4.36 o                         
  -4   5   5        181.96        172.87         7.51 o                         
  -3   5   5        409.10        384.04        11.24 o                         
  -2   5   5        668.29        660.84        16.78 o                         
  -1   5   5          1.86         -0.19         4.85 o                         
   0   5   5       1159.33       1161.18        27.54 o                         
   1   5   5          5.38         12.85         5.67 o                         
   2   5   5        958.49        983.53        33.25 o                         
   3   5   5         40.61         56.67         6.93 o                         
   4   5   5        444.80        423.89        18.13 o                         
   5   5   5         17.98         34.63        10.20 o                         
  -9   6   5         48.54         44.58         8.44 o                         
  -8   6   5         91.45        103.39         9.32 o                         
  -7   6   5        108.88        112.33         9.19 o                         
  -6   6   5         36.03         46.34         7.68 o                         
  -5   6   5        167.50        166.99        11.21 o                         
  -4   6   5        132.27        142.43        10.58 o                         
  -3   6   5         48.50         48.86         6.67 o                         
  -2   6   5        549.20        562.42        21.03 o                         
  -1   6   5        225.95        213.58        12.34 o                         
   0   6   5         97.18         94.20         9.19 o                         
   1   6   5        125.22        102.64         9.95 o                         
   2   6   5        130.52        125.55        10.33 o                         
   3   6   5          1.90         -1.76         7.81 o                         
   4   6   5         16.97          8.19         8.19 o                         
  -8   7   5         93.97        105.03         9.95 o                         
  -7   7   5          5.12         12.34         8.06 o                         
  -6   7   5        179.67        179.83        12.72 o                         
  -5   7   5         50.22         50.75         7.56 o                         
  -4   7   5        802.54        793.63        28.46 o                         
  -3   7   5        235.85        234.74        12.59 o                         
  -2   7   5        135.31        135.00        10.58 o                         
  -1   7   5        124.54        114.22        10.45 o                         
   0   7   5          2.33         10.45         7.43 o                         
   1   7   5        116.83        130.47        11.96 o                         
   2   7   5          1.37         -0.63         7.93 o                         
   3   7   5         21.57         18.51         9.57 o                         
   4   7   5          0.73          2.14         9.44 o                         
  -7   8   5         16.27         14.61         8.69 o                         
  -6   8   5         63.32         59.06         9.32 o                         
  -5   8   5          5.68          5.67         7.68 o                         
  -4   8   5        128.59        140.67        11.84 o                         
  -3   8   5         22.87         21.16         8.69 o                         
  -2   8   5         98.42        103.39         9.95 o                         
  -1   8   5         11.98         19.27         8.56 o                         
   0   8   5        109.07        116.74        11.08 o                         
   1   8   5         76.92        107.17        11.21 o                         
   2   8   5         72.70         78.96        10.70 o                         
   3   8   5         71.19         77.95        11.21 o                         
  -6   9   5         16.77         29.59         9.82 o                         
  -5   9   5         11.31          8.94         8.56 o                         
  -4   9   5         59.09         73.42        10.83 o                         
  -3   9   5          4.17          0.50         9.82 o                         
  -2   9   5         22.76         11.84         9.32 o                         
  -1   9   5          0.21          0.76         9.57 o                         
   0   9   5         40.42         40.05        10.83 o                         
   1   9   5          1.22          2.90        11.46 o                         
   2   9   5         32.52         33.50        12.85 o                         
  -5  10   5         42.36         45.21        11.21 o                         
  -4  10   5          2.09          3.02        10.83 o                         
  -3  10   5         23.54         25.56        11.84 o                         
  -2  10   5          2.19          5.42        10.83 o                         
  -1  10   5          6.94          1.26        11.33 o                         
   0 -11   6          0.03         -4.91        12.34 o                         
   1 -11   6          0.08         20.78        10.70 o                         
   2 -11   6          2.07         17.76        10.96 o                         
   3 -11   6         20.64         20.78        10.07 o                         
  -2 -10   6          0.18        -10.96        10.96 o                         
  -1 -10   6          3.71        -10.20        10.20 o                         
   0 -10   6         35.07         41.18        10.58 o                         
   1 -10   6         31.92         40.42        10.45 o                         
   2 -10   6         26.38         23.30         8.44 o                         
   3 -10   6         38.79         27.45         9.07 o                         
   4 -10   6         20.47         16.25         8.44 o                         
   5 -10   6          5.84         28.21         9.07 o                         
  -4  -9   6          1.88         50.37        13.60 o                         
  -3  -9   6          1.80          5.67        10.83 o                         
  -2  -9   6          0.09         -0.88        10.07 o                         
  -1  -9   6         10.18         -9.82         9.82 o                         
   0  -9   6          7.20          0.38         8.31 o                         
   1  -9   6          4.03          3.27         7.43 o                         
   2  -9   6          0.88         -0.88         7.68 o                         
   3  -9   6         29.61         22.42         7.43 o                         
   4  -9   6        145.06        131.10        10.96 o                         
   5  -9   6         43.44         56.17         8.06 o                         
   6  -9   6         21.05         30.60         7.18 o                         
  -5  -8   6          8.10         28.59        12.22 o                         
  -4  -8   6         11.30         58.31        13.22 o                         
  -3  -8   6         55.55         47.85        10.45 o                         
  -2  -8   6         23.84         23.55         9.95 o                         
  -1  -8   6         99.40         74.43         9.95 o                         
   0  -8   6          7.96         12.85         8.19 o                         
   1  -8   6        128.62        127.19         9.95 o                         
   2  -8   6          5.75          3.27         6.55 o                         
   3  -8   6        333.51        326.17        14.36 o                         
   4  -8   6         63.71         70.02         7.43 o                         
   5  -8   6          1.67          3.78         5.79 o                         
   6  -8   6         62.88         73.80         6.80 o                         
  -6  -7   6          2.50        -10.07        10.07 o                         
  -5  -7   6          3.57         12.22        11.71 o                         
  -4  -7   6          8.61         29.09         9.82 o                         
  -3  -7   6          9.80         38.91        10.07 o                         
  -2  -7   6        180.08        228.69        13.60 o                         
  -1  -7   6         13.75          0.76         6.55 o                         
   0  -7   6         95.95        114.85         9.32 o                         
   1  -7   6        128.29        118.63         9.70 o                         
   2  -7   6        201.01        211.19        10.96 o                         
   3  -7   6        110.91        124.42         9.19 o                         
   4  -7   6        426.89        414.95        15.62 o                         
   5  -7   6        127.41        162.71         9.07 o                         
   6  -7   6          0.71          6.17         4.41 o                         
  -7  -6   6          2.34         19.52        12.85 o                         
  -6  -6   6          1.19         -5.54        11.21 o                         
  -5  -6   6          0.99          2.06         4.97 o                         
  -4  -6   6         59.16         73.04        10.33 o                         
  -3  -6   6        134.47        145.96        11.71 o                         
  -2  -6   6          0.65         -2.14         6.93 o                         
  -1  -6   6         40.44         39.17         6.17 o                         
   0  -6   6         39.27         39.17         5.92 o                         
   1  -6   6        135.51        159.68         9.07 o                         
   2  -6   6        585.63        578.79        20.02 o                         
   3  -6   6        298.27        329.19        12.72 o                         
   4  -6   6         58.84         64.48         6.42 o                         
   5  -6   6         73.34         94.32         6.42 o                         
   6  -6   6          5.51         10.58         3.02 o                         
   8  -6   6         45.33         63.60        10.20 o                         
  -7  -5   6         56.91         56.42        13.35 o                         
  -6  -5   6          7.10          8.37         4.25 o                         
  -5  -5   6        474.40        399.91        10.40 o                         
  -4  -5   6          6.07         20.26         5.22 o                         
  -3  -5   6        240.96        252.87        13.47 o                         
  -2  -5   6         37.32         60.07         6.67 o                         
  -1  -5   6        362.64        358.28        14.36 o                         
   0  -5   6         92.61        101.38         6.93 o                         
   1  -5   6         63.22         74.55         6.30 o                         
   2  -5   6        110.35        117.24         6.67 o                         
   3  -5   6        252.48        231.22        15.74 o                         
   4  -5   6         15.19         18.39         3.53 o                         
   5  -5   6        225.49        214.97         8.19 o                         
   6  -5   6         12.16          9.70         2.27 o                         
   7  -5   6          1.07         -3.27         7.30 o                         
   8  -5   6         39.23         28.71         9.07 o                         
  -8  -4   6          6.56          5.04        10.96 o                         
  -7  -4   6          3.04         -9.70         9.70 o                         
  -6  -4   6        229.67        240.61         8.01 o                         
  -5  -4   6          0.65         -0.38         5.16 o                         
  -4  -4   6       1430.78       1487.49        28.85 o                         
  -3  -4   6        244.47        262.32         8.78 o                         
  -2  -4   6        474.43        502.60        17.88 o                         
  -1  -4   6       1047.54       1034.67        24.27 o                         
   0  -4   6        290.23        301.92         8.10 o                         
   1  -4   6        670.35        731.92        23.80 o                         
   2  -4   6        207.27        195.27         5.92 o                         
   3  -4   6       1005.19       1010.77        73.34 o                         
   4  -4   6         17.05         18.76         2.77 o                         
   5  -4   6       1051.45       1015.65        31.61 o                         
   6  -4   6          1.34          0.50         5.92 o                         
   7  -4   6        182.69        183.99        13.10 o                         
   8  -4   6         12.04          5.54         8.19 o                         
   9  -4   6         29.29         31.99        10.20 o                         
  -8  -3   6          2.10          0.25        11.21 o                         
  -7  -3   6          8.36         -2.77         9.70 o                         
  -6  -3   6        188.66        198.85         7.12 o                         
  -5  -3   6        102.89         84.66         5.69 o                         
  -4  -3   6         66.32         80.08         3.78 o                         
  -3  -3   6         99.05        105.61         3.68 o                         
  -2  -3   6        106.01         74.62         5.12 o                         
  -1  -3   6          7.14          1.97         1.72 o                         
   0  -3   6       2479.72       2505.14        56.73 o                         
   1  -3   6        131.71        139.15         7.68 o                         
   2  -3   6        811.83        809.07        22.67 o                         
   3  -3   6        746.38        743.20        17.51 o                         
   4  -3   6        203.66        205.56         6.60 o                         
   5  -3   6        724.57        747.08        17.80 o                         
   6  -3   6        145.66        153.13        10.20 o                         
   7  -3   6        189.69        212.83        13.22 o                         
   8  -3   6          0.67          3.40         8.19 o                         
   9  -3   6         30.21         42.06        10.33 o                         
  -9  -2   6         29.01         13.98        12.59 o                         
  -8  -2   6         46.72         42.69        10.45 o                         
  -7  -2   6        163.82        152.76        13.22 o                         
  -6  -2   6        168.73        172.42         9.07 o                         
  -5  -2   6        226.52        225.25        12.47 o                         
  -4  -2   6         75.49         72.61         4.59 o                         
  -3  -2   6        196.11        174.21         5.96 o                         
  -2  -2   6        505.52        566.44        13.83 o                         
  -1  -2   6         81.79        110.39         3.76 o                         
   0  -2   6        965.37       1041.57        30.79 o                         
   1  -2   6        150.37        187.15         4.05 o                         
   2  -2   6       1620.81       1776.11        25.67 o                         
   3  -2   6        111.57        116.40         2.16 o                         
   4  -2   6        830.42        888.51        15.27 o                         
   5  -2   6         69.93         70.04         4.45 o                         
   6  -2   6        408.32        429.93        17.88 o                         
   7  -2   6        117.56        116.36        11.21 o                         
   8  -2   6         88.78         97.47        10.33 o                         
   9  -2   6        152.06        159.43        15.74 o                         
  -9  -1   6          8.63          7.68        12.09 o                         
  -8  -1   6        241.36        243.18        18.13 o                         
  -7  -1   6         55.70         50.25         9.19 o                         
  -6  -1   6        571.40        569.61        25.82 o                         
  -5  -1   6        237.86        248.49         8.41 o                         
  -4  -1   6        449.16        419.59        11.16 o                         
  -3  -1   6        563.66        578.01        14.18 o                         
  -2  -1   6         49.79         47.15         3.09 o                         
  -1  -1   6        236.59        230.33         4.79 o                         
   0  -1   6        235.24        240.71         6.37 o                         
   1  -1   6       2790.50       2725.10        49.51 o                         
   2  -1   6        328.41        429.45         7.44 o                         
   3  -1   6        607.67        670.93        11.37 o                         
   4  -1   6         36.58         42.85         2.32 o                         
   5  -1   6        138.06        134.91         5.41 o                         
   6  -1   6        113.72        121.43         7.34 o                         
   7  -1   6         46.76         40.44         6.20 o                         
   8  -1   6         51.66         53.27         9.32 o                         
  -9   0   6          0.95          8.82        11.59 o                         
  -8   0   6        149.95        163.33        13.85 o                         
  -7   0   6          0.62          0.24         3.89 o                         
  -6   0   6        438.66        450.28        10.55 o                         
  -5   0   6         41.21         39.38         2.79 o                         
  -4   0   6       1005.52        972.25        22.73 o                         
  -3   0   6         98.65        102.89         6.42 o                         
  -2   0   6       3029.55       2989.77        92.43 o                         
  -1   0   6       1868.32       1901.58        59.19 o                         
   0   0   6       1763.88       1809.85        47.79 o                         
   1   0   6        270.61        271.19         4.49 o                         
   2   0   6       2220.39       2434.66        31.89 o                         
   3   0   6        837.73        846.16        12.60 o                         
   4   0   6        591.32        646.79        11.42 o                         
   5   0   6        949.66        909.07        18.75 o                         
   6   0   6          1.79          4.46         5.05 o                         
   7   0   6        156.37        155.48        15.80 o                         
   8   0   6          5.65         20.28         8.82 o                         
  -9   1   6         17.06          7.18        10.96 o                         
  -8   1   6         24.99         22.67         9.70 o                         
  -7   1   6         30.34         27.69         4.94 o                         
  -6   1   6         27.63         31.24         6.09 o                         
  -5   1   6         27.81         32.49         3.11 o                         
  -4   1   6         11.40         12.72         3.90 o                         
  -3   1   6        106.99        115.86         6.55 o                         
  -2   1   6        171.96        157.85         7.62 o                         
  -1   1   6        610.21        669.19        15.67 o                         
   0   1   6       2118.98       2209.51        48.62 o                         
   1   1   6        406.82        425.08         8.69 o                         
   2   1   6       1739.55       1860.43        34.58 o                         
   3   1   6        765.77        743.98        12.95 o                         
   4   1   6        408.95        416.25         8.92 o                         
   5   1   6        261.90        234.68         9.68 o                         
   6   1   6        219.36        227.62        12.78 o                         
   7   1   6        118.18         93.60         7.45 o                         
  -9   2   6         43.52         54.15        12.59 o                         
  -8   2   6         85.49         95.58        12.09 o                         
  -6   2   6        133.45        117.64         6.49 o                         
  -5   2   6        345.12        355.89        14.23 o                         
  -4   2   6        365.84        379.03        11.08 o                         
  -3   2   6        905.08        940.58        21.73 o                         
  -2   2   6        634.94        724.71        17.05 o                         
  -1   2   6         26.40         20.88         6.30 o                         
   0   2   6        656.58        787.42        18.38 o                         
   1   2   6        196.80        254.28         7.58 o                         
   2   2   6        482.38        515.51        12.97 o                         
   3   2   6         40.94         39.48         3.38 o                         
   4   2   6        825.07        846.63        17.40 o                         
   5   2   6        345.93        350.90        13.03 o                         
   6   2   6         96.58        106.16        13.35 o                         
   7   2   6         32.68         37.91         9.70 o                         
  -9   3   6         20.34         23.88         6.94 o                         
  -8   3   6        341.85        332.46        16.75 o                         
  -7   3   6         31.51         35.89         7.56 o                         
  -6   3   6       1124.55       1173.26        27.43 o                         
  -5   3   6        496.59        527.12        13.76 o                         
  -4   3   6       1318.59       1359.41        30.94 o                         
  -3   3   6       1868.14       1902.95        42.61 o                         
  -2   3   6       1315.15       1364.01        30.99 o                         
  -1   3   6        776.32        753.86        18.02 o                         
   0   3   6        639.22        649.34        15.92 o                         
   1   3   6       1238.67       1192.04        27.50 o                         
   2   3   6         40.27         37.35         5.42 o                         
   3   3   6       1723.48       1667.93        56.61 o                         
   4   3   6        119.07        126.63         7.04 o                         
   5   3   6         43.66         45.97         9.95 o                         
   6   3   6         11.55         14.61        10.45 o                         
   7   3   6          3.45          3.78         9.19 o                         
  -9   4   6          5.23         -0.50         8.31 o                         
  -8   4   6         53.94         50.25         8.69 o                         
  -7   4   6         10.49          3.78         6.93 o                         
  -6   4   6         39.72         44.35         5.03 o                         
  -5   4   6          4.51          5.87         4.23 o                         
  -4   4   6        277.66        281.61         9.21 o                         
  -3   4   6         10.12         19.12         4.21 o                         
  -2   4   6       1695.78       1715.97        38.86 o                         
  -1   4   6        133.86        120.37         6.11 o                         
   0   4   6       1098.00       1072.43        25.36 o                         
   1   4   6        970.71        961.19        29.91 o                         
   2   4   6        773.73        739.92        20.84 o                         
   3   4   6        458.56        491.52        18.76 o                         
   4   4   6        582.76        564.18        20.90 o                         
   5   4   6         90.79         74.68        10.70 o                         
  -9   5   6         31.48         23.55         8.69 o                         
  -8   5   6         57.61         55.41         8.94 o                         
  -7   5   6         12.20         12.22         7.43 o                         
  -6   5   6        243.47        231.46        12.85 o                         
  -5   5   6        100.33        102.89         6.53 o                         
  -4   5   6       1504.41       1549.80        35.75 o                         
  -3   5   6        212.52        194.82         8.19 o                         
  -2   5   6        628.42        581.98        15.29 o                         
  -1   5   6          2.16         -1.29         4.40 o                         
   0   5   6        387.39        358.29        11.51 o                         
   1   5   6         46.10         46.60         6.55 o                         
   2   5   6        454.91        470.23        19.02 o                         
   3   5   6         63.11         70.02         8.31 o                         
   4   5   6         48.78         56.17         8.56 o                         
  -9   6   6          1.55         -7.56         8.31 o                         
  -8   6   6        166.56        169.00        13.73 o                         
  -7   6   6         28.00         26.57         8.19 o                         
  -6   6   6        302.86        321.63        15.87 o                         
  -5   6   6        387.53        388.87        33.56 o                         
  -4   6   6         59.43         89.11         6.67 o                         
  -3   6   6         53.12         56.27         5.62 o                         
  -2   6   6          8.05          1.92         6.42 o                         
  -1   6   6        113.91        109.44         9.70 o                         
   0   6   6         16.09         21.03         6.93 o                         
   1   6   6        109.93        122.41        10.70 o                         
   2   6   6         12.04          7.56         7.18 o                         
   3   6   6          2.58          4.03         8.06 o                         
   4   6   6          9.31          8.82         8.69 o                         
  -8   7   6         94.33         94.32        10.20 o                         
  -7   7   6         21.33         30.98         8.94 o                         
  -6   7   6        342.89        337.12        16.75 o                         
  -5   7   6          1.33          9.70         8.31 o                         
  -4   7   6        558.77        544.53        21.28 o                         
  -3   7   6         80.01         76.69         9.44 o                         
  -2   7   6        169.92        162.71        11.71 o                         
  -1   7   6        268.22        259.17        14.10 o                         
   0   7   6        110.09        108.93         9.95 o                         
   1   7   6        137.95        162.83        13.10 o                         
   2   7   6         49.47         48.23         9.44 o                         
   3   7   6         56.33         70.90         9.95 o                         
  -7   8   6          0.10          3.27         9.19 o                         
  -6   8   6         47.18         50.75        10.20 o                         
  -5   8   6          3.53          4.28         9.32 o                         
  -4   8   6         16.89         20.15         9.57 o                         
  -3   8   6         10.50         15.87         8.44 o                         
  -2   8   6         84.68         84.37         9.95 o                         
  -1   8   6          6.66          0.63         8.82 o                         
   0   8   6        201.45        220.26        17.13 o                         
   1   8   6         12.97         22.67         9.95 o                         
   2   8   6         20.77         24.93        10.96 o                         
   3   8   6          4.83         29.09        10.70 o                         
  -6   9   6          0.71          6.04         9.95 o                         
  -5   9   6         21.24         16.75        10.45 o                         
  -4   9   6          1.24          5.29         9.32 o                         
  -3   9   6         11.19         13.47         9.44 o                         
  -2   9   6          4.94          8.44         9.82 o                         
  -1   9   6         20.01         29.85        11.71 o                         
   0   9   6          1.67         -7.05        11.46 o                         
   1   9   6          1.54         15.24        12.34 o                         
  -3  10   6         15.72         31.11        12.59 o                         
  -2  10   6          5.62          6.67        11.46 o                         
   1 -11   7         10.94          6.30        10.20 o                         
   2 -11   7          5.79          2.64         9.57 o                         
   3 -11   7         17.91         17.38        10.20 o                         
  -2 -10   7          0.01          4.79        11.71 o                         
   0 -10   7          0.96         -5.16        10.07 o                         
   1 -10   7          1.81          9.57         8.94 o                         
   2 -10   7          4.09          6.04         9.32 o                         
   3 -10   7          2.65          9.19         9.07 o                         
   4 -10   7          1.72         11.84         8.94 o                         
   5 -10   7          3.78         -0.38         8.56 o                         
  -4  -9   7          8.01         20.78        12.72 o                         
  -3  -9   7         63.46         80.60        13.10 o                         
  -2  -9   7          1.92          5.54        10.33 o                         
  -1  -9   7         26.72         26.82        10.58 o                         
   0  -9   7          7.69         -3.90         8.69 o                         
   1  -9   7         19.51         13.85         7.93 o                         
   2  -9   7         21.91         19.77         8.44 o                         
   3  -9   7          1.00         -2.52         7.43 o                         
   4  -9   7          0.27          6.30         7.81 o                         
   5  -9   7          7.65         -0.63         7.43 o                         
   6  -9   7          0.30         -0.88         7.30 o                         
  -5  -8   7          5.31         12.22        11.96 o                         
  -4  -8   7         16.20         30.48        12.22 o                         
  -3  -8   7          8.75         25.06        10.70 o                         
  -2  -8   7         51.90         79.09        10.45 o                         
  -1  -8   7         21.93         62.59        10.07 o                         
   0  -8   7         16.42         21.66         7.81 o                         
   1  -8   7        116.95        118.25        10.07 o                         
   2  -8   7         40.02         50.37         7.68 o                         
   3  -8   7        252.13        258.04        13.10 o                         
   4  -8   7          5.65         19.52         6.55 o                         
   5  -8   7         27.50         33.50         6.93 o                         
   6  -8   7          1.79          7.93         5.79 o                         
  -5  -7   7          1.45         -9.70         9.70 o                         
  -4  -7   7          9.43         32.36        10.96 o                         
  -3  -7   7          1.61          7.05         8.69 o                         
  -2  -7   7          1.83         15.62         8.06 o                         
  -1  -7   7          4.68          0.88         7.56 o                         
   0  -7   7         66.07         69.89         7.43 o                         
   1  -7   7         68.34         75.06         7.56 o                         
   2  -7   7        159.14        151.50         9.95 o                         
   3  -7   7         40.20         58.43         6.55 o                         
   4  -7   7         35.39         30.73         5.92 o                         
   5  -7   7         64.48         78.20         7.93 o                         
   6  -7   7         47.49         26.07         4.79 o                         
   8  -7   7          3.34          3.15         9.44 o                         
  -7  -6   7         42.86         29.22        11.59 o                         
  -6  -6   7          0.16        -12.34        12.34 o                         
  -5  -6   7        101.73         84.00        10.20 o                         
  -4  -6   7          0.33         18.01         9.32 o                         
  -3  -6   7         36.15         30.73         7.93 o                         
  -2  -6   7         29.38         38.03         7.43 o                         
  -1  -6   7         22.45         25.94         6.42 o                         
   0  -6   7         23.21         28.84         5.79 o                         
   1  -6   7          1.43          3.53         4.79 o                         
   2  -6   7        100.61         90.67         7.56 o                         
   3  -6   7        154.98        152.00         8.94 o                         
   4  -6   7        141.51        148.35         8.06 o                         
   6  -6   7        136.17        110.19         6.04 o                         
   7  -6   7          2.75         -6.55         7.43 o                         
   8  -6   7         72.43         66.62        10.07 o                         
  -7  -5   7          7.32          8.06        12.09 o                         
  -6  -5   7        204.50        229.52        19.58 o                         
  -5  -5   7         17.16         24.68         9.95 o                         
  -4  -5   7        141.80        145.31         5.93 o                         
  -3  -5   7         10.55         14.99         6.55 o                         
  -2  -5   7         37.25         45.84         6.55 o                         
  -1  -5   7        145.04        158.68         9.95 o                         
   0  -5   7        112.61        125.11         5.00 o                         
   1  -5   7        321.95        346.69        13.22 o                         
   2  -5   7          4.67          8.49         2.89 o                         
   3  -5   7        733.47        760.56        18.41 o                         
   4  -5   7        247.53        251.36         9.82 o                         
   5  -5   7        316.80        361.80        12.59 o                         
   6  -5   7          1.08         -0.80         4.09 o                         
   7  -5   7         42.87         43.19         7.93 o                         
   8  -5   7          5.15          2.90         8.56 o                         
  -8  -4   7         26.61         32.62        12.34 o                         
  -7  -4   7          4.02         -9.82        10.07 o                         
  -6  -4   7         30.92         39.74         4.20 o                         
  -5  -4   7          0.73         -2.08         3.08 o                         
  -4  -4   7         19.17         19.24         3.04 o                         
  -3  -4   7          4.11          9.64         4.05 o                         
  -2  -4   7        190.26        201.62        10.45 o                         
  -1  -4   7        555.12        589.24        14.56 o                         
   0  -4   7        711.21        688.58        19.46 o                         
   1  -4   7       1251.53       1261.47        50.44 o                         
   2  -4   7         19.94         18.76         3.84 o                         
   3  -4   7        835.48        872.04        20.59 o                         
   4  -4   7         23.12         21.28         3.15 o                         
   5  -4   7        407.04        402.22        16.18 o                         
   6  -4   7          7.28          6.79         2.58 o                         
   7  -4   7         68.37         64.98         7.93 o                         
   8  -4   7          9.05         12.72         8.56 o                         
  -8  -3   7          0.30         -1.64        10.96 o                         
  -7  -3   7         13.98          5.42         6.08 o                         
  -6  -3   7         34.47         26.84         5.67 o                         
  -5  -3   7         27.28         23.23         4.90 o                         
  -4  -3   7          6.98         13.85         3.59 o                         
  -3  -3   7         47.31         45.45         2.31 o                         
  -2  -3   7        426.22        468.19        18.31 o                         
  -1  -3   7         94.97         93.92         2.71 o                         
   0  -3   7       1216.40       1296.60        24.46 o                         
   1  -3   7        327.47        350.71         8.95 o                         
   2  -3   7        605.59        572.20        11.07 o                         
   3  -3   7        299.58        333.63         7.18 o                         
   4  -3   7        789.09        731.26        17.40 o                         
   5  -3   7        322.79        317.62         8.84 o                         
   6  -3   7        132.63        137.17         5.92 o                         
   7  -3   7        255.05        272.64        14.99 o                         
   8  -3   7          0.42          0.88         8.19 o                         
  -9  -2   7          6.93         16.62        12.59 o                         
  -8  -2   7         94.77        111.70        12.47 o                         
  -7  -2   7         54.34         47.26         6.11 o                         
  -6  -2   7        148.16        172.71         8.52 o                         
  -5  -2   7        579.38        575.13        15.42 o                         
  -4  -2   7          5.08          9.74         3.69 o                         
  -3  -2   7        607.08        622.55        15.48 o                         
  -2  -2   7        130.20        130.85         9.38 o                         
  -1  -2   7       1196.74       1238.62        28.59 o                         
   0  -2   7         87.24        131.47         6.67 o                         
   1  -2   7        539.92        578.99        16.56 o                         
   2  -2   7          8.21         16.42         1.18 o                         
   3  -2   7        937.51        967.66        16.39 o                         
   4  -2   7         16.45         15.02         2.33 o                         
   5  -2   7        424.19        416.25         9.60 o                         
   6  -2   7         58.48         64.62        10.07 o                         
   7  -2   7        122.39        130.47        11.46 o                         
   8  -2   7        124.73        145.07        13.60 o                         
  -9  -1   7          0.17         -2.14        11.96 o                         
  -8  -1   7         36.89         53.14        11.33 o                         
  -7  -1   7         22.11         11.89         5.45 o                         
  -6  -1   7         32.40         42.00         5.11 o                         
  -5  -1   7         19.29         21.76         3.96 o                         
  -4  -1   7        994.63       1026.14        24.62 o                         
  -3  -1   7        935.16        950.07        22.54 o                         
  -2  -1   7       2037.19       2045.25        46.75 o                         
  -1  -1   7       3372.07       3402.34        63.32 o                         
   0  -1   7       1207.69       1237.12        28.38 o                         
   1  -1   7       3548.92       3528.28        64.06 o                         
   2  -1   7        210.59        239.17         5.91 o                         
   3  -1   7       1608.70       1621.07        26.33 o                         
   4  -1   7          3.93         12.00         1.97 o                         
   5  -1   7        219.13        214.96         6.77 o                         
   6  -1   7          3.29         10.00         4.99 o                         
   7  -1   7          2.57         10.90         5.69 o                         
   8  -1   7          3.50          2.14         8.06 o                         
  -9   0   7          1.12        -10.20        11.21 o                         
  -8   0   7          3.10          7.93        10.45 o                         
  -7   0   7          3.17         -3.96         5.26 o                         
  -6   0   7        171.59        161.39         5.85 o                         
  -5   0   7         38.08         47.83         2.98 o                         
  -4   0   7        361.23        344.11         9.23 o                         
  -3   0   7        516.11        566.57        19.39 o                         
  -2   0   7        506.63        498.32        17.25 o                         
  -1   0   7        688.88        781.29        25.56 o                         
   0   0   7       2496.70       2412.99        52.94 o                         
   1   0   7       1877.10       1877.36        30.34 o                         
   2   0   7       2195.07       2285.84        32.67 o                         
   3   0   7       2180.02       2179.14        31.29 o                         
   4   0   7        987.86       1026.87        15.36 o                         
   5   0   7       1011.64        961.68        19.94 o                         
   6   0   7        136.46        133.74         7.82 o                         
   7   0   7        106.91        107.43        11.59 o                         
   8   0   7          8.36         36.39         8.82 o                         
  -9   1   7         32.59         36.02        12.47 o                         
  -8   1   7         15.88          7.93         9.44 o                         
  -7   1   7        209.36        208.53        18.95 o                         
  -6   1   7         24.62         22.67         3.56 o                         
  -5   1   7        346.60        360.09        10.14 o                         
  -4   1   7        118.97        115.61         7.56 o                         
  -3   1   7        437.06        469.48        16.87 o                         
  -2   1   7       1987.49       2112.05        52.26 o                         
  -1   1   7        490.02        513.53        12.60 o                         
   0   1   7       1692.48       1823.18        46.09 o                         
   1   1   7        434.98        430.67        10.32 o                         
   2   1   7        594.69        633.79        12.86 o                         
   3   1   7        465.03        460.05        10.18 o                         
   4   1   7        151.99        162.95         5.00 o                         
   5   1   7         10.62         -1.39        13.73 o                         
   6   1   7        214.72        166.70        31.29 o                         
   8   1   7         26.79        -10.07        10.07 o                         
  -9   2   7         54.85         53.14        12.09 o                         
  -8   2   7        230.81        239.15        16.75 o                         
  -6   2   7        493.35        524.67        14.29 o                         
  -5   2   7        803.36        859.11        29.34 o                         
  -4   2   7        714.96        749.49        18.21 o                         
  -3   2   7       2411.32       2400.45        53.21 o                         
  -2   2   7        582.61        603.55        14.82 o                         
  -1   2   7        963.74        945.26        21.90 o                         
   0   2   7        265.47        269.20         7.94 o                         
   1   2   7        931.49        941.81        22.11 o                         
   2   2   7          7.11         12.37         3.45 o                         
   3   2   7         13.74          7.47         3.10 o                         
   4   2   7        179.11        175.65         6.55 o                         
   5   2   7         13.52         12.33         5.29 o                         
   6   2   7         34.92         38.83         6.32 o                         
   7   2   7          6.91         13.98         8.94 o                         
  -9   3   7         11.04          7.71         7.41 o                         
  -8   3   7        108.75        116.49        10.45 o                         
  -7   3   7         11.00          8.56         7.56 o                         
  -6   3   7        237.69        223.46         8.99 o                         
  -5   3   7        132.56        132.97         7.16 o                         
  -4   3   7        873.50        893.70        21.41 o                         
  -3   3   7        390.82        370.70        18.13 o                         
  -2   3   7       1501.24       1475.34        33.61 o                         
  -1   3   7       1058.91       1032.58        24.17 o                         
   0   3   7        473.10        489.60        12.88 o                         
   1   3   7       1518.79       1489.78        34.09 o                         
   2   3   7        462.36        465.64        12.93 o                         
   3   3   7        594.27        600.54        15.92 o                         
   4   3   7         69.66         70.30         5.28 o                         
   5   3   7         78.70         87.40        11.46 o                         
  -9   4   7         22.98         18.39         9.32 o                         
  -8   4   7         15.47          6.93         8.31 o                         
  -7   4   7        126.20        113.21        11.59 o                         
  -6   4   7        133.36        119.85         7.68 o                         
  -5   4   7        624.66        634.44        16.65 o                         
  -4   4   7        671.48        650.85        16.87 o                         
  -3   4   7         64.44         59.79         4.84 o                         
  -2   4   7       1097.53       1069.70        25.37 o                         
  -1   4   7          4.43          4.73         4.34 o                         
   0   4   7       1201.80       1253.23        29.37 o                         
   1   4   7         52.96         59.72         5.33 o                         
   2   4   7        633.43        613.71        18.32 o                         
   3   4   7         17.46         37.15         6.93 o                         
   4   4   7         52.30         57.75         5.89 o                         
   5   4   7         68.10         76.06        11.46 o                         
  -9   5   7         32.64         43.32         9.82 o                         
  -8   5   7        112.82        112.21        10.58 o                         
  -7   5   7        414.06        384.09        17.88 o                         
  -6   5   7         66.39         66.49         8.94 o                         
  -5   5   7        340.45        344.10        11.40 o                         
  -4   5   7         38.30         46.88         5.72 o                         
  -3   5   7         28.20         27.38         7.81 o                         
  -2   5   7          4.54          6.70         5.86 o                         
  -1   5   7         85.51         91.62         6.60 o                         
   0   5   7         14.68         13.54         5.29 o                         
   1   5   7         43.84         48.27         5.73 o                         
   2   5   7         15.06         16.87         6.67 o                         
   3   5   7          2.74          6.93         6.80 o                         
   4   5   7         37.24         36.39         8.19 o                         
  -8   6   7        133.03        126.94        11.59 o                         
  -7   6   7         75.37         74.55        10.07 o                         
  -6   6   7        405.50        396.31        17.50 o                         
  -5   6   7         64.17         78.41        13.85 o                         
  -4   6   7        413.50        415.84        13.25 o                         
  -3   6   7        106.99        101.71         6.86 o                         
  -2   6   7        209.50        224.09        17.69 o                         
  -1   6   7        370.75        348.85        23.80 o                         
   0   6   7        108.59        107.17        10.58 o                         
   1   6   7        269.20        271.76        14.48 o                         
   2   6   7         14.44         21.91         8.82 o                         
   3   6   7        104.51        127.82        11.21 o                         
  -8   7   7         43.63         41.94         9.95 o                         
  -7   7   7         28.38         26.45         9.32 o                         
  -6   7   7         99.30        104.15        11.08 o                         
  -5   7   7          4.62         -1.26         8.69 o                         
  -4   7   7        143.87        148.73        13.47 o                         
  -3   7   7         11.32         25.69         9.19 o                         
  -2   7   7        417.87        420.87        18.51 o                         
  -1   7   7        167.56        163.71        14.23 o                         
   0   7   7        213.89        226.43        14.36 o                         
   1   7   7        110.06        127.82        13.10 o                         
   2   7   7         68.54         76.19        11.21 o                         
   3   7   7         93.38        123.54        11.33 o                         
  -7   8   7          5.72          0.38        10.07 o                         
  -6   8   7          1.79         -3.53         9.95 o                         
  -5   8   7         23.80         25.56        10.20 o                         
  -4   8   7         30.39         28.84        10.20 o                         
  -3   8   7          3.69          5.79         9.82 o                         
  -2   8   7         20.58         17.63         9.19 o                         
  -1   8   7          1.11          0.76         9.32 o                         
   0   8   7         67.06         80.09        11.96 o                         
   1   8   7          2.06          9.95        10.07 o                         
   2   8   7         82.30         68.51        11.33 o                         
  -5   9   7         53.43         62.71        12.09 o                         
  -4   9   7          7.68         18.13        10.07 o                         
  -3   9   7          7.06          8.06        10.96 o                         
  -2   9   7          3.41          2.77        10.33 o                         
  -1   9   7          1.60          6.04        11.71 o                         
   0   9   7         10.14         14.61        11.33 o                         
  -2 -10   8          1.99         43.32        14.10 o                         
  -1 -10   8          1.73         46.22        12.97 o                         
   0 -10   8         21.73         14.10        11.33 o                         
   1 -10   8          3.02         18.26        10.07 o                         
   2 -10   8          0.47         15.74        10.58 o                         
   3 -10   8          7.97         21.91         9.95 o                         
   4 -10   8         11.41         14.48         9.32 o                         
   5 -10   8         10.53         21.79         9.82 o                         
  -4  -9   8          8.04         19.90        12.72 o                         
  -3  -9   8          9.89         17.88        12.85 o                         
  -2  -9   8          2.02         37.40        11.33 o                         
  -1  -9   8          6.54         27.58        10.20 o                         
   0  -9   8         26.02         21.03         8.94 o                         
   1  -9   8        175.18        196.71        14.99 o                         
   2  -9   8          1.95         22.54         8.94 o                         
   3  -9   8        102.77         98.10         9.82 o                         
   4  -9   8         15.91         23.17         8.31 o                         
   5  -9   8         16.52         24.56         7.93 o                         
   6  -9   8         11.77         25.06         7.05 o                         
  -5  -8   8          0.03        -10.96        10.96 o                         
  -4  -8   8          0.34         21.28        11.21 o                         
  -3  -8   8          5.06         22.92        10.33 o                         
  -2  -8   8         14.56         45.08         9.95 o                         
  -1  -8   8         57.79         80.72        10.83 o                         
   0  -8   8         14.43         21.03         8.69 o                         
   1  -8   8         83.35         91.30         9.32 o                         
   2  -8   8         13.60         13.35         7.56 o                         
   3  -8   8          5.27         13.98         7.30 o                         
   4  -8   8         23.07         23.30         6.80 o                         
   5  -8   8         63.76         79.21         7.68 o                         
   6  -8   8          5.67         -5.54         5.54 o                         
  -6  -7   8          3.05        -11.46        11.46 o                         
  -5  -7   8         13.35          5.67         9.82 o                         
  -4  -7   8          4.18         -9.95         9.95 o                         
  -3  -7   8          2.94         10.83         8.94 o                         
  -2  -7   8          7.35         24.31         9.19 o                         
  -1  -7   8         19.18         26.57         7.68 o                         
   0  -7   8        270.82        298.33        13.98 o                         
   1  -7   8          1.18          7.43         6.93 o                         
   2  -7   8        549.06        568.84        21.03 o                         
   3  -7   8         75.15         86.64         8.69 o                         
   4  -7   8         32.86         35.64         6.04 o                         
   5  -7   8         48.94         40.42         5.79 o                         
   6  -7   8         58.86         56.67         5.29 o                         
  -7  -6   8         58.94         63.34        12.97 o                         
  -6  -6   8         23.77         16.09         7.28 o                         
  -4  -6   8         39.17         46.98         4.47 o                         
  -3  -6   8         89.56         82.23         9.70 o                         
  -2  -6   8         96.86        115.23        10.20 o                         
  -1  -6   8        328.14        321.63        14.23 o                         
   0  -6   8          0.43          2.52         6.04 o                         
   1  -6   8        124.45        127.07         9.19 o                         
   2  -6   8        918.97        996.01        39.04 o                         
   3  -6   8        102.40        100.62         7.68 o                         
   4  -6   8        112.64        101.25         7.81 o                         
   5  -6   8          5.34          6.30         4.16 o                         
   6  -6   8          1.85          0.13         3.53 o                         
   7  -6   8          2.24          0.13         7.43 o                         
   8  -6   8          1.79          1.01         9.07 o                         
  -7  -5   8          2.90         10.96        12.97 o                         
  -6  -5   8         32.14         49.06         7.75 o                         
  -5  -5   8         30.66         27.30         7.12 o                         
  -4  -5   8        177.22        200.04         9.89 o                         
  -3  -5   8        131.92        103.77         9.57 o                         
  -2  -5   8        304.70        301.99        13.35 o                         
  -1  -5   8        439.51        392.78        15.24 o                         
   0  -5   8         67.45         67.54         6.30 o                         
   1  -5   8        103.14        104.43         5.01 o                         
   2  -5   8        102.10        106.42         5.28 o                         
   3  -5   8        631.13        730.68        51.38 o                         
   4  -5   8         27.02         29.85         4.28 o                         
   5  -5   8        284.95        282.72        10.83 o                         
   6  -5   8          5.53          2.91         2.87 o                         
   7  -5   8          5.38          1.39         7.18 o                         
   8  -5   8          3.49          4.91         8.56 o                         
  -8  -4   8          2.20          0.25        11.59 o                         
  -7  -4   8          4.05         -2.39        10.33 o                         
  -6  -4   8         19.58         22.00         6.61 o                         
  -5  -4   8         39.71         33.38         3.08 o                         
  -4  -4   8         44.47         45.55         3.27 o                         
  -3  -4   8         66.06         64.27         3.64 o                         
  -2  -4   8        468.23        504.23        18.76 o                         
  -1  -4   8        111.68        131.38        19.33 o                         
   0  -4   8        229.57        219.70         5.68 o                         
   1  -4   8        287.53        317.96         6.87 o                         
   2  -4   8        125.82        119.65         5.02 o                         
   3  -4   8        419.57        447.13        11.58 o                         
   4  -4   8        228.19        225.30         6.70 o                         
   5  -4   8        173.32        181.52         6.32 o                         
   6  -4   8         47.46         43.27         3.54 o                         
   7  -4   8        193.68        211.94        12.85 o                         
   8  -4   8          7.15         10.20         8.44 o                         
  -8  -3   8         14.45         19.39        11.96 o                         
  -7  -3   8         49.27         54.17         6.90 o                         
  -6  -3   8          1.75          0.77         6.36 o                         
  -5  -3   8          8.58         11.40         4.99 o                         
  -4  -3   8        172.09        170.56         7.38 o                         
  -3  -3   8        194.29        174.70         6.77 o                         
  -2  -3   8          5.99          7.17         2.84 o                         
  -1  -3   8         24.58         28.01         2.20 o                         
   0  -3   8        161.78        212.81        11.46 o                         
   1  -3   8          8.74         12.96         2.30 o                         
   2  -3   8          1.56          3.16         1.20 o                         
   3  -3   8         45.51         39.09         2.21 o                         
   4  -3   8         70.28         65.84         4.09 o                         
   5  -3   8        184.32        177.75         6.44 o                         
   6  -3   8         32.68         34.27         3.84 o                         
   7  -3   8         83.32         86.89         8.44 o                         
   8  -3   8        125.10        148.10        13.98 o                         
  -9  -2   8          1.50          1.39        11.33 o                         
  -8  -2   8         56.85         55.91        11.59 o                         
  -7  -2   8          6.27          4.39         5.78 o                         
  -6  -2   8        320.39        320.39        11.22 o                         
  -5  -2   8        476.04        452.36        18.39 o                         
  -4  -2   8        125.70        130.07         6.68 o                         
  -3  -2   8       1298.94       1281.35        30.13 o                         
  -2  -2   8         14.72         22.77         2.59 o                         
  -1  -2   8       1437.75       1478.48        34.01 o                         
   0  -2   8          3.11          5.29         3.27 o                         
   1  -2   8       1750.97       1736.77        32.02 o                         
   2  -2   8          4.46          7.03         1.25 o                         
   3  -2   8        469.44        479.30        15.58 o                         
   4  -2   8          8.75          7.17         2.97 o                         
   5  -2   8          4.15          7.57         3.02 o                         
   6  -2   8         46.67         46.80         5.67 o                         
   7  -2   8          3.01         -3.90         6.67 o                         
   8  -2   8          5.06         13.85         8.44 o                         
  -9  -1   8          0.24         -4.53        10.96 o                         
  -8  -1   8         29.96         28.08        10.58 o                         
  -7  -1   8          2.08         -1.87         5.51 o                         
  -6  -1   8         88.38         87.19         6.11 o                         
  -5  -1   8          3.64         -0.58         3.76 o                         
  -4  -1   8        305.73        317.98         9.57 o                         
  -3  -1   8        172.20        184.52         6.32 o                         
  -2  -1   8       1222.12       1216.76        28.37 o                         
  -1  -1   8       1560.51       1526.18        28.77 o                         
   0  -1   8        615.34        603.61        11.85 o                         
   1  -1   8       1893.35       1808.50        33.35 o                         
   2  -1   8        177.44        176.45         4.91 o                         
   3  -1   8       1355.64       1325.40        21.82 o                         
   4  -1   8        112.21        108.66         5.04 o                         
   5  -1   8        652.43        637.42        17.20 o                         
   6  -1   8         18.60         23.62         4.08 o                         
   7  -1   8        186.79        184.34        10.50 o                         
   8  -1   8          1.88         20.65         8.44 o                         
  -9   0   8         32.54         18.89        12.34 o                         
  -8   0   8          3.94          2.90         9.57 o                         
  -7   0   8         91.95         91.95         9.44 o                         
  -6   0   8         11.94         11.19         2.92 o                         
  -5   0   8        351.38        352.61         8.37 o                         
  -4   0   8        119.66        119.04         4.86 o                         
  -3   0   8       1325.30       1361.71        43.70 o                         
  -2   0   8        520.73        497.31        17.63 o                         
  -1   0   8        244.12        234.94         7.17 o                         
   0   0   8       1175.19       1199.02        22.47 o                         
   1   0   8        569.93        607.14        10.95 o                         
   2   0   8        307.33        318.12         6.32 o                         
   3   0   8        302.74        312.28         6.47 o                         
   4   0   8        446.34        456.25         9.62 o                         
   5   0   8        312.14        279.80        12.65 o                         
   6   0   8         77.99         66.60        10.52 o                         
   7   0   8        308.46        237.51        14.48 o                         
  -9   1   8         81.49         97.35        14.10 o                         
  -8   1   8        106.87        128.70        13.10 o                         
  -7   1   8        248.52        268.24        16.75 o                         
  -6   1   8        137.95        129.10         6.65 o                         
  -5   1   8        885.32        931.12        22.48 o                         
  -4   1   8        119.87        115.10         8.19 o                         
  -3   1   8        538.94        550.33        19.90 o                         
  -2   1   8        372.79        389.00        10.46 o                         
  -1   1   8        487.42        480.95        12.33 o                         
   0   1   8        107.61        127.19         6.99 o                         
   1   1   8         60.14         46.37         2.84 o                         
   2   1   8        231.17        254.43         6.80 o                         
   3   1   8         28.18         26.51         5.59 o                         
   4   1   8        513.15        554.75        12.65 o                         
   5   1   8         54.05         52.80         4.82 o                         
   6   1   8         98.20        120.64        20.90 o                         
   7   1   8         60.64         76.06         9.44 o                         
  -9   2   8          0.57         -1.89        12.72 o                         
  -8   2   8        236.20        230.71        18.76 o                         
  -6   2   8        406.51        394.05        11.74 o                         
  -5   2   8        293.24        296.08        11.08 o                         
  -4   2   8       1278.33       1302.61        30.05 o                         
  -3   2   8        531.88        556.77        14.56 o                         
  -2   2   8        781.86        781.26        18.78 o                         
  -1   2   8       1021.46        971.03        22.75 o                         
   0   2   8        517.67        549.66        14.08 o                         
   1   2   8       3286.11       3251.31        71.72 o                         
   2   2   8        209.71        216.96         7.77 o                         
   3   2   8       1570.93       1563.81        30.07 o                         
   4   2   8          3.39          1.26         3.66 o                         
   5   2   8        258.89        238.14        17.76 o                         
  -9   3   8         13.65         10.36         7.89 o                         
  -8   3   8          7.09         -3.15         8.82 o                         
  -7   3   8        102.33        106.41        10.33 o                         
  -6   3   8         70.94         75.93         6.31 o                         
  -5   3   8        105.75        112.78         6.99 o                         
  -4   3   8        878.37        874.91        21.46 o                         
  -3   3   8         51.79         52.80         4.77 o                         
  -2   3   8       1490.78       1490.25        34.19 o                         
  -1   3   8        815.64        832.74        20.20 o                         
   0   3   8        912.50        905.78        21.89 o                         
   1   3   8        450.95        465.13        13.01 o                         
   2   3   8        457.57        449.56        12.91 o                         
   3   3   8          8.58          9.47         4.61 o                         
   4   3   8        169.97        165.31         9.57 o                         
   5   3   8        150.70        159.30        13.98 o                         
  -9   4   8         51.28         64.23        10.45 o                         
  -8   4   8         15.08         13.98         9.32 o                         
  -7   4   8         70.51         61.83         9.70 o                         
  -6   4   8        105.31        111.52         7.49 o                         
  -5   4   8          9.74          3.94         4.91 o                         
  -4   4   8        196.57        203.10         9.01 o                         
  -3   4   8         16.50         13.04         4.71 o                         
  -2   4   8         95.42         99.74         6.51 o                         
  -1   4   8         98.72         99.39         9.13 o                         
   0   4   8        276.82        266.64         9.83 o                         
   1   4   8         62.30         57.67         5.49 o                         
   2   4   8        487.46        476.41        23.17 o                         
   3   4   8        331.95        357.27        15.74 o                         
   4   4   8         32.37         43.82         9.95 o                         
  -9   5   8         11.51         10.45        10.07 o                         
  -8   5   8        116.47        113.59        11.33 o                         
  -7   5   8         88.63         84.00        10.33 o                         
  -6   5   8        242.41        244.44        15.11 o                         
  -5   5   8        103.51        105.11         7.37 o                         
  -4   5   8        162.28        176.14         9.19 o                         
  -3   5   8        523.96        527.57        15.37 o                         
  -2   5   8         37.34         46.77         6.23 o                         
  -1   5   8        778.60        730.36        23.80 o                         
   0   5   8          2.84         16.77        16.12 o                         
   1   5   8        208.86        219.82        20.40 o                         
   2   5   8         54.39         66.87         8.82 o                         
   3   5   8          2.08          8.94         7.68 o                         
  -8   6   8         15.20         11.96        10.07 o                         
  -7   6   8          8.54         12.59         9.57 o                         
  -6   6   8        146.34        145.33        11.96 o                         
  -5   6   8          2.00          3.02         6.02 o                         
  -4   6   8        420.34        410.17        27.58 o                         
  -3   6   8        488.73        436.04        13.86 o                         
  -2   6   8        287.89        286.22        17.06 o                         
  -1   6   8        438.75        443.94        16.69 o                         
   0   6   8        169.95        161.00        17.06 o                         
   1   6   8        171.34        211.82        13.60 o                         
   2   6   8         77.52         85.51        10.58 o                         
   3   6   8        246.29        286.50        17.25 o                         
  -7   7   8          0.79         -2.90         9.95 o                         
  -6   7   8         33.83         29.97         9.32 o                         
  -5   7   8         29.65         22.16         9.95 o                         
  -4   7   8          5.49          8.35         6.40 o                         
  -3   7   8         12.27          2.13         6.77 o                         
  -2   7   8         62.64         67.63         9.57 o                         
  -1   7   8         20.69         27.71         9.07 o                         
   0   7   8        117.14        155.53        12.72 o                         
   1   7   8        112.03        167.87        13.47 o                         
   2   7   8         24.97         32.11         9.95 o                         
   3   7   8         57.49         78.33        11.46 o                         
  -6   8   8         11.00         22.54         9.82 o                         
  -5   8   8         30.47         36.65        10.07 o                         
  -4   8   8         60.72         68.00        10.70 o                         
  -3   8   8         51.52         51.38        10.33 o                         
  -2   8   8         41.15         50.50        10.20 o                         
  -1   8   8         47.90         59.82        11.84 o                         
   0   8   8          9.93         13.85        10.33 o                         
   1   8   8          7.67         10.20        11.96 o                         
   2   8   8         15.88         29.22        12.34 o                         
  -5   9   8         80.79         72.03        11.96 o                         
  -4   9   8          6.52         13.73        11.96 o                         
  -3   9   8        178.97        191.04        18.51 o                         
  -2   9   8          0.77         17.63        12.34 o                         
  -1   9   8        125.07        158.42        14.48 o                         
  -2 -10   9          0.18         26.70        13.60 o                         
  -1 -10   9         23.22         47.60        13.10 o                         
   0 -10   9          9.76         32.49        11.33 o                         
   1 -10   9         10.34         25.31        11.08 o                         
   2 -10   9          8.74         10.83        10.33 o                         
   3 -10   9          0.36          0.13        10.20 o                         
   4 -10   9         15.21         23.93        10.07 o                         
  -3  -9   9          3.20         16.25        11.46 o                         
  -2  -9   9          8.33         28.96        11.08 o                         
  -1  -9   9         20.02         29.97        11.21 o                         
   0  -9   9          6.89          5.16         9.95 o                         
   1  -9   9         22.33         20.65         8.94 o                         
   2  -9   9          4.92          7.43         9.32 o                         
   3  -9   9         17.97         30.73         8.94 o                         
   4  -9   9         15.53         27.33         8.69 o                         
   5  -9   9         19.40         27.45         7.81 o                         
  -4  -8   9          8.46          4.03        11.71 o                         
  -3  -8   9          7.15         29.22        10.70 o                         
  -2  -8   9          0.58          4.66        10.33 o                         
  -1  -8   9         20.80         19.14         8.82 o                         
   0  -8   9         20.96         14.61         8.44 o                         
   1  -8   9          0.63          5.42         8.06 o                         
   2  -8   9         10.14         15.87         7.93 o                         
   3  -8   9          0.71          3.90         7.43 o                         
   4  -8   9         84.51         84.25         8.31 o                         
   5  -8   9         96.99         62.59         7.81 o                         
   6  -8   9         47.56         46.72         6.30 o                         
  -6  -7   9         15.44          7.43        12.22 o                         
  -5  -7   9         34.68         67.25        12.59 o                         
  -4  -7   9          1.64         -4.91         9.19 o                         
  -3  -7   9         37.55         22.29         9.82 o                         
  -2  -7   9         12.30         19.27         9.19 o                         
  -1  -7   9         10.39         18.01         7.68 o                         
   0  -7   9        101.97         99.61         9.95 o                         
   1  -7   9        168.92        160.19        11.71 o                         
   2  -7   9         20.52         24.43         6.67 o                         
   3  -7   9          1.65          7.30         6.17 o                         
   4  -7   9         10.91         -5.67         5.67 o                         
   5  -7   9          7.52         -0.13         5.29 o                         
   6  -7   9          0.39         -3.53         4.53 o                         
  -6  -6   9         16.84         25.53         7.58 o                         
  -5  -6   9          4.94         -2.77         9.07 o                         
  -3  -6   9        132.22        121.90        11.33 o                         
  -2  -6   9         15.17          8.69         7.68 o                         
  -1  -6   9         70.78         65.11         7.56 o                         
   0  -6   9         10.64         14.99         6.42 o                         
   1  -6   9        175.46        190.85         7.38 o                         
   2  -6   9          7.13         11.60         3.53 o                         
   3  -6   9        328.67        325.79        13.73 o                         
   4  -6   9         10.02         11.59         5.04 o                         
   5  -6   9         49.03         55.79         5.42 o                         
   6  -6   9          0.44         -3.35         3.35 o                         
  -7  -5   9          3.00          2.90        12.85 o                         
  -6  -5   9          2.04          5.98        12.97 o                         
  -5  -5   9         21.23         11.35         5.95 o                         
  -4  -5   9          8.65          8.06         5.25 o                         
  -3  -5   9        139.68        152.34        10.89 o                         
  -2  -5   9         87.64        163.21        11.46 o                         
  -1  -5   9        153.67        172.78         9.82 o                         
   0  -5   9        159.53        150.97        10.29 o                         
   1  -5   9        688.45        707.75        14.52 o                         
   2  -5   9        151.04        146.20         6.14 o                         
   3  -5   9        839.07        846.39        27.83 o                         
   4  -5   9         37.55         24.18         4.53 o                         
   5  -5   9        374.16        371.06        13.03 o                         
   6  -5   9         43.23         51.07         3.91 o                         
   7  -5   9         94.19         99.61         9.19 o                         
  -8  -4   9          0.88          0.50        12.09 o                         
  -7  -4   9          4.19         -7.01         7.01 o                         
  -6  -4   9          4.17          1.70         6.23 o                         
  -5  -4   9         59.13         40.74         5.73 o                         
  -4  -4   9         11.30          8.28         4.98 o                         
  -3  -4   9         16.75         10.27         4.12 o                         
  -2  -4   9          6.90          6.55         5.42 o                         
  -1  -4   9         43.24         49.24         2.42 o                         
   0  -4   9         20.51         18.27         1.52 o                         
   1  -4   9         20.36         22.06         1.50 o                         
   2  -4   9        336.87        330.16         9.20 o                         
   3  -4   9        103.97        104.47         6.34 o                         
   4  -4   9         61.67         62.29         6.49 o                         
   5  -4   9        160.69        168.72         7.68 o                         
   6  -4   9         93.29         87.13         7.18 o                         
   7  -4   9        367.61        415.20        18.76 o                         
  -8  -3   9         28.57         24.56        11.46 o                         
  -7  -3   9         36.45         28.81         6.90 o                         
  -6  -3   9         25.61         41.21         6.23 o                         
  -5  -3   9        284.74        265.41         9.90 o                         
  -4  -3   9          0.67          8.56         4.18 o                         
  -3  -3   9        436.09        464.49        24.12 o                         
  -2  -3   9          0.98          6.49         2.90 o                         
  -1  -3   9        777.66        752.32        25.19 o                         
   0  -3   9         43.63         42.86         3.14 o                         
   1  -3   9       1445.51       1584.36        66.93 o                         
   2  -3   9          0.66          0.75         1.97 o                         
   3  -3   9        216.20        228.55         8.15 o                         
   4  -3   9        169.04        157.18         6.30 o                         
   5  -3   9         91.37         90.55         5.52 o                         
   6  -3   9        143.84        133.12         6.75 o                         
   7  -3   9          2.70          1.26         6.67 o                         
   8  -3   9         73.30         76.69        10.45 o                         
  -8  -2   9          5.11          5.04        10.83 o                         
  -7  -2   9         15.11          0.62         6.10 o                         
  -6  -2   9         23.24         29.88         5.43 o                         
  -5  -2   9         57.20         58.48         5.20 o                         
  -4  -2   9        214.33        213.73         8.23 o                         
  -3  -2   9        597.00        607.21        15.80 o                         
  -2  -2   9        295.58        274.34        13.60 o                         
  -1  -2   9       1165.53       1122.90        31.86 o                         
   0  -2   9         36.00         43.95         4.91 o                         
   1  -2   9       1091.96       1099.45        20.77 o                         
   2  -2   9         37.50         40.78         2.60 o                         
   3  -2   9       1151.89       1076.11        17.87 o                         
   4  -2   9         14.70         17.69         2.80 o                         
   5  -2   9        537.32        525.59        11.99 o                         
   6  -2   9         28.98         31.74         4.48 o                         
   7  -2   9         65.07         82.11         8.31 o                         
   8  -2   9         73.22         86.39         9.44 o                         
  -9  -1   9          0.40         -2.77        11.96 o                         
  -8  -1   9          2.21        -10.45        10.45 o                         
  -7  -1   9          1.30         -1.32         5.75 o                         
  -6  -1   9         23.90         27.38         5.46 o                         
  -5  -1   9        242.94        242.42         9.13 o                         
  -4  -1   9         55.93         54.35         4.37 o                         
  -3  -1   9        367.57        350.85         9.97 o                         
  -2  -1   9        796.33        807.80        19.40 o                         
  -1  -1   9        426.05        460.27         9.35 o                         
   0  -1   9       1031.57        993.24        18.87 o                         
   1  -1   9        662.74        649.29        12.92 o                         
   2  -1   9       1193.90       1189.81        22.52 o                         
   3  -1   9        776.42        769.13        13.25 o                         
   4  -1   9        305.56        313.92         8.30 o                         
   5  -1   9        257.59        264.50         8.23 o                         
   6  -1   9          0.62         -0.70         5.79 o                         
   7  -1   9         56.89         70.40         7.93 o                         
  -9   0   9         71.25         74.55        12.59 o                         
  -8   0   9         10.71          2.64        10.58 o                         
  -7   0   9        356.30        362.02        18.20 o                         
  -6   0   9         32.15         36.49         5.34 o                         
  -5   0   9        306.05        296.12         8.57 o                         
  -4   0   9         75.90         74.23         3.84 o                         
  -3   0   9        233.98        230.71        10.96 o                         
  -2   0   9        109.95        121.65         7.93 o                         
  -1   0   9        221.18        206.32         6.76 o                         
   0   0   9        150.58        156.62         4.36 o                         
   1   0   9        680.82        678.51        15.03 o                         
   2   0   9        478.49        481.43         8.92 o                         
   3   0   9        206.87        206.46         6.22 o                         
   4   0   9        243.40        248.46         7.58 o                         
   5   0   9         95.14        102.02         8.49 o                         
   6   0   9         24.13          9.78         7.37 o                         
   7   0   9        109.86         61.96         9.82 o                         
  -9   1   9          7.77          5.54        12.72 o                         
  -8   1   9         52.37         60.45        11.46 o                         
  -7   1   9         33.65         16.87         9.32 o                         
  -6   1   9        429.49        414.59        11.99 o                         
  -5   1   9        730.56        709.88        26.57 o                         
  -4   1   9        831.91        825.49        28.71 o                         
  -3   1   9       1677.39       1660.05        37.58 o                         
  -2   1   9         80.11         78.53         5.25 o                         
  -1   1   9       2510.12       2405.06        53.34 o                         
   0   1   9         79.48         80.88         5.29 o                         
   1   1   9       1153.56       1088.17        20.99 o                         
   2   1   9          9.69          9.84         3.12 o                         
   3   1   9        147.48        135.35         6.45 o                         
   4   1   9         40.68         40.09         6.28 o                         
   5   1   9         53.78         48.85         6.97 o                         
   6   1   9          5.78          2.79         6.06 o                         
   7   1   9          4.38         13.60         8.31 o                         
  -9   2   9          1.56         -3.78        12.59 o                         
  -8   2   9          3.77         -9.19        10.96 o                         
  -6   2   9        120.39        115.89         7.20 o                         
  -5   2   9        392.35        395.24        12.09 o                         
  -4   2   9        635.92        611.24        15.85 o                         
  -3   2   9        798.84        786.29        19.40 o                         
  -2   2   9        892.75        868.97        20.97 o                         
  -1   2   9       1886.30       1800.80        40.73 o                         
   0   2   9       1117.96       1082.34        25.32 o                         
   1   2   9        806.32        826.67        20.31 o                         
   2   2   9        611.73        611.50        15.89 o                         
   3   2   9        414.44        415.03        10.37 o                         
   4   2   9         14.17         12.46         6.49 o                         
   5   2   9        181.16        168.50        15.62 o                         
  -9   3   9         51.16         44.90         8.90 o                         
  -8   3   9          6.00          1.01         9.70 o                         
  -7   3   9         74.97         80.60        10.45 o                         
  -6   3   9        400.72        385.14        12.87 o                         
  -5   3   9         35.97         41.09         5.79 o                         
  -4   3   9        733.91        706.89        18.20 o                         
  -3   3   9        293.13        310.26        10.24 o                         
  -2   3   9        109.30        103.39         6.68 o                         
  -1   3   9        119.20        115.09         6.65 o                         
   0   3   9        373.06        363.92        11.22 o                         
   1   3   9        131.31        134.17        10.58 o                         
   2   3   9         90.09        100.34         6.54 o                         
   3   3   9        246.92        259.71        11.15 o                         
   4   3   9         69.20         75.67         8.23 o                         
  -9   4   9         62.99         72.92        11.59 o                         
  -8   4   9        130.80        130.34        12.47 o                         
  -7   4   9        265.27        268.49        16.62 o                         
  -6   4   9        297.72        305.93        11.53 o                         
  -5   4   9        613.23        620.87        17.11 o                         
  -4   4   9          7.61         19.09         6.17 o                         
  -3   4   9        633.24        626.73        16.72 o                         
  -2   4   9          6.36         18.54         4.98 o                         
  -1   4   9        303.48        316.11        10.96 o                         
   0   4   9         11.30         17.42         5.35 o                         
   1   4   9         47.02         53.92         6.02 o                         
   2   4   9         31.46         33.23         5.91 o                         
   3   4   9        169.45        176.86         9.78 o                         
   4   4   9         37.00         28.96        10.07 o                         
  -8   5   9        147.17        144.19        12.97 o                         
  -7   5   9         25.00         32.87         9.07 o                         
  -6   5   9        340.69        345.43        18.13 o                         
  -5   5   9        220.58        220.28        10.93 o                         
  -4   5   9        184.29        194.03        12.28 o                         
  -3   5   9        634.72        612.51        17.27 o                         
  -2   5   9        115.63        112.07         7.77 o                         
  -1   5   9        382.02        389.29        13.13 o                         
   0   5   9        116.28        111.84         8.09 o                         
   1   5   9        347.97        346.88        12.53 o                         
   2   5   9          5.24         -0.56        12.22 o                         
   3   5   9        102.17         96.72         9.82 o                         
  -8   6   9         64.13         66.74        11.59 o                         
  -7   6   9          4.18         -9.95         9.95 o                         
  -6   6   9         97.41        103.14        11.46 o                         
  -5   6   9         11.44         11.15         6.94 o                         
  -4   6   9        157.10        162.51        10.10 o                         
  -3   6   9         21.71         17.06         6.40 o                         
  -2   6   9        325.01        317.75        19.71 o                         
  -1   6   9        149.44        150.71         9.41 o                         
   0   6   9        156.12        140.95        18.95 o                         
   1   6   9        271.36        295.44        17.25 o                         
   2   6   9         50.12         52.39         9.44 o                         
   3   6   9        137.25        170.14        14.10 o                         
  -7   7   9         43.50         44.45        11.33 o                         
  -6   7   9          4.65         12.97        10.70 o                         
  -5   7   9         56.01         46.09        10.96 o                         
  -4   7   9          9.07          5.60         7.37 o                         
  -3   7   9         57.27         52.56         7.80 o                         
  -2   7   9         10.74          7.82         7.17 o                         
  -1   7   9          9.46          8.94         9.07 o                         
   0   7   9         39.53         28.46         9.57 o                         
   1   7   9          1.76         13.73         9.82 o                         
   2   7   9         76.59         65.61        11.96 o                         
  -6   8   9         19.28         33.37        11.71 o                         
  -5   8   9         89.07         85.26        11.84 o                         
  -4   8   9          8.25         19.77        10.45 o                         
  -3   8   9         98.05        114.47        13.22 o                         
  -2   8   9          2.43          9.07        10.20 o                         
  -1   8   9         55.73         65.74        11.33 o                         
   0   8   9          1.08          9.82        10.70 o                         
   1   8   9         10.94         15.87        11.08 o                         
  -1 -10  10          6.25         21.28        12.72 o                         
   0 -10  10          6.07          7.30        11.59 o                         
   1 -10  10          3.37          9.07        10.96 o                         
   2 -10  10         13.94         17.63        10.83 o                         
   3 -10  10         17.90         32.62        10.45 o                         
  -3  -9  10          2.71        -10.83        10.83 o                         
  -2  -9  10          4.83         12.85        11.08 o                         
  -1  -9  10         17.24         14.73        10.33 o                         
   0  -9  10         34.10         35.64        10.70 o                         
   1  -9  10          2.62         -5.67         9.57 o                         
   2  -9  10         25.43         38.03         9.82 o                         
   3  -9  10         62.02         89.16        10.33 o                         
   4  -9  10          1.41         11.46         7.81 o                         
   5  -9  10         70.98         86.14         9.19 o                         
  -3  -8  10          8.44         -6.30        10.83 o                         
  -2  -8  10          1.35         -9.07         9.07 o                         
  -1  -8  10        110.82        106.04        10.83 o                         
   0  -8  10         79.48         75.69         9.32 o                         
   1  -8  10         76.54         77.57         9.70 o                         
   2  -8  10         24.52         21.03         7.81 o                         
   3  -8  10          0.28          2.64         7.18 o                         
   4  -8  10          6.37         -7.18         7.18 o                         
   5  -8  10          3.15          0.00         6.80 o                         
   6  -8  10          8.41         -1.51         5.79 o                         
  -5  -7  10         10.19          7.68        10.58 o                         
  -3  -7  10          8.33         34.00        10.33 o                         
  -2  -7  10         26.93         19.90         8.31 o                         
  -1  -7  10         43.46         49.37         9.07 o                         
   0  -7  10         14.90         14.99         6.93 o                         
   1  -7  10        191.44        200.57         8.34 o                         
   2  -7  10        156.47        158.80        11.21 o                         
   3  -7  10         93.54         93.82         8.44 o                         
   4  -7  10         26.78         41.18         6.80 o                         
   5  -7  10          0.44         -5.54         5.54 o                         
   6  -7  10          6.81          9.82         5.16 o                         
  -6  -6  10          0.58         -1.13         9.95 o                         
  -5  -6  10         20.23         14.99        10.58 o                         
  -4  -6  10         11.23          7.05         8.69 o                         
  -3  -6  10         37.54         40.55         8.44 o                         
  -2  -6  10         27.68         72.92         9.19 o                         
  -1  -6  10         24.18         50.62         8.06 o                         
   0  -6  10         15.93          8.56         9.38 o                         
   1  -6  10        170.67        181.09        18.13 o                         
   2  -6  10         35.74         35.18         6.80 o                         
   3  -6  10        312.86        323.77        14.10 o                         
   4  -6  10         34.01         46.47         5.92 o                         
   5  -6  10         32.44         31.11         5.29 o                         
   6  -6  10         46.95         43.07         5.29 o                         
  -7  -5  10          7.81          7.30        12.09 o                         
  -6  -5  10          0.48          5.05         7.01 o                         
  -5  -5  10          1.43         -0.91         7.43 o                         
  -4  -5  10         18.42         19.38         5.41 o                         
  -3  -5  10         42.62         30.35         7.43 o                         
  -2  -5  10        156.20        124.04         9.95 o                         
  -1  -5  10          3.53          3.46         1.73 o                         
   0  -5  10        202.51        195.29         5.06 o                         
   1  -5  10        458.15        487.33        10.12 o                         
   2  -5  10         16.28         22.29         3.53 o                         
   3  -5  10         28.36         34.63         5.54 o                         
   4  -5  10          0.84          0.97         3.84 o                         
   5  -5  10        174.14        187.19         6.90 o                         
   6  -5  10          4.22          4.41         4.66 o                         
  -7  -4  10         22.02         16.83         7.30 o                         
  -6  -4  10          0.44          2.03         6.00 o                         
  -5  -4  10         45.61         56.62         6.05 o                         
  -4  -4  10          4.29          8.95         5.14 o                         
  -3  -4  10         90.29         95.42         6.40 o                         
  -2  -4  10         84.35         83.37         7.81 o                         
  -1  -4  10        270.30        298.21        12.85 o                         
   0  -4  10        308.63        322.09         8.84 o                         
   1  -4  10          8.89         10.47         2.72 o                         
   2  -4  10        107.70         90.51         4.02 o                         
   3  -4  10        227.71        208.07         6.32 o                         
   4  -4  10        129.32         97.93         4.87 o                         
   5  -4  10        166.79        161.31         6.46 o                         
   6  -4  10         64.48         54.53         6.17 o                         
  -8  -3  10         29.54         44.08        11.96 o                         
  -7  -3  10         18.08         17.67         6.76 o                         
  -6  -3  10         79.64         79.09         6.99 o                         
  -5  -3  10        188.97        195.06         9.62 o                         
  -4  -3  10         54.41         51.75         6.11 o                         
  -3  -3  10        524.53        524.64        14.20 o                         
  -2  -3  10         38.62         51.44         4.17 o                         
  -1  -3  10        873.66        885.18        29.47 o                         
   0  -3  10         39.49         34.76         5.04 o                         
   1  -3  10       1628.84       1530.59        48.61 o                         
   2  -3  10        215.27        209.10         6.62 o                         
   3  -3  10        523.33        499.79        10.00 o                         
   4  -3  10        307.06        306.84         8.85 o                         
   5  -3  10          7.84         17.11         4.85 o                         
   6  -3  10         54.27         58.73         4.79 o                         
  -8  -2  10          1.23         -6.67        10.70 o                         
  -7  -2  10         14.45         11.45         6.44 o                         
  -6  -2  10          2.59          2.01         5.16 o                         
  -5  -2  10         24.35         22.86         4.81 o                         
  -4  -2  10        144.00        160.80         7.30 o                         
  -3  -2  10        273.42        283.60         8.81 o                         
  -2  -2  10        411.91        443.81        19.58 o                         
  -1  -2  10        757.20        757.74        25.82 o                         
   0  -2  10        281.06        261.31        11.08 o                         
   1  -2  10        749.52        738.80        14.50 o                         
   2  -2  10        360.44        332.60         7.69 o                         
   3  -2  10        489.94        540.74        11.29 o                         
   4  -2  10        121.00        106.99         9.01 o                         
   5  -2  10        290.39        311.63         8.68 o                         
   6  -2  10         11.81         16.66        10.07 o                         
  -8  -1  10          0.34          0.38        10.70 o                         
  -7  -1  10         42.85         42.11        11.21 o                         
  -6  -1  10         61.07         63.45         6.23 o                         
  -5  -1  10        322.75        338.81        18.89 o                         
  -4  -1  10        169.73        193.48         7.85 o                         
  -3  -1  10        192.01        206.79         7.35 o                         
  -2  -1  10         98.26         88.99         4.40 o                         
  -1  -1  10        176.16        168.84         4.24 o                         
   0  -1  10        168.02        156.57         4.76 o                         
   1  -1  10        475.20        481.15        10.16 o                         
   2  -1  10        435.55        410.57         9.10 o                         
   3  -1  10        549.76        550.79        11.73 o                         
   4  -1  10         44.87         59.15         4.52 o                         
   5  -1  10        252.89        252.69         8.24 o                         
   6  -1  10         69.30         78.16        12.21 o                         
   7  -1  10        325.86        199.10        14.61 o                         
  -9   0  10         24.98         17.88        12.09 o                         
  -8   0  10         85.85         92.56        12.22 o                         
  -7   0  10        282.61        287.02        28.52 o                         
  -6   0  10         67.65         64.87         6.05 o                         
  -5   0  10        519.36        518.46        17.60 o                         
  -4   0  10         16.84         17.33         2.32 o                         
  -3   0  10        350.92        319.87        13.85 o                         
  -2   0  10        125.34        124.94         7.81 o                         
  -1   0  10        398.88        405.60        19.39 o                         
   0   0  10         74.58         72.58         2.92 o                         
   1   0  10        140.72        148.49         5.09 o                         
   2   0  10          8.77          7.19         2.21 o                         
   3   0  10          6.65          4.71         3.05 o                         
   4   0  10          0.29         -0.76         9.95 o                         
   5   0  10         56.66         65.12         7.81 o                         
   6   0  10         21.77         33.96         5.80 o                         
   7   0  10          2.85         26.32         8.06 o                         
  -9   1  10          0.82          6.42        12.97 o                         
  -8   1  10         24.53         13.60        11.08 o                         
  -7   1  10         50.67         61.33         9.82 o                         
  -6   1  10        295.31        255.64        13.60 o                         
  -5   1  10        254.85        268.48         8.99 o                         
  -4   1  10        357.43        342.41        14.99 o                         
  -3   1  10        979.25        952.49        23.02 o                         
  -2   1  10         86.06         90.89         6.22 o                         
  -1   1  10       1309.11       1262.52        29.16 o                         
   0   1  10        891.73        828.94        16.35 o                         
   1   1  10       1232.85       1204.90        23.19 o                         
   2   1  10        252.52        255.40         8.73 o                         
   3   1  10        619.98        624.47        13.78 o                         
   4   1  10          1.44         10.48         6.10 o                         
   5   1  10        160.67        129.21        11.02 o                         
  -9   2  10         31.32         30.15         8.67 o                         
  -8   2  10         39.30         25.44        12.09 o                         
  -7   2  10         93.29         85.00        11.33 o                         
  -6   2  10        231.54        201.91        10.28 o                         
  -5   2  10         77.53         83.15         6.68 o                         
  -4   2  10         24.85         23.39         5.39 o                         
  -3   2  10         10.27         13.47         4.49 o                         
  -2   2  10        343.38        348.68        10.58 o                         
  -1   2  10        293.96        287.29         9.36 o                         
   0   2  10        304.32        310.05        10.31 o                         
   1   2  10        425.95        410.59        11.82 o                         
   2   2  10          1.50          3.46         4.10 o                         
   3   2  10        742.14        750.29        16.34 o                         
   4   2  10          9.99         -0.65         6.78 o                         
   5   2  10        454.29        451.64        17.27 o                         
  -9   3  10         60.65         72.03         9.54 o                         
  -8   3  10         52.21         57.05        11.33 o                         
  -7   3  10        149.23        162.96        13.85 o                         
  -6   3  10          2.99         -5.99         5.99 o                         
  -5   3  10         96.18        104.17        11.15 o                         
  -4   3  10         87.60         90.23         6.81 o                         
  -3   3  10        210.66        212.00         8.79 o                         
  -2   3  10          2.05         -0.20         4.61 o                         
  -1   3  10         44.11         52.91         5.32 o                         
   0   3  10        220.45        212.87         9.04 o                         
   1   3  10        163.63        173.83         8.23 o                         
   2   3  10        110.52        121.10         7.98 o                         
   3   3  10        258.62        266.28         9.08 o                         
   4   3  10        143.15        132.54         9.68 o                         
  -8   4  10         91.95         91.93        11.96 o                         
  -7   4  10         82.60         89.41        11.84 o                         
  -6   4  10         40.35         51.43         6.88 o                         
  -5   4  10        372.12        366.11        12.49 o                         
  -4   4  10         11.29         15.13         7.05 o                         
  -3   4  10        737.20        681.75        19.39 o                         
  -2   4  10        149.49        142.21         8.30 o                         
  -1   4  10       1314.74       1292.28        31.18 o                         
   0   4  10          2.50          8.92         5.59 o                         
   1   4  10        723.20        714.74        19.76 o                         
   2   4  10         46.11         39.32         6.50 o                         
   3   4  10         66.46         82.73        16.18 o                         
  -8   5  10         36.04         36.27        11.08 o                         
  -7   5  10         14.27         14.61        10.58 o                         
  -6   5  10         71.58         79.59        11.33 o                         
  -5   5  10        113.71        104.30         9.07 o                         
  -4   5  10        270.44        275.12        11.71 o                         
  -3   5  10        334.95        324.99        12.03 o                         
  -2   5  10        229.48        234.25        10.92 o                         
  -1   5  10        338.90        326.24        12.13 o                         
   0   5  10         79.43         86.83         7.98 o                         
   1   5  10        304.33        302.24        18.13 o                         
   2   5  10         92.44        108.94        11.02 o                         
  -7   6  10         44.23         52.14        11.96 o                         
  -6   6  10          2.53          4.66         9.44 o                         
  -5   6  10         80.64         76.97         8.57 o                         
  -4   6  10         36.40         45.75         7.44 o                         
  -3   6  10         84.36         86.93         8.34 o                         
  -2   6  10        182.51        188.88        10.74 o                         
  -1   6  10        130.79        116.30         8.65 o                         
   0   6  10        257.40        255.54        12.31 o                         
   1   6  10        255.93        247.58        17.19 o                         
   2   6  10         30.31         41.94         9.57 o                         
  -6   7  10          3.32         11.96        11.33 o                         
  -5   7  10         40.55         37.91        10.58 o                         
  -4   7  10          1.82          0.06         8.35 o                         
  -3   7  10         63.29         63.47         9.17 o                         
  -2   7  10          4.42          2.31         8.05 o                         
  -1   7  10         45.47         43.17        11.96 o                         
   0   7  10          2.98          8.31         9.57 o                         
   1   7  10          4.20          2.52        10.07 o                         
   2   7  10         55.89         72.54        12.72 o                         
  -5   8  10        162.88        177.44        15.74 o                         
  -4   8  10         91.75         99.99        12.85 o                         
  -3   8  10        241.78        255.01        18.01 o                         
  -2   8  10         87.57        108.55        13.85 o                         
  -1   8  10        146.53        172.78        15.11 o                         
   0   8  10         18.04         29.85        11.71 o                         
   0 -10  11          4.65         19.39        11.71 o                         
   1 -10  11         24.70         39.29        11.71 o                         
   2 -10  11         23.08         33.62        10.83 o                         
  -3  -9  11          0.29         52.39        13.73 o                         
  -2  -9  11         13.37         -3.90        10.58 o                         
  -1  -9  11          7.02         -4.28        10.70 o                         
   0  -9  11          6.75          4.41        10.20 o                         
   1  -9  11          3.64         10.83         9.57 o                         
   2  -9  11          1.99          4.66         8.94 o                         
   3  -9  11          2.66         -8.56         8.56 o                         
   4  -9  11         12.81         20.90         8.82 o                         
  -4  -8  11          1.95         -5.67        11.96 o                         
  -2  -8  11          4.11         31.86         9.95 o                         
  -1  -8  11          4.43          8.31         8.69 o                         
   0  -8  11         83.76         77.07        10.07 o                         
   1  -8  11         44.63         51.76         8.31 o                         
   2  -8  11         95.87         55.54         9.32 o                         
   3  -8  11          1.04          7.56         7.81 o                         
   4  -8  11          1.38         -0.76         7.56 o                         
   5  -8  11          0.87         -3.90         6.80 o                         
  -5  -7  11          0.10          0.25        10.58 o                         
  -4  -7  11          5.81         -2.77        10.83 o                         
  -3  -7  11         34.33         17.76         9.32 o                         
  -2  -7  11          0.65         43.82         8.94 o                         
  -1  -7  11        165.84        239.40        15.49 o                         
   0  -7  11         38.62         19.90         8.44 o                         
   1  -7  11        171.19        154.52        11.08 o                         
   2  -7  11         24.90         36.14         7.56 o                         
   3  -7  11          2.24          5.79         6.80 o                         
   4  -7  11          3.45         11.46         6.42 o                         
   5  -7  11          0.62         -5.79         5.79 o                         
   6  -7  11          9.63          3.15         6.04 o                         
  -6  -6  11          5.09          1.13        10.45 o                         
  -5  -6  11          6.73          5.04         9.70 o                         
  -4  -6  11         15.26         22.54        10.07 o                         
  -3  -6  11          0.68         -7.93         7.93 o                         
  -2  -6  11         52.06         64.48         9.44 o                         
  -1  -6  11         67.22         49.37         7.93 o                         
   0  -6  11         29.42         44.58         7.93 o                         
   1  -6  11         26.25         28.08         3.89 o                         
   2  -6  11        176.48        174.30         7.70 o                         
   3  -6  11        130.78        139.03         9.82 o                         
   4  -6  11          2.24          5.29         5.67 o                         
   5  -6  11        182.12        177.94        10.58 o                         
   6  -6  11         16.28         16.62         5.54 o                         
  -7  -5  11         14.03         24.18        12.59 o                         
  -6  -5  11         24.74         24.90         7.38 o                         
  -5  -5  11          0.48          4.60         6.04 o                         
  -4  -5  11          9.36         12.85         8.19 o                         
  -3  -5  11         28.56         27.20         7.68 o                         
  -2  -5  11        107.24         96.09         9.19 o                         
  -1  -5  11         14.57         20.46         2.37 o                         
   0  -5  11          6.75          9.65         2.85 o                         
   1  -5  11         92.43         95.47         5.81 o                         
   2  -5  11          5.43          8.41         3.45 o                         
   3  -5  11         75.81         76.69         6.80 o                         
   4  -5  11         35.28         27.58         5.54 o                         
   5  -5  11         67.28         72.66         6.42 o                         
   6  -5  11        128.94        103.01         9.07 o                         
  -7  -4  11          9.90          2.49         7.48 o                         
  -6  -4  11          4.09          8.01         6.19 o                         
  -5  -4  11        124.05        119.95         7.74 o                         
  -4  -4  11          4.94         12.42         5.38 o                         
  -3  -4  11        225.70        233.82         8.80 o                         
  -2  -4  11          2.40         19.52         7.18 o                         
  -1  -4  11        356.58        343.54        14.48 o                         
   0  -4  11         26.45         35.14         5.92 o                         
   1  -4  11         97.82        109.18         5.57 o                         
   2  -4  11         15.39         20.00         2.69 o                         
   3  -4  11          7.59         11.08         5.16 o                         
   4  -4  11          0.73          7.30         5.16 o                         
   5  -4  11          3.95          7.93         5.42 o                         
   6  -4  11          0.94         -4.79         5.67 o                         
  -8  -3  11          0.24         -4.41        11.46 o                         
  -7  -3  11          5.09          2.50         6.85 o                         
  -6  -3  11          1.42          6.85         5.79 o                         
  -5  -3  11         78.31         83.24         7.12 o                         
  -4  -3  11         62.57         66.20         5.22 o                         
  -3  -3  11        400.70        409.61        22.54 o                         
  -2  -3  11         50.52         55.06         4.08 o                         
  -1  -3  11        844.52        800.18        27.20 o                         
   0  -3  11          6.02          8.94         4.91 o                         
   1  -3  11        807.31        788.70        18.70 o                         
   2  -3  11         57.11         51.57         4.03 o                         
   3  -3  11        554.81        522.87        19.14 o                         
   4  -3  11          3.19         12.22         5.29 o                         
   5  -3  11         97.68        114.22        10.07 o                         
   6  -3  11         13.43         15.87         7.05 o                         
  -8  -2  11          7.42          8.94        10.58 o                         
  -7  -2  11         40.28         34.21         6.81 o                         
  -6  -2  11          0.17          0.48         5.58 o                         
  -5  -2  11        120.56        115.47         7.75 o                         
  -4  -2  11         32.36         29.33         4.30 o                         
  -3  -2  11         42.97         50.88        10.96 o                         
  -2  -2  11         89.39         71.33         4.66 o                         
  -1  -2  11         88.41         96.84         7.93 o                         
   0  -2  11        606.45        572.17        14.38 o                         
   1  -2  11        898.27        893.99        17.46 o                         
   2  -2  11        150.13        143.81         5.24 o                         
   3  -2  11        437.27        415.42        12.19 o                         
   4  -2  11          7.67          6.83         8.44 o                         
   5  -2  11        493.06        484.32        15.32 o                         
   6  -2  11         22.19         23.80         8.44 o                         
  -8  -1  11          1.14          8.82        10.20 o                         
  -7  -1  11        223.37        223.22        28.33 o                         
  -6  -1  11          0.36          7.15         5.60 o                         
  -5  -1  11        216.23        213.60         9.57 o                         
  -4  -1  11          6.48         10.94         3.93 o                         
  -3  -1  11        174.33        162.04         6.87 o                         
  -2  -1  11         13.15         11.75         1.54 o                         
  -1  -1  11        556.26        530.22        14.91 o                         
   0  -1  11          0.85          0.69         2.52 o                         
   1  -1  11         47.12         47.29         3.27 o                         
   2  -1  11         37.12         44.07         3.39 o                         
   3  -1  11         11.30         15.76         3.83 o                         
   4  -1  11          7.33          6.24         5.02 o                         
   5  -1  11         61.65         56.14        14.55 o                         
   6  -1  11         90.55        109.18        11.59 o                         
  -8   0  11          5.31          3.78        10.45 o                         
  -7   0  11         76.73         64.78         6.93 o                         
  -6   0  11        124.38        126.83        12.34 o                         
  -5   0  11        345.57        365.93        12.02 o                         
  -4   0  11         55.12         49.10         3.53 o                         
  -3   0  11        907.81        895.00        30.85 o                         
  -2   0  11        183.08        180.11         7.44 o                         
  -1   0  11       1981.47       1841.63        34.39 o                         
   0   0  11        382.53        366.22         7.18 o                         
   1   0  11       1524.28       1493.55        24.75 o                         
   2   0  11         11.31         12.53         3.38 o                         
   3   0  11        511.31        507.88        13.74 o                         
   4   0  11         45.20         45.67         7.56 o                         
   5   0  11         83.66         81.72         8.06 o                         
   6   0  11          9.59         13.35        10.70 o                         
  -8   1  11         49.37         47.10        11.71 o                         
  -7   1  11        211.68        217.36        16.62 o                         
  -6   1  11         87.24         78.96         9.82 o                         
  -5   1  11         79.76         74.30         8.44 o                         
  -4   1  11        392.40        376.56        12.01 o                         
  -3   1  11        393.83        390.98        11.96 o                         
  -2   1  11       1065.34       1028.79        28.02 o                         
  -1   1  11        894.50        877.14        21.36 o                         
   0   1  11        171.39        179.81         5.72 o                         
   1   1  11        515.62        533.74        12.01 o                         
   2   1  11        152.17        154.22         6.31 o                         
   3   1  11        427.88        436.80        10.92 o                         
   4   1  11         44.08         41.65         7.16 o                         
   5   1  11        272.17        241.93        13.85 o                         
  -8   2  11          0.47         -4.31         7.75 o                         
  -7   2  11          4.41         10.33        10.58 o                         
  -6   2  11          8.85          0.18         6.29 o                         
  -5   2  11          7.45          2.06        10.70 o                         
  -4   2  11         66.29         70.25         8.25 o                         
  -3   2  11        147.57        156.81         8.41 o                         
  -2   2  11        285.48        275.70         9.73 o                         
  -1   2  11        264.40        284.42        10.01 o                         
   0   2  11         60.91         60.08         5.26 o                         
   1   2  11        214.08        218.58        13.47 o                         
   2   2  11        112.96        123.42         6.50 o                         
   3   2  11        399.10        409.03        12.29 o                         
   4   2  11        185.69        183.48        12.46 o                         
   5   2  11        218.59        202.12        20.15 o                         
  -8   3  11        116.63        110.07        12.34 o                         
  -7   3  11        189.35        209.30        17.25 o                         
  -6   3  11         28.47         25.43         6.89 o                         
  -5   3  11        497.24        478.73        14.96 o                         
  -4   3  11         15.41         14.51         6.18 o                         
  -3   3  11        728.49        689.08        19.33 o                         
  -2   3  11          2.34          1.33         5.09 o                         
  -1   3  11        471.91        449.72        13.39 o                         
   0   3  11         50.90         38.08         5.45 o                         
   1   3  11        265.79        266.74        10.98 o                         
   2   3  11          4.08          7.52         5.52 o                         
   3   3  11        110.92        103.45         8.35 o                         
   4   3  11         19.14          9.07        13.22 o                         
  -8   4  11         28.62         37.78        12.09 o                         
  -7   4  11         30.67         38.66        10.20 o                         
  -6   4  11         90.04        102.57         8.64 o                         
  -5   4  11        166.67        164.55        10.08 o                         
  -4   4  11        321.06        323.64        12.35 o                         
  -3   4  11        575.99        563.18        16.60 o                         
  -2   4  11         73.81         91.74         7.38 o                         
  -1   4  11        575.28        587.68        17.01 o                         
   0   4  11          0.86         -0.45         6.02 o                         
   1   4  11        543.21        574.38        17.41 o                         
   2   4  11         61.78         72.10         7.45 o                         
   3   4  11        133.70        148.65        11.60 o                         
  -7   5  11         20.97         13.47        11.46 o                         
  -6   5  11         28.05         39.17        10.33 o                         
  -5   5  11        100.46         84.34         7.89 o                         
  -4   5  11         38.73         29.01         8.75 o                         
  -3   5  11        135.38        128.11         8.43 o                         
  -2   5  11        160.03        169.03         9.91 o                         
  -1   5  11        389.50        363.95        16.18 o                         
   0   5  11        116.47        123.62         8.58 o                         
   1   5  11        265.13        262.12        12.44 o                         
   2   5  11        108.74         96.56         8.68 o                         
  -7   6  11         62.18         56.04        12.97 o                         
  -6   6  11          0.67          3.02        10.20 o                         
  -5   6  11         55.26         51.97         8.71 o                         
  -4   6  11          8.46          4.32         8.06 o                         
  -3   6  11        145.89        155.29        11.22 o                         
  -2   6  11          0.66          0.51         7.05 o                         
  -1   6  11         62.08         64.35         8.16 o                         
   0   6  11          5.76          1.25         7.93 o                         
   1   6  11         59.14         70.44         8.59 o                         
   2   6  11          8.63         10.83         9.57 o                         
  -6   7  11         16.89         30.73        12.72 o                         
  -5   7  11        365.89        389.13        20.78 o                         
  -4   7  11          7.47         13.56         8.40 o                         
  -3   7  11        308.66        291.34        14.00 o                         
  -2   7  11         10.48          8.69         8.20 o                         
  -1   7  11        131.02        144.82        11.21 o                         
   0   7  11          0.51         12.72        11.21 o                         
   1   7  11         28.17         44.45        12.59 o                         
  -3   8  11         44.97         47.35        13.47 o                         
  -1  -9  12         13.52         56.17        12.22 o                         
   0  -9  12         52.58         16.25        11.08 o                         
   1  -9  12         37.25          6.30         9.32 o                         
   2  -9  12          3.16         -9.44         9.44 o                         
   3  -9  12          0.09          6.30         9.07 o                         
   4  -9  12          0.00         -5.16         8.82 o                         
  -4  -8  12          0.13          2.64        11.08 o                         
  -3  -8  12          8.04        -11.46        11.46 o                         
  -2  -8  12          6.31          4.91        10.83 o                         
   0  -8  12         11.60         18.39         9.70 o                         
   1  -8  12         24.69         39.92         9.44 o                         
   2  -8  12          0.02         10.07         8.69 o                         
   3  -8  12          0.86         10.07         8.56 o                         
   4  -8  12          0.97          6.04         7.93 o                         
   5  -8  12         11.35          4.41         7.30 o                         
  -5  -7  12          0.98         -6.17        11.96 o                         
  -4  -7  12         30.14         37.28        10.70 o                         
  -3  -7  12         15.68         14.10         9.57 o                         
  -2  -7  12          0.80          7.30         8.82 o                         
  -1  -7  12         13.90         19.65         9.32 o                         
   0  -7  12         20.45         25.19         7.93 o                         
   1  -7  12         50.38         59.82         8.31 o                         
   2  -7  12          0.89         12.09         7.81 o                         
   3  -7  12         77.22         81.48         8.69 o                         
   4  -7  12         74.12         82.86         8.31 o                         
   5  -7  12         26.05         25.19         6.80 o                         
  -6  -6  12          0.24         -8.19        10.83 o                         
  -5  -6  12          1.17          7.18        11.08 o                         
  -4  -6  12          5.35          1.64        10.07 o                         
  -3  -6  12         23.35         19.90         8.69 o                         
  -2  -6  12          1.15          3.78         7.81 o                         
  -1  -6  12          4.78         15.11         7.56 o                         
   0  -6  12          2.75         10.07         6.93 o                         
   1  -6  12         39.08         42.69         7.68 o                         
   2  -6  12          3.16         16.25         7.05 o                         
   3  -6  12        158.75        173.16        11.71 o                         
   4  -6  12         24.86         26.07         6.42 o                         
   5  -6  12        237.78        223.28        12.09 o                         
   6  -6  12         22.29         17.38         6.67 o                         
  -6  -5  12          0.03         -1.67         6.90 o                         
  -5  -5  12         33.63         34.50         6.84 o                         
  -4  -5  12          3.89         11.21         9.32 o                         
  -3  -5  12        152.00        138.40        12.09 o                         
  -2  -5  12         89.75         79.46         8.69 o                         
  -1  -5  12         45.99         40.30         7.30 o                         
   0  -5  12         41.04         36.39         7.43 o                         
   1  -5  12          1.36          6.53         3.35 o                         
   2  -5  12          9.81          9.80         3.60 o                         
   3  -5  12          1.19          3.78         5.67 o                         
   4  -5  12         17.11          7.18         5.79 o                         
   5  -5  12          5.87          4.53         5.92 o                         
   6  -5  12          1.11          1.64         6.17 o                         
  -7  -4  12          5.42          5.07         7.44 o                         
  -6  -4  12          8.41         11.45         6.78 o                         
  -5  -4  12         58.02         64.40         6.85 o                         
  -4  -4  12         10.65         21.05         5.37 o                         
  -3  -4  12        101.50         93.44         9.07 o                         
  -2  -4  12         34.89         30.48         7.18 o                         
  -1  -4  12        334.90        311.81        14.10 o                         
   0  -4  12         64.28         87.40         8.56 o                         
   1  -4  12       1025.90        981.14        32.99 o                         
   2  -4  12         46.60         66.49         4.55 o                         
   3  -4  12        226.94        225.29        11.84 o                         
   4  -4  12         65.38         69.51         7.05 o                         
   5  -4  12         52.72         60.70         7.18 o                         
   6  -4  12         35.22         23.80         7.30 o                         
  -7  -3  12          7.28         -6.61         6.99 o                         
  -6  -3  12          9.82         16.83         6.34 o                         
  -5  -3  12         28.54         25.27         5.54 o                         
  -4  -3  12         90.84         89.10         6.66 o                         
  -3  -3  12         93.10         95.57         6.15 o                         
  -2  -3  12         91.06         98.10         9.44 o                         
  -1  -3  12        558.04        539.62        20.02 o                         
   0  -3  12         18.62         29.72         5.92 o                         
   1  -3  12         71.88         69.22         4.62 o                         
   2  -3  12          2.17          5.58         3.54 o                         
   3  -3  12        117.63        136.39         9.70 o                         
   4  -3  12         41.31         49.62         6.93 o                         
   5  -3  12        187.32        183.23        12.59 o                         
   6  -3  12         30.36         20.15         8.06 o                         
  -8  -2  12          0.75          0.13        10.70 o                         
  -7  -2  12         43.60         46.91         7.29 o                         
  -6  -2  12          4.68          4.57         5.52 o                         
  -5  -2  12          8.59         10.61         5.14 o                         
  -4  -2  12          0.05          0.53         5.54 o                         
  -3  -2  12         10.74          9.69         3.51 o                         
  -2  -2  12          1.17          1.81         4.53 o                         
  -1  -2  12         12.76         10.33         6.30 o                         
   0  -2  12        312.09        266.61         8.50 o                         
   1  -2  12        118.16        116.97         5.11 o                         
   2  -2  12         34.50         32.31         3.31 o                         
   3  -2  12         94.91        104.92         6.62 o                         
   4  -2  12         29.43         33.98         5.36 o                         
   5  -2  12        172.73        162.31        10.14 o                         
   6  -2  12         71.66         87.40        10.58 o                         
  -8  -1  12         22.90         23.93        11.21 o                         
  -7  -1  12         94.03         95.78         7.78 o                         
  -6  -1  12         18.53         23.88         5.99 o                         
  -5  -1  12        175.67        195.81         9.43 o                         
  -4  -1  12          1.61          8.51         4.21 o                         
  -3  -1  12        928.07        937.37        25.56 o                         
  -2  -1  12         50.01         62.16         3.10 o                         
  -1  -1  12       1685.63       1572.18        29.61 o                         
   0  -1  12        650.02        647.85        13.45 o                         
   1  -1  12        141.06        148.99         5.74 o                         
   2  -1  12        336.38        356.73        12.46 o                         
   3  -1  12         40.88         43.94         5.67 o                         
   4  -1  12          4.12          6.58         6.11 o                         
   5  -1  12         40.60         33.87         6.89 o                         
   6  -1  12          1.43          4.53         9.95 o                         
  -8   0  12         12.34         12.59        10.83 o                         
  -7   0  12         12.61          5.58         6.09 o                         
  -6   0  12        125.10        123.32         8.17 o                         
  -5   0  12        133.72        127.98         8.01 o                         
  -4   0  12        159.30        158.87         8.05 o                         
  -3   0  12        805.65        797.57        20.21 o                         
  -2   0  12         71.36         67.46         5.56 o                         
  -1   0  12        347.16        343.68         8.48 o                         
   0   0  12          0.12          2.55         3.21 o                         
   1   0  12        140.48        146.35         6.30 o                         
   2   0  12         21.27         27.05         6.23 o                         
   3   0  12        523.72        491.86        15.34 o                         
   4   0  12         94.79         85.18         7.75 o                         
   5   0  12         88.97         90.73         8.90 o                         
   6   0  12         51.70         45.59        12.47 o                         
  -8   1  12         35.89         33.62        11.71 o                         
  -7   1  12          5.83         10.33         9.70 o                         
  -6   1  12          5.74         -1.20         5.52 o                         
  -5   1  12         48.18         51.21        11.65 o                         
  -4   1  12          5.61         -1.58         5.20 o                         
  -3   1  12        296.72        308.33        10.93 o                         
  -2   1  12         12.39         14.90         5.03 o                         
  -1   1  12        315.88        344.17        11.08 o                         
   0   1  12         17.43         17.10         4.65 o                         
   1   1  12        881.10        877.60        19.55 o                         
   2   1  12         49.40         61.71         5.99 o                         
   3   1  12        835.19        808.30        22.15 o                         
   4   1  12         82.11         83.13        20.28 o                         
   5   1  12        471.64        483.33        26.07 o                         
  -8   2  12          0.89          2.86         8.32 o                         
  -7   2  12         69.15         75.81        12.47 o                         
  -6   2  12         16.46         14.41         6.71 o                         
  -5   2  12        330.57        311.87        11.75 o                         
  -4   2  12         17.15         10.15         5.88 o                         
  -3   2  12        489.36        482.62        14.19 o                         
  -2   2  12         70.92         62.76         5.99 o                         
  -1   2  12        212.00        204.48         8.79 o                         
   0   2  12         14.28         15.49         5.14 o                         
   1   2  12        231.97        236.61         9.83 o                         
   2   2  12         72.74         77.00         5.32 o                         
   3   2  12        151.86        150.25        10.08 o                         
   4   2  12         30.49         29.32         8.17 o                         
   5   2  12         16.11          9.70        14.10 o                         
  -8   3  12         24.18         20.40        12.22 o                         
  -7   3  12        100.90         92.31        12.97 o                         
  -6   3  12         48.96         48.03         7.34 o                         
  -5   3  12        622.13        596.32        30.35 o                         
  -4   3  12         26.46         31.08         6.51 o                         
  -3   3  12        685.62        699.78        19.10 o                         
  -2   3  12         12.72         16.47         5.96 o                         
  -1   3  12        691.51        688.15        18.52 o                         
   0   3  12          4.31          2.21         5.35 o                         
   1   3  12        350.51        326.11        13.66 o                         
   2   3  12         23.09         32.48         5.08 o                         
   3   3  12         66.79         56.49         8.04 o                         
   4   3  12          8.43         -8.69        13.73 o                         
  -7   4  12         27.61         41.94        12.22 o                         
  -6   4  12         24.99         26.81         7.71 o                         
  -5   4  12         94.65         94.15         7.96 o                         
  -4   4  12        141.54        153.07        10.28 o                         
  -3   4  12        436.97        406.02        13.71 o                         
  -2   4  12         53.18         68.58         7.08 o                         
  -1   4  12        515.03        478.73        15.36 o                         
   0   4  12         82.66         76.92         7.32 o                         
   1   4  12        495.55        471.16        19.77 o                         
   2   4  12         50.82         54.06         7.62 o                         
   3   4  12        337.94        291.66        25.19 o                         
  -7   5  12         35.61         34.51        12.72 o                         
  -6   5  12          4.66          8.31        10.33 o                         
  -5   5  12         93.99         83.08         8.71 o                         
  -4   5  12          5.59          2.76         7.23 o                         
  -3   5  12         39.86         36.54         7.56 o                         
  -2   5  12         77.34         84.17         7.99 o                         
  -1   5  12         79.23         80.00         8.44 o                         
   0   5  12         69.51         67.31         8.19 o                         
   1   5  12        168.57        169.97        10.88 o                         
   2   5  12         27.77         20.69        17.38 o                         
  -6   6  12          6.15          7.56        12.47 o                         
  -5   6  12        232.97        232.14        12.80 o                         
  -4   6  12          1.57          9.28         8.53 o                         
  -3   6  12        236.52        219.43        12.27 o                         
  -2   6  12          7.18          5.45         7.62 o                         
  -1   6  12         72.61         83.34         9.57 o                         
   0   6  12          1.19          1.67         8.23 o                         
   1   6  12          6.57          6.56        12.40 o                         
  -5   7  12        101.66        121.65        13.98 o                         
  -4   7  12        103.21        142.50        11.74 o                         
  -3   7  12         84.93         98.22        12.09 o                         
  -2   7  12         64.93         66.25         9.59 o                         
  -1   7  12        161.98        180.30        13.84 o                         
  -1  -9  13         22.16         23.30        10.96 o                         
   0  -9  13          3.74         19.77        10.07 o                         
   1  -9  13         33.13         24.68        10.83 o                         
   2  -9  13          3.71         13.85        10.33 o                         
  -3  -8  13         22.92         32.99        11.21 o                         
  -2  -8  13          2.18         -1.01        10.83 o                         
  -1  -8  13         32.83         23.05         9.82 o                         
   0  -8  13          0.17          9.07        10.07 o                         
   1  -8  13          8.53         10.07         9.44 o                         
   2  -8  13          4.41         12.72         9.19 o                         
   3  -8  13          6.30         12.97         8.69 o                         
   4  -8  13         31.63         38.28         8.82 o                         
  -4  -7  13          1.78          0.38        10.33 o                         
  -3  -7  13          4.66          3.40        10.58 o                         
  -2  -7  13          0.99          3.90        10.07 o                         
  -1  -7  13          0.21         -1.64         9.32 o                         
   0  -7  13         22.88         31.36         9.19 o                         
   1  -7  13         54.88         69.26         9.70 o                         
   2  -7  13          6.47          4.66         8.19 o                         
   3  -7  13         71.93         80.47         9.07 o                         
   4  -7  13          0.74          4.66         7.43 o                         
   5  -7  13         86.62         95.33         8.82 o                         
  -5  -6  13          4.78          1.51        11.59 o                         
  -4  -6  13         28.61         29.22        10.07 o                         
  -3  -6  13         14.14         18.89         9.07 o                         
  -2  -6  13         11.49          6.67         9.07 o                         
  -1  -6  13         32.70         36.65         8.19 o                         
   0  -6  13          6.53          2.27         7.93 o                         
   1  -6  13          8.62         13.35         7.93 o                         
   2  -6  13         19.02          9.07         7.30 o                         
   3  -6  13          5.22         18.26         7.05 o                         
   4  -6  13         35.38         29.34         7.18 o                         
   5  -6  13          0.41         -3.02         6.42 o                         
  -6  -5  13          2.29         -2.39        10.96 o                         
  -5  -5  13         71.66         73.04        11.84 o                         
  -4  -5  13          2.44          9.07         9.82 o                         
  -3  -5  13        124.96        146.59        12.85 o                         
  -2  -5  13         20.15         23.80         7.93 o                         
  -1  -5  13        174.39        223.53        14.23 o                         
   0  -5  13         84.71         88.78         8.44 o                         
   1  -5  13         54.23         67.75         8.06 o                         
   2  -5  13         43.59         51.76         7.56 o                         
   3  -5  13          2.05          2.90         6.30 o                         
   4  -5  13         21.66         25.31         6.80 o                         
   5  -5  13          0.72         -0.25         6.42 o                         
   6  -5  13          2.20         -2.90         6.80 o                         
  -7  -4  13         26.75          8.67         7.76 o                         
  -6  -4  13          0.31          9.31         6.90 o                         
  -5  -4  13         23.58         26.33         6.61 o                         
  -4  -4  13         25.77         25.84         5.26 o                         
  -3  -4  13        156.55        148.47        12.09 o                         
  -2  -4  13          5.72         11.08         7.05 o                         
  -1  -4  13        219.16        220.26        12.47 o                         
   0  -4  13         44.92         40.80         6.93 o                         
   1  -4  13        242.18        241.46         8.83 o                         
   2  -4  13          0.99         11.33         6.42 o                         
   3  -4  13        133.28        134.37        10.20 o                         
   4  -4  13         48.22         61.71         7.43 o                         
   5  -4  13        114.57        121.15        11.59 o                         
   6  -4  13         24.58         33.37         8.31 o                         
  -7  -3  13          7.24          0.14         7.16 o                         
  -6  -3  13          6.10          0.59         6.35 o                         
  -5  -3  13         16.52         10.85         5.42 o                         
  -4  -3  13          2.16         -1.07         4.63 o                         
  -3  -3  13         17.18         24.62         4.26 o                         
  -2  -3  13         18.88         19.52         6.93 o                         
  -1  -3  13         75.60         72.54         7.68 o                         
   0  -3  13         80.71         78.62         5.73 o                         
   1  -3  13          9.02         11.62         4.25 o                         
   2  -3  13        160.86        157.79        10.96 o                         
   3  -3  13        223.10        210.18        12.59 o                         
   4  -3  13         65.53         62.59         8.06 o                         
   5  -3  13        294.35        276.42        15.62 o                         
   6  -3  13          0.56         -5.29         8.31 o                         
  -7  -2  13         73.88         62.10         7.69 o                         
  -6  -2  13          4.79          7.56         6.05 o                         
  -5  -2  13        121.29        106.70         9.44 o                         
  -4  -2  13         50.96         59.79        10.83 o                         
  -3  -2  13        441.25        434.21        17.19 o                         
  -2  -2  13        108.73        110.07        10.07 o                         
  -1  -2  13         94.22         86.67        10.20 o                         
   0  -2  13         24.03         28.85         4.54 o                         
   1  -2  13         18.80         15.53         3.25 o                         
   2  -2  13          1.87          2.52         3.34 o                         
   3  -2  13        189.48        165.85         8.79 o                         
   4  -2  13          0.85          0.46         5.41 o                         
   5  -2  13         16.66         24.53         6.70 o                         
   6  -2  13          6.61          3.53         9.57 o                         
  -8  -1  13          5.80         13.60        10.83 o                         
  -7  -1  13         45.88         42.58         7.15 o                         
  -6  -1  13         26.97         28.95         6.04 o                         
  -5  -1  13        321.70        311.95        11.64 o                         
  -4  -1  13          8.08          9.24         4.85 o                         
  -3  -1  13        445.75        418.07        12.35 o                         
  -2  -1  13         41.91         40.50         2.24 o                         
  -1  -1  13         27.04         25.22         3.69 o                         
   0  -1  13         81.61         71.59         3.94 o                         
   1  -1  13        196.85        178.60         6.58 o                         
   2  -1  13         38.97         48.29         4.18 o                         
   3  -1  13        121.86        118.82         7.92 o                         
   4  -1  13         65.78         73.53         9.07 o                         
   5  -1  13          9.70         14.52         7.05 o                         
   6  -1  13         94.58        101.00        13.35 o                         
  -8   0  13         20.52         12.59        11.21 o                         
  -7   0  13          8.00          9.56         6.54 o                         
  -6   0  13         20.87         13.39         6.05 o                         
  -5   0  13         52.05         51.38         5.83 o                         
  -4   0  13         88.18         79.18         6.22 o                         
  -3   0  13         83.02         75.22         7.19 o                         
  -2   0  13        236.23        196.67         6.25 o                         
  -1   0  13        507.99        496.77        16.48 o                         
   0   0  13          4.99          6.86         3.32 o                         
   1   0  13       1151.16       1138.06        22.51 o                         
   2   0  13         11.58         16.80         4.04 o                         
   3   0  13        914.11        854.66        23.09 o                         
   4   0  13         53.91         42.99         7.35 o                         
   5   0  13        204.31        184.62        18.76 o                         
  -8   1  13          8.64         19.52        11.46 o                         
  -7   1  13         34.21         33.71         7.38 o                         
  -6   1  13         23.66         15.06         5.37 o                         
  -5   1  13        152.63        154.70        10.08 o                         
  -4   1  13         27.76         25.00         6.29 o                         
  -3   1  13         68.08         77.49         6.74 o                         
  -2   1  13         72.63         80.50         6.36 o                         
  -1   1  13         11.85         13.21         5.04 o                         
   0   1  13          7.45         11.01         4.20 o                         
   1   1  13        238.65        241.07         8.38 o                         
   2   1  13         53.01         51.20         4.87 o                         
   3   1  13        142.40        134.51         8.89 o                         
   4   1  13         34.62         33.68         7.91 o                         
   5   1  13        139.28        165.85        16.50 o                         
  -8   2  13         21.28         22.91         8.59 o                         
  -7   2  13        180.11        201.74        18.64 o                         
  -6   2  13          6.92          8.84         7.08 o                         
  -5   2  13        388.74        381.42        14.29 o                         
  -4   2  13          0.91          0.31         6.59 o                         
  -3   2  13        362.78        348.91        12.14 o                         
  -2   2  13          0.48          1.79         5.49 o                         
  -1   2  13        576.15        583.80        19.65 o                         
   0   2  13         25.23         23.09         5.79 o                         
   1   2  13        243.03        234.29         8.67 o                         
   2   2  13         30.67         28.55         4.98 o                         
   3   2  13         30.33         30.25         8.75 o                         
   4   2  13         14.70         22.79        13.10 o                         
  -7   3  13         49.77         49.74        12.59 o                         
  -6   3  13         52.02         51.15         8.12 o                         
  -5   3  13        234.56        237.29        12.59 o                         
  -4   3  13         28.38         27.20         6.94 o                         
  -3   3  13        552.73        549.12        17.38 o                         
  -2   3  13          0.34         -1.64         5.83 o                         
  -1   3  13        846.91        797.03        21.38 o                         
   0   3  13          6.45          7.76         7.18 o                         
   1   3  13        747.08        731.97        43.26 o                         
   2   3  13         14.23         10.13         5.17 o                         
   3   3  13        417.06        435.60        26.57 o                         
   4   3  13         23.59         29.85        15.49 o                         
  -7   4  13         52.06         53.02        13.47 o                         
  -6   4  13         14.58          9.84         9.32 o                         
  -5   4  13        115.94        130.19        12.47 o                         
  -4   4  13         32.98         36.80         7.68 o                         
  -3   4  13        147.91        160.75        10.95 o                         
  -2   4  13         95.53        100.87         8.08 o                         
  -1   4  13        233.26        210.03        11.34 o                         
   0   4  13         61.18         57.09         7.77 o                         
   1   4  13        290.40        277.61        13.35 o                         
   2   4  13          7.84         12.09        13.10 o                         
   3   4  13        134.54        124.55        17.38 o                         
  -6   5  13         12.89         -2.14        12.34 o                         
  -5   5  13        142.70        154.31        10.86 o                         
  -4   5  13          0.28         -4.82         8.50 o                         
  -3   5  13        169.58        154.05        11.06 o                         
  -2   5  13          0.77          3.88         7.45 o                         
  -1   5  13        137.69        118.10         9.13 o                         
   0   5  13         15.70         17.75         7.66 o                         
   1   5  13         77.93         78.06        13.41 o                         
   2   5  13         45.10         35.39        15.74 o                         
  -5   6  13        296.63        301.90        15.22 o                         
  -4   6  13         49.99         56.81         9.03 o                         
  -3   6  13        244.94        247.05        31.74 o                         
  -2   6  13          0.19         -4.63        15.11 o                         
  -1   6  13        203.48        203.29        15.74 o                         
   0   6  13         25.43         39.99         9.67 o                         
  -2  -8  14          6.15          4.91        10.33 o                         
  -1  -8  14          5.99          9.07        10.96 o                         
   0  -8  14          2.50          0.88        10.20 o                         
   1  -8  14          0.98         10.33         9.95 o                         
   2  -8  14          0.06          8.06         9.32 o                         
   3  -8  14         85.19         82.61        10.70 o                         
  -4  -7  14          6.39          6.42        10.83 o                         
  -3  -7  14          0.08         -4.66        11.21 o                         
  -2  -7  14          2.09         -4.03        10.20 o                         
  -1  -7  14          0.23          1.89         8.82 o                         
   0  -7  14          8.24         10.70         8.56 o                         
   1  -7  14         22.25         25.31         9.32 o                         
   2  -7  14         14.17         12.72         8.82 o                         
   3  -7  14          1.62          1.89         7.93 o                         
   4  -7  14         91.56         76.82         9.32 o                         
  -5  -6  14          9.85          5.67        10.83 o                         
  -4  -6  14          2.88          6.30        11.08 o                         
  -3  -6  14         22.03         17.50         9.57 o                         
  -2  -6  14         18.97         15.49         8.94 o                         
  -1  -6  14         11.47         24.18         9.32 o                         
   0  -6  14         26.25         28.46         8.82 o                         
   1  -6  14          1.30          7.68         8.19 o                         
   2  -6  14          1.75         -3.53         7.68 o                         
   3  -6  14          0.82         -0.63         7.56 o                         
   4  -6  14         31.26         39.54         7.93 o                         
   5  -6  14          0.69          5.54         7.30 o                         
  -5  -5  14         13.37         15.24        10.20 o                         
  -4  -5  14          0.97         11.59         9.32 o                         
  -3  -5  14         25.29         29.72         9.07 o                         
  -2  -5  14          6.48         10.07         8.06 o                         
  -1  -5  14         91.63         76.69         8.94 o                         
   0  -5  14          3.59          5.29         7.93 o                         
   1  -5  14         61.16         51.00         8.44 o                         
   2  -5  14         21.18         36.52         7.93 o                         
   3  -5  14         31.62         29.72         7.43 o                         
   4  -5  14         54.31         45.71         7.93 o                         
   5  -5  14         11.15          6.80         7.30 o                         
  -6  -4  14          5.06          1.89        11.33 o                         
  -5  -4  14          1.22          6.55         9.44 o                         
  -4  -4  14         20.61          9.44         8.82 o                         
  -3  -4  14         36.64         40.55         8.82 o                         
  -2  -4  14         16.17         16.75         7.81 o                         
  -1  -4  14         55.07         48.86         7.93 o                         
   0  -4  14         39.50         40.17         7.43 o                         
   1  -4  14        203.73        200.01         8.19 o                         
   2  -4  14         12.86         22.79         7.30 o                         
   3  -4  14        421.19        427.67        18.01 o                         
   4  -4  14         66.31         69.51         8.44 o                         
   5  -4  14        129.67        120.01        12.09 o                         
  -7  -3  14          5.92        -10.07        10.07 o                         
  -6  -3  14         11.96         11.33         9.82 o                         
  -5  -3  14         16.74         15.74         9.19 o                         
  -4  -3  14        139.04        128.58        11.71 o                         
  -3  -3  14          1.31          6.04         8.56 o                         
  -2  -3  14         12.17         22.54         8.31 o                         
  -1  -3  14         12.62          8.44         6.93 o                         
   0  -3  14          0.63         -1.40         4.50 o                         
   1  -3  14         58.49         55.87         5.23 o                         
   2  -3  14         31.53         35.76         7.68 o                         
   3  -3  14         57.62         53.52         8.06 o                         
   4  -3  14         12.21         21.41         7.68 o                         
   5  -3  14          1.87         -1.13         8.31 o                         
  -7  -2  14         18.75          8.45         7.05 o                         
  -6  -2  14          0.20         -4.32         6.01 o                         
  -5  -2  14        122.24        115.37         7.70 o                         
  -4  -2  14         10.19         12.85         8.31 o                         
  -3  -2  14        307.29        289.65        16.50 o                         
  -2  -2  14         48.01         50.62         8.19 o                         
  -1  -2  14        573.32        520.62        14.69 o                         
   0  -2  14        194.29        187.12         8.79 o                         
   1  -2  14        247.55        242.96         7.51 o                         
   2  -2  14        154.32        143.54         8.07 o                         
   3  -2  14         14.31         15.21         5.47 o                         
   4  -2  14         36.36         40.18         6.67 o                         
   5  -2  14          2.05         12.09         9.44 o                         
  -7  -1  14          7.94          6.50         7.06 o                         
  -6  -1  14         13.88          3.95         5.92 o                         
  -5  -1  14         77.59         80.44         6.52 o                         
  -4  -1  14         23.23         16.21         4.56 o                         
  -3  -1  14        149.70        155.65        12.59 o                         
  -2  -1  14         29.78         35.34         8.00 o                         
  -1  -1  14        149.35        159.58         6.02 o                         
   0  -1  14         61.15         65.90         4.08 o                         
   1  -1  14        829.54        795.09        17.26 o                         
   2  -1  14        110.30        113.16         7.91 o                         
   3  -1  14        345.78        316.80        15.11 o                         
   4  -1  14         81.27         80.41         7.61 o                         
   5  -1  14         99.28         84.50        12.59 o                         
  -7   0  14          4.74          0.50         9.19 o                         
  -6   0  14         18.80         16.36         6.10 o                         
  -5   0  14         21.42         15.99         5.28 o                         
  -4   0  14          0.99          1.66         3.96 o                         
  -3   0  14         19.55         16.05         3.62 o                         
  -2   0  14         46.11         46.78         6.45 o                         
  -1   0  14        589.09        541.25        12.10 o                         
   0   0  14          0.12          5.21         3.68 o                         
   1   0  14        443.31        435.83        11.85 o                         
   2   0  14         25.93         31.51         6.04 o                         
   3   0  14        172.87        173.88        11.08 o                         
   4   0  14         13.67          9.08         7.28 o                         
   5   0  14        197.63        196.33        16.87 o                         
  -7   1  14        114.97        115.95         9.17 o                         
  -6   1  14         12.00         18.07         5.77 o                         
  -5   1  14        213.03        207.58        12.15 o                         
  -4   1  14         29.13         31.45         7.01 o                         
  -3   1  14        297.52        293.28        13.10 o                         
  -2   1  14        115.60        111.62         7.79 o                         
  -1   1  14        150.08        152.87         6.60 o                         
   0   1  14          0.56          4.07         3.83 o                         
   1   1  14         34.04         32.28         4.40 o                         
   2   1  14         20.74         17.19        10.83 o                         
   3   1  14         31.15         29.50         6.87 o                         
   4   1  14          0.10         -3.78        11.84 o                         
  -7   2  14        102.51        103.75         9.00 o                         
  -6   2  14          6.25          0.63         7.91 o                         
  -5   2  14        245.12        249.20        13.04 o                         
  -4   2  14          0.55          3.82         6.50 o                         
  -3   2  14        434.08        442.89        18.83 o                         
  -2   2  14         13.76         15.25         6.76 o                         
  -1   2  14        694.67        678.97        19.15 o                         
   0   2  14        103.68        106.89         7.57 o                         
   1   2  14        504.15        499.94        13.18 o                         
   2   2  14        218.73        204.90        12.35 o                         
   3   2  14         97.24         90.93         9.45 o                         
   4   2  14         14.71         16.87        13.73 o                         
  -7   3  14         40.74         40.93        12.34 o                         
  -6   3  14          0.06         -3.78         7.80 o                         
  -5   3  14         82.74         88.77         8.82 o                         
  -4   3  14         23.76         16.37         7.30 o                         
  -3   3  14        238.05        220.44        11.04 o                         
  -2   3  14         37.80         36.74         7.49 o                         
  -1   3  14        333.64        340.54        14.04 o                         
   0   3  14          4.43          1.12         6.32 o                         
   1   3  14        195.48        206.20        10.59 o                         
   2   3  14         10.72         22.53         7.57 o                         
   3   3  14        163.04        172.65        18.76 o                         
  -6   4  14          9.02         -3.78        12.34 o                         
  -5   4  14        110.56        101.55         9.48 o                         
  -4   4  14          6.98          3.63        12.40 o                         
  -3   4  14        114.96        114.51         9.13 o                         
  -2   4  14          0.45         -4.42         7.15 o                         
  -1   4  14        145.52        142.86        13.47 o                         
   0   4  14         33.74         44.22         7.83 o                         
   1   4  14        184.36        199.30        12.13 o                         
   2   4  14         53.52         47.35        15.87 o                         
  -5   5  14        261.36        264.97        21.22 o                         
  -4   5  14          4.32          1.54         8.91 o                         
  -3   5  14        202.70        193.34        12.28 o                         
  -2   5  14         39.52         36.39         8.41 o                         
  -1   5  14         95.18        106.34         9.70 o                         
   0   5  14         10.86         -0.58         8.32 o                         
   1   5  14         13.67         19.68        13.85 o                         
  -3   6  14         70.72         78.06         9.65 o                         
  -2   6  14         22.69         23.80         9.13 o                         
  -1  -8  15          7.37          1.76        10.20 o                         
   0  -8  15          2.32          1.76         9.82 o                         
   1  -8  15         31.23         37.91        11.21 o                         
  -3  -7  15         29.69         34.76        12.22 o                         
  -2  -7  15         18.47         23.55        10.20 o                         
  -1  -7  15          2.90          6.30        10.33 o                         
   0  -7  15          5.64          6.93         8.82 o                         
   1  -7  15          6.27          8.56         9.44 o                         
   2  -7  15          0.31         -8.31         8.82 o                         
   3  -7  15         13.34          4.53         8.69 o                         
  -4  -6  15          3.76          1.13        10.45 o                         
  -3  -6  15         25.91         17.13        10.07 o                         
  -2  -6  15          1.31         11.33         9.32 o                         
  -1  -6  15         32.33         37.40         9.95 o                         
   0  -6  15          0.68          7.43         8.19 o                         
   1  -6  15         51.29         58.56         9.95 o                         
   2  -6  15         64.60         68.00         9.70 o                         
   3  -6  15          1.62          1.39         8.19 o                         
   4  -6  15         33.64         35.26         8.19 o                         
  -5  -5  15          4.10          1.26        10.58 o                         
  -4  -5  15          8.34         15.24        10.96 o                         
  -3  -5  15         38.42         56.92        11.08 o                         
  -2  -5  15         37.93         39.17         9.32 o                         
  -1  -5  15        137.03        160.31        14.61 o                         
   0  -5  15         12.92         27.71         8.06 o                         
   1  -5  15         44.56         51.38         8.94 o                         
   2  -5  15         40.28         47.73         8.69 o                         
   3  -5  15         47.79         42.06         8.44 o                         
   4  -5  15          5.75         11.96         7.56 o                         
  -6  -4  15          5.19         -2.01        10.58 o                         
  -5  -4  15          1.03          9.07        10.07 o                         
  -4  -4  15          6.14         -0.38        10.07 o                         
  -3  -4  15          4.78          6.93         8.69 o                         
  -2  -4  15          0.58          1.01         8.06 o                         
  -1  -4  15          2.08         10.96         7.81 o                         
   0  -4  15          0.48         -3.42         5.47 o                         
   1  -4  15          7.43         12.85         7.81 o                         
   2  -4  15          1.03         -4.91         7.56 o                         
   3  -4  15         11.25         10.45         7.56 o                         
   4  -4  15         61.11         53.02         8.94 o                         
  -6  -3  15         12.19         11.59        11.59 o                         
  -5  -3  15        103.13         98.23        12.59 o                         
  -4  -3  15          0.67          7.81         8.94 o                         
  -3  -3  15        137.28        104.90        10.58 o                         
  -2  -3  15         12.22         15.11         8.06 o                         
  -1  -3  15         38.80         34.25         6.19 o                         
   0  -3  15         72.77         78.49         6.43 o                         
   1  -3  15          4.90          8.44         7.81 o                         
   2  -3  15          0.74          1.39         7.56 o                         
   3  -3  15          6.51          4.53         7.68 o                         
   4  -3  15          1.71          3.65         8.56 o                         
  -6  -2  15         10.37         -5.29        10.70 o                         
  -5  -2  15         88.84         65.49        10.58 o                         
  -4  -2  15          9.87          6.42         8.69 o                         
  -3  -2  15         49.66         52.89         9.32 o                         
  -2  -2  15         24.28         24.46         6.17 o                         
  -1  -2  15        144.37        144.52         8.36 o                         
   0  -2  15        319.42        335.61        15.87 o                         
   1  -2  15        112.48        115.80         7.55 o                         
   2  -2  15        189.60        194.03         9.65 o                         
   3  -2  15         44.32         52.50         8.88 o                         
   4  -2  15        156.81        182.10        15.99 o                         
  -7  -1  15          5.49         11.59        11.59 o                         
  -6  -1  15          2.30         -4.16        10.45 o                         
  -5  -1  15          1.35         -0.38        10.20 o                         
  -4  -1  15         21.78         21.91        10.07 o                         
  -3  -1  15         51.22         62.28        11.40 o                         
  -2  -1  15          0.19         -4.29         5.81 o                         
  -1  -1  15        253.10        244.70         9.82 o                         
   0  -1  15         16.07         16.05         5.67 o                         
   1  -1  15        364.28        362.17        11.70 o                         
   2  -1  15         20.49         16.82         8.63 o                         
   3  -1  15        333.47        312.22        16.12 o                         
   4  -1  15         10.44          8.54         7.10 o                         
  -6   0  15          7.38          0.75         8.03 o                         
  -5   0  15         93.44         92.70         8.64 o                         
  -4   0  15         37.67         32.46         7.25 o                         
  -3   0  15        121.72        108.88         8.01 o                         
  -2   0  15         66.64         63.87         6.66 o                         
  -1   0  15        126.39        127.73         8.45 o                         
   0   0  15          0.40         -0.60         3.92 o                         
   1   0  15         74.35         91.02         9.77 o                         
   2   0  15          0.36         -5.58         5.58 o                         
   3   0  15         46.26         52.47         7.46 o                         
   4   0  15          3.20         -5.67        11.08 o                         
  -7   1  15         79.80         71.03        14.48 o                         
  -6   1  15          0.18         -4.54         8.31 o                         
  -5   1  15        108.08        101.66         9.34 o                         
  -4   1  15         10.53         15.93         6.86 o                         
  -3   1  15        197.51        212.18        11.15 o                         
  -2   1  15         29.55         35.31         6.54 o                         
  -1   1  15        309.61        308.73        14.53 o                         
   0   1  15        166.74        158.82         7.45 o                         
   1   1  15         95.29         93.88         5.83 o                         
   2   1  15         72.31         55.80         8.75 o                         
   3   1  15         88.27         70.71        17.88 o                         
  -6   2  15         21.66          7.21         8.27 o                         
  -5   2  15        149.35        149.45        11.71 o                         
  -4   2  15         37.61         43.43         7.69 o                         
  -3   2  15        568.24        546.04        17.14 o                         
  -2   2  15          2.04          4.81         6.31 o                         
  -1   2  15        384.67        366.84        21.09 o                         
   0   2  15          2.52          8.76         4.77 o                         
   1   2  15        370.53        367.76        15.50 o                         
   2   2  15          2.57         12.17         7.08 o                         
   3   2  15        127.82        143.82        16.87 o                         
  -6   3  15          0.41         -7.64         8.12 o                         
  -5   3  15         38.75         25.40         9.89 o                         
  -4   3  15          0.01         -4.66         7.88 o                         
  -3   3  15         33.40         32.53         7.33 o                         
  -2   3  15         42.54         51.41         8.03 o                         
  -1   3  15        269.95        272.03        12.04 o                         
   0   3  15         32.18         33.38         8.19 o                         
   1   3  15        334.09        330.06        11.01 o                         
   2   3  15          3.55         -3.78        13.85 o                         
  -5   4  15        111.74        109.33        10.07 o                         
  -4   4  15          2.07         -4.10         8.60 o                         
  -3   4  15        136.95        152.88        16.18 o                         
  -2   4  15         16.71         11.89         7.41 o                         
  -1   4  15         57.13         64.60         8.53 o                         
   0   4  15          4.08          8.66         7.46 o                         
   1   4  15          2.78         -2.27        13.35 o                         
  -4   5  15          5.27         10.25         8.90 o                         
  -3   5  15        174.67        167.45        12.10 o                         
  -2   5  15          0.19          4.84         8.23 o                         
  -1   5  15        202.96        214.89        16.25 o                         
  -2  -7  16          5.07         14.36        11.59 o                         
  -1  -7  16          8.54          6.17        11.08 o                         
   0  -7  16         37.82         34.76        10.96 o                         
   1  -7  16         17.70         25.19        10.58 o                         
   2  -7  16          4.27         10.07         9.57 o                         
  -3  -6  16         17.53         21.91        11.71 o                         
  -2  -6  16          0.39          2.39        10.45 o                         
  -1  -6  16          1.50         -1.51         9.19 o                         
   0  -6  16          2.60          0.13         9.70 o                         
   1  -6  16         25.38         14.10         8.56 o                         
   2  -6  16         50.68         52.14        10.07 o                         
   3  -6  16          6.35          3.65         8.69 o                         
  -4  -5  16          0.26         -4.79        11.33 o                         
  -3  -5  16          1.13         -0.25         9.57 o                         
  -2  -5  16          9.31         15.11        10.20 o                         
  -1  -5  16          2.15          8.19         9.70 o                         
   0  -5  16          0.55         -3.65         8.94 o                         
   1  -5  16         20.56         31.23         9.44 o                         
   2  -5  16         55.29         63.34         9.95 o                         
   3  -5  16        219.18        205.02        14.48 o                         
  -5  -4  16         19.39          1.64        11.59 o                         
  -4  -4  16          9.79         -3.02        10.70 o                         
  -3  -4  16          9.52         23.68        10.70 o                         
  -2  -4  16         38.36         25.69        10.20 o                         
  -1  -4  16          0.72         -5.67         8.94 o                         
   0  -4  16         13.45          8.82         8.06 o                         
   1  -4  16         19.94         20.90         8.06 o                         
   2  -4  16          0.73          5.29         8.56 o                         
   3  -4  16          2.37         -2.64         8.06 o                         
   4  -4  16          0.19         -3.78         8.82 o                         
  -5  -3  16         18.50         14.61        11.33 o                         
  -4  -3  16          6.64         20.02        10.83 o                         
  -3  -3  16         23.38         28.84         9.57 o                         
  -2  -3  16         59.76         74.80        11.08 o                         
  -1  -3  16         23.95         26.64         6.19 o                         
   0  -3  16         73.03         87.74         6.88 o                         
   1  -3  16         24.21         22.29         8.06 o                         
   2  -3  16         40.69         35.39         8.82 o                         
   3  -3  16         20.63         13.85         8.94 o                         
   4  -3  16         67.35         68.13        10.70 o                         
  -6  -2  16          9.62          6.55        10.58 o                         
  -5  -2  16         14.39         13.73        11.33 o                         
  -4  -2  16          2.24          7.68         9.44 o                         
  -3  -2  16         63.12         61.49         7.26 o                         
  -2  -2  16         31.57         33.59         6.71 o                         
  -1  -2  16        308.11        278.40        11.26 o                         
   0  -2  16          5.81         15.80         5.74 o                         
   1  -2  16        332.13        306.65        17.38 o                         
   2  -2  16         44.90         59.44        10.20 o                         
   3  -2  16        153.11        126.56        12.09 o                         
   4  -2  16        109.92        131.60        12.85 o                         
  -6  -1  16         15.99         -0.13        11.59 o                         
  -5  -1  16          3.83          8.94        11.08 o                         
  -4  -1  16         17.07          9.36         7.29 o                         
  -3  -1  16         39.97         37.89         7.61 o                         
  -2  -1  16          0.51          1.26         5.96 o                         
  -1  -1  16        114.77        108.11        11.33 o                         
   0  -1  16         12.36         11.15         6.10 o                         
   1  -1  16         63.87         59.19        10.58 o                         
   2  -1  16         10.32         13.10         9.82 o                         
   3  -1  16         99.22         94.22         7.89 o                         
  -6   0  16          1.78         -8.06         8.06 o                         
  -5   0  16        119.92        114.72         9.12 o                         
  -4   0  16         66.67         77.98         8.06 o                         
  -3   0  16        188.99        185.51        29.34 o                         
  -2   0  16        229.40        227.85        10.79 o                         
  -1   0  16          7.00          7.30         6.26 o                         
   0   0  16         83.79         86.12         6.86 o                         
   1   0  16          8.93         13.35         9.32 o                         
   2   0  16         63.30         60.25         6.99 o                         
   3   0  16         19.12         19.33         7.35 o                         
  -6   1  16          0.03         -1.67         8.50 o                         
  -5   1  16        179.37        189.94        11.98 o                         
  -4   1  16         16.66          9.67         7.53 o                         
  -3   1  16        227.22        215.43        11.28 o                         
  -2   1  16          0.47          8.92         7.24 o                         
  -1   1  16        556.51        538.49        20.97 o                         
   0   1  16         38.14         42.41         7.05 o                         
   1   1  16        347.96        326.28        13.59 o                         
   2   1  16         59.30         42.61         7.45 o                         
  -6   2  16          0.03         -2.27        12.34 o                         
  -5   2  16         72.25         65.66         8.82 o                         
  -4   2  16          2.86         -7.84         8.10 o                         
  -3   2  16        275.49        288.60        19.20 o                         
  -2   2  16         27.40         35.20         7.41 o                         
  -1   2  16        262.93        301.23        13.53 o                         
   0   2  16         22.15         28.63         6.80 o                         
   1   2  16        168.73        169.45        18.39 o                         
   2   2  16         14.04         -0.50        11.84 o                         
  -5   3  16         89.61         83.14         9.82 o                         
  -4   3  16         24.42         29.27         8.44 o                         
  -3   3  16         59.45         65.47         8.32 o                         
  -2   3  16          0.70          7.56         7.20 o                         
  -1   3  16         42.58         57.42         8.59 o                         
   0   3  16         29.10         38.57         7.96 o                         
   1   3  16         14.04         10.20        12.59 o                         
  -4   4  16          9.23          9.44        11.33 o                         
  -3   4  16        265.40        280.30        13.75 o                         
  -2   4  16         45.85         41.99         8.79 o                         
  -1   4  16         96.70        103.78        10.96 o                         
  -2  -6  17          2.01         16.75        11.84 o                         
  -1  -6  17         15.31         15.24        10.07 o                         
   0  -6  17          0.81         10.58        10.58 o                         
   1  -6  17         74.96         82.74        11.71 o                         
  -3  -5  17          2.75         -0.50        11.33 o                         
  -2  -5  17         13.61         10.07        10.96 o                         
  -1  -5  17          5.71         12.34         9.44 o                         
   0  -5  17          4.53          5.29         8.94 o                         
   1  -5  17          5.01          1.89         9.82 o                         
   2  -5  17         15.63         14.99         9.70 o                         
  -4  -4  17          0.32          1.26        10.45 o                         
  -3  -4  17          1.15         -0.63         9.95 o                         
  -2  -4  17          7.58          8.82         9.57 o                         
  -1  -4  17         20.61         21.01         7.03 o                         
   0  -4  17         45.71         52.39        10.58 o                         
   1  -4  17          3.73          6.67         9.57 o                         
   2  -4  17         54.85         62.34        10.07 o                         
  -4  -3  17          8.88         22.92        11.71 o                         
  -3  -3  17         58.23         46.22        10.70 o                         
  -2  -3  17         87.30         89.46         8.37 o                         
  -1  -3  17         92.06         82.48         7.57 o                         
   0  -3  17         23.89         32.99         9.19 o                         
   1  -3  17        136.35        140.16        12.97 o                         
   2  -3  17        113.72        131.60        11.96 o                         
   3  -3  17         47.99         61.83        10.96 o                         
  -5  -2  17          2.72          1.01        10.58 o                         
  -4  -2  17         12.01          7.30        10.20 o                         
  -3  -2  17         12.63         13.00         9.00 o                         
  -2  -2  17          9.82         10.68         6.94 o                         
  -1  -2  17         73.96         75.39         7.58 o                         
   0  -2  17          8.41         26.57         9.95 o                         
   1  -2  17         63.91         74.43        10.07 o                         
   2  -2  17          0.56         18.26         9.70 o                         
   3  -2  17        111.11        114.85        12.47 o                         
  -5  -1  17         26.97         20.53         8.45 o                         
  -4  -1  17         40.09         42.77         8.18 o                         
  -3  -1  17          9.85          7.28         7.35 o                         
  -2  -1  17          7.30          8.36         6.94 o                         
  -1  -1  17          3.91          3.98         7.68 o                         
   0  -1  17          6.54          5.39         6.14 o                         
   1  -1  17         14.90         11.84        10.33 o                         
   2  -1  17         12.14         12.97         9.57 o                         
  -5   0  17         66.42         64.10        13.98 o                         
  -4   0  17         24.55         27.31        12.47 o                         
  -3   0  17        143.31        149.48        11.15 o                         
  -2   0  17         80.69         94.41         8.65 o                         
  -1   0  17        139.91        151.17         9.88 o                         
   0   0  17        105.44        110.14         8.14 o                         
   1   0  17         51.55         68.00        12.22 o                         
   2   0  17         23.75         21.03        10.45 o                         
  -5   1  17         55.51         52.45         8.77 o                         
  -4   1  17          0.20          3.42         8.05 o                         
  -3   1  17        106.79        113.57         8.97 o                         
  -2   1  17          3.27         12.60         7.84 o                         
  -1   1  17        155.62        159.67        10.31 o                         
   0   1  17          7.25          7.28         7.29 o                         
   1   1  17        138.41        128.70        14.48 o                         
  -4   2  17         13.96          4.00         7.88 o                         
  -3   2  17         19.58         19.01         8.14 o                         
  -2   2  17         10.86         13.40         8.04 o                         
  -1   2  17         46.98         63.11        16.18 o                         
   0   2  17         28.41         42.01         7.64 o                         
  -3   3  17        106.68        109.76         9.89 o                         
  -2   3  17         51.65         51.35         8.87 o                         
  -1  -5  18          2.58          4.79        10.83 o                         
  -2  -4  18         23.25         32.74         8.14 o                         
  -1  -4  18         61.92         73.17        12.22 o                         
   0  -4  18        104.79        101.75        11.59 o                         
   1  -4  18          0.65         12.85         9.44 o                         
  -3  -3  18         50.68         52.08         8.42 o                         
  -2  -3  18          1.84          4.47         7.31 o                         
  -1  -3  18         80.25         72.54        11.21 o                         
   0  -3  18          1.59         12.59         9.44 o                         
   1  -3  18        151.40        136.64        13.98 o                         
  -4  -2  18          5.43         -0.69         7.66 o                         
  -3  -2  18          7.83         11.91         7.76 o                         
  -2  -2  18          0.48          1.76         8.44 o                         
  -1  -2  18          5.61          7.47         6.81 o                         
   0  -2  18         11.11         16.75         9.70 o                         
   1  -2  18          0.72          6.80        10.70 o                         
  -4  -1  18         38.80         40.23         8.64 o                         
  -3  -1  18         54.13         56.07         8.50 o                         
  -2  -1  18         77.62         77.67         8.33 o                         
  -1  -1  18         53.85         67.79         8.28 o                         
   0  -1  18         64.88         69.26        12.47 o                         
   1  -1  18         51.94         52.14        11.08 o                         
  -4   0  18          0.73         -0.84         8.23 o                         
  -3   0  18        114.25        110.26        16.81 o                         
  -2   0  18          7.95         11.95         8.01 o                         
  -1   0  18        137.53        142.29         9.70 o                         
   0   0  18         31.80         35.89        11.08 o                         
  -3   1  18        130.07        132.52        10.40 o                         
  -2   1  18          4.00         12.76         7.83 o                         
  -1   1  18        156.89        185.14        11.58 o                         
                                                                                
